# Supplementary material for: Improving hindlimb locomotor function by Non-invasive AAV-mediated manipulations of propriospinal neurons in mice with complete spinal cord injury
Source: Nat Commun. 2021 Feb 3;12:781. doi: 10.1038/s41467-021-20980-4 (PMC7859413; doi:10.1038/s41467-021-20980-4)
Supplement: Supplementary file 8 — Source code [file 41467_2021_20980_MOESM8_ESM.zip]

Archive with 5 entries (4 files):
- source code/
- source code/269_1.lsm_corr.tif
- source code/extractColocalizeSignal.m
- source code/extractSignalLocatoin.m
- source code/README.txt
