# Supplementary material for: Improving hindlimb locomotor function by Non-invasive AAV-mediated manipulations of propriospinal neurons in mice with complete spinal cord injury
Source: Nat Commun. 2021 Feb 3;12:781. doi: 10.1038/s41467-021-20980-4 (PMC7859413; doi:10.1038/s41467-021-20980-4)
Supplement: Supplementary file 8 — Source code [file 41467_2021_20980_MOESM8_ESM.zip › source code/extractColocalizeSignal.m]

% Find the colocalized signals and count hitogram value along longitudinal
% direction
clear
clc
close all
warning off

% select tif image
[currentfilename,PathName] = uigetfile('*.tif','Select tif file');
cd (PathName)

% Select 2 channel numbers
channel1 = 1;
channel2 = 2;
distanceThreshold = 6;      % distance between two signals considered as colocalize
binLength = 60;             % histogram bin width
pixelLength = 0.8302662;    % um/pixel, conver to real length
centerpoint = 6116;         % manually define injury location for alignment
writeResult = 1;            % set to 1 for output result
showImages = 1;             % set to 1 for visualization

% load previously extracted data
signal1 = load(strcat(currentfilename(1:end-4),'-Channel-',num2str(channel1),'.mat'));
signal2 = load(strcat(currentfilename(1:end-4),'-Channel-',num2str(channel2),'.mat'));

% load image for visualization and convert to uint8
im1= imread(currentfilename,channel1);
im2 = imread(currentfilename,channel2);
if isa(im1,'uint16')
    Imax = 2^16/max(im1(:));
    im1 = im2uint8(im1)*double(Imax);
end
if isa(im2,'uint16')
    Imax = 2^16/max(im2(:));
    im2 = im2uint8(im2)*double(Imax);
end

% Channel 1 signal: green. 
% Channel 2 signal: red
if showImages
    figure
    hold on
    imshowpair(im1,im2,'falsecolor')
    viscircles(signal1.centers,signal1.radii,'Color','g');
    viscircles(signal2.centers,signal2.radii,'Color','r');
end

% Find the colocalized signals
% Colocalized signals are marked as blue star
signalDistance = [];
[n,~] = size(signal2.centers);
for j = 1:n
    dSignal = sqrt((signal2.centers(j,1) - signal1.centers(:,1)).^2 + (signal2.centers(j,2) - signal1.centers(:,2)).^2);   
    signalDistance(j) = min(dSignal);
    if showImages && signalDistance(j) < distanceThreshold
        hold on
        plot(signal2.centers(j,1),signal2.centers(j,2),'b*')
    end
end

%% count number each 50 um
[m,~,~] = size(im1);
overlapIndex = find(signalDistance<distanceThreshold);
overlapSignal = signal2.centers(overlapIndex,2);
signal1All = signal1.centers(:,2);
signal2All = signal2.centers(:,2);
binRanges = mod(centerpoint,binLength):binLength:m + mod(centerpoint,binLength)-binLength;
actualLength = (centerpoint - binRanges)*pixelLength;
figure
hold on
h1 = histogram(signal1All,binRanges);
h2 = histogram(overlapSignal,binRanges);
h3 = histogram(signal2All,binRanges);
xlim([0 m])
legend

% write result to excel file
% row 1: distance from injury side
% row 2: channel 1 signal number
% row 3: overlap signal number
% row 4: channel 2 signal number
if writeResult
    results = [];
    results(1,:) = actualLength(2:end);
    results(2,:) = h1.Values;
    results(3,:) = h2.Values;
    results(4,:) = h3.Values;
    % remove all value 4000 pixel away from injury side
    results(:,results(1,:)>4000) = [];
    results(:,results(1,:)<-4000) = [];
    xlswrite('results.xlsx',results,currentfilename(1:end-4))    
end
