# Supplementary material for: Improving hindlimb locomotor function by Non-invasive AAV-mediated manipulations of propriospinal neurons in mice with complete spinal cord injury
Source: Nat Commun. 2021 Feb 3;12:781. doi: 10.1038/s41467-021-20980-4 (PMC7859413; doi:10.1038/s41467-021-20980-4)
Supplement: Supplementary file 8 — Source code [file 41467_2021_20980_MOESM8_ESM.zip › source code/extractSignalLocatoin.m]

% Extract the signal location information
% Circle like signals are identified using Hough transform
clear
clc
close all
warning off

% Adjust the parameters for accurately identify the signal here
% for channel 1, we use 0.95,5,12
% for channel 2, we use 0.94,4,8
sen = 0.95;         % sen is sensitivity for the circular Hough transform accumulator array, range [0 1]
minR = 5;           % [minR maxR] circle radius range
maxR = 12;          % [minR maxR] circle radius range
channel = 1;        % channel of tif file

[currentfilename,PathName] = uigetfile('*.tif','Select tif file');
cd (PathName)

% load image and convert to uint8
I = imread(currentfilename,channel);
if isa(I,'uint16')
    Imax = 2^16/max(I(:));
    I = im2uint8(I)*double(Imax);
end

% uncomment this if want select ROI
% mask= roipoly(I);
% I(~mask) = 0;

% remove background, make sure disk size is larger than signal size
% background = imopen(I,strel('disk',40));
% I = I - background;

% use imfindcircles function to identify signal
%     [centers, radii] = imfindcircles(I,[minR maxR], 'ObjectPolarity','bright', ...
%             'Sensitivity',sen,'Method','twostage');
[centers, radii] = imfindcircles(I,[minR maxR], 'ObjectPolarity','bright', ...
    'Sensitivity',sen,'Method','PhaseCode');

% visualize result
figure
imshow(I);
h = viscircles(centers,radii);
drawnow

% output results
numofsy = length(radii);
fprintf('Number of sy: %d\n',numofsy);
fprintf('\n');

save(strcat(currentfilename(1:end-4),'-Channel-',num2str(channel),'.mat'),'centers','radii')
