# Supplementary material for: Improving hindlimb locomotor function by Non-invasive AAV-mediated manipulations of propriospinal neurons in mice with complete spinal cord injury
Source: Nat Commun. 2021 Feb 3;12:781. doi: 10.1038/s41467-021-20980-4 (PMC7859413; doi:10.1038/s41467-021-20980-4)
Supplement: Supplementary file 8 — Source code [file 41467_2021_20980_MOESM8_ESM.zip › source code/README.txt]

1. System requirements
Following software are required to run the code. We use MATLAB version R2019b. Other recent versions should also work but not tested. No specific hardware is required to run this code.
'MATLAB'	'9.7'
'Image Processing Toolbox'	'11.0'


2. Installation guide
Please follow the instruction on MathWorks website for MATLAB installation and hardware requirement.


3. Demo
The runtime for each step should be less than one minute. Runtime might be different based on image size and computer performance.

3.1 Run extractSignalLocation.m, select the example image provided. Signal location information for channel 1 would be extracted and saved in MATLAB readable data format (.mat).

3.2 Change the parameters as indicated in code comments for channel 2 and run the code again. You can play around with these parameters to find the parameters to identify signals well.

3.3 Run extractColocalizeSignal.m, select the example image provided.Signal numbers in each section would be saved in results.xlsx.


4. Instruction for use
In this example, we show how to extrat GFP (channel 1) and DAPI (channel 2) signal location information and find colocalized signals. You can repeat above steps for other channels by changing the parameters at the beginning of the code. 
To identify signals in your image, please adjust the circle radius range and sensitivity to the values that best match your own data. 
