# Supplementary material for: Improving hindlimb locomotor function by Non-invasive AAV-mediated manipulations of propriospinal neurons in mice with complete spinal cord injury
Source: Nat Commun. 2021 Feb 3;12:781. doi: 10.1038/s41467-021-20980-4 (PMC7859413; doi:10.1038/s41467-021-20980-4)
Supplement: Supplementary file 9 — Source Data [file 41467_2021_20980_MOESM9_ESM.xlsx]

## Sheet: Figure 1b
	1	1	1	2	2	2	5	5	5	6	6	6	7	7	7	8	8	8	9	9	9	10	10	10	DJ	DJ	DJ	retro	retro	retro
0	0	0	0	0	0	0	0	0	0	0	0	0	0	0	0	0	0	0	0	0	0	0	0	0	0	0	2.71468	0	0	0.086174
0.83	0	0	0	0	0	0	0	0	0	0	0	2.25553	0	0	0	0	0	0	0	0	0	0	0	0	0	0	2.71651	0	0	0.0565023
1.66	0	0	0	0	0	0	0	0	0	0	0	2.30165	0	0	0	0	0	0	0	0	0	0	0	0	0	0	2.71834	0	0	0.0268307
2.49	0	0	0	0	0	0	0	0	0	0	0	2.34776	0	0	0	0	0	0	0	0	0	0	0	0	0	0	2.69153	0	0	0.0190633
3.32	0	0	0	0	0	0	0	0	0	0	0	2.35512	0	0	0	0	0	0	0	0	0	0	0	0	0	0	2.66471	0	0	0.011296
4.15	0	0	0	0	0	0	0	0	0	0	0	2.36248	0	0	0	0	0	0	0	0	0	0	0	0	0	0	2.64207	0	0	0.005648
4.98	0	0	0	0	0	0	0	0	0	0	0	2.35448	0	0	0	0	0	0	0	0	0	0	0	0	0	0	2.61943	0	0	0
5.81	0	0	0	0	0	0	0	0	0	0	0	2.34647	0	0	0	0	0	0	0	0	0	0	0	0	0	0	2.58288	0	0	0.003528
6.64	0	0	0	0	0	0	0	0	0	0	0	2.37428	0	0	0	0	0	0	0	0	0	0	0	0	0	0	2.54633	0	0	0.007056
7.47	0	0	0	0	0	0	0	0	0	0	0	2.40209	0	0	0	0	0	0	0	0	0	0	0	0	0	0	2.52374	0	0	0.009412
8.3	0	0	0	0	0	0	0	0	0	0	0	2.3896	0	0	0	0	0	0	0	0	0	0	0	0	0	0	2.50114	0	0	0.011768
9.13	0	0	0	0	0	0	0	0	0	0	0	2.37712	0	0	0	0	0	0	0	0	0	0	0	0	0	0	2.50242	0	0.031708	0.016571
9.96	0	0	0	0	0	0	0	0	0	0	0	2.37382	0	0	0	0	0	0	0	0	0	0	0	0	0	0	2.5037	0	0.063416	0.021374
10.79	0	0	0	0	0	0	0	0	0	0	0	2.37051	0	0	0	0	0	0	0	0	0	0	0	0	0	0	2.52367	0	0.143174	0.029498
11.62	0	0	0	0	0	0	0	0	0	0	0	2.36184	0	0	0	0	0	0	0	0	0	0	0	0	0	0	2.54365	0	0.222932	0.037622
12.45	0	0	0	0	0	0	0	0	0	0	0	2.35316	0	0	0	0	0	0	0	0	0	0	0	0	0	0	2.52918	0	0.282825	0.035856
13.28	0	0	0	0	0	0	0	0	0	0	0	2.4245	0	0	0	0	0	0	0	0	0	0	0	0	0	0	2.51471	0	0.342718	0.03409
14.11	0	0	0	0	0	0	0	0	0	0	0	2.49583	0	0	0	0	0	0	0	0	0	0	0	0	0	0	2.54448	0	0.355258	0.032346
14.94	0	0	0	0	0	0	0	0	0	0	0	2.50124	0	0	0	0	0	0	0	0	0	0	0	0	0	0	2.57424	0	0.367798	0.030602
15.77	0	0	0	0	0	0	0	0	0	0	0	2.50666	0	0	0	0	0	0	0	0	0	0	0	0	0	0	2.64136	0	0.367798	0.030237
16.6	0	0	0	0	0	0	0	0	0	0	0	2.51047	0	0	0	0	0	0	0	0	0	0	0	0	0	0	2.70848	0	0.367798	0.029872
17.43	0	0	0	0	0	0	0	0	0	0	0	2.51429	0	0	0	0	0	0	0	0	0	0	0	0	0	0	2.79251	0	0.33609	0.028023
18.26	0.353272	0.338344	0	-1.40401	-0.36952	0	-3.45317	-4.43871	0	-2.44142	-2.49885	2.46012	-0.876709	-4.56935	0	-4.90982	-1.17959	0	8.9305	14.5857	0	0.31848	-2.85491	0	-2.62859	-3.51942	2.87654	0	0.304382	0.026174
19.09	0.361927	0.3382	0	-1.39554	-0.36815	0	-3.44886	-4.43873	0	-2.43934	-2.49965	2.40596	-0.882171	-4.56757	0	-4.89637	-1.17663	0	8.96643	14.4272	0	0.326284	-2.85874	0	-2.62092	-3.51281	2.93782	0	0.224624	0.027965
19.92	0.368616	0.335809	0	-1.38938	-0.365592	0	-3.44346	-4.43836	0	-2.43535	-2.49807	2.40331	-0.891037	-4.56239	0	-4.88213	-1.17346	0	8.98857	14.2677	0	0.338402	-2.85798	0	-2.61337	-3.50818	2.99909	0	0.144866	0.029756
20.75	0.377966	0.335605	0	-1.38258	-0.363504	0	-3.43535	-4.44006	0	-2.43288	-2.49664	2.40066	-0.895181	-4.56112	0	-4.86944	-1.16976	0	8.99581	14.1166	0	0.345064	-2.85385	0	-2.60338	-3.50107	3.02171	0	0.084973	0.031157
21.58	0.387263	0.333862	0	-1.37673	-0.360971	0	-3.42548	-4.4397	0	-2.43173	-2.49145	2.41042	-0.90009	-4.55897	0	-4.85648	-1.16745	0	8.98804	13.9755	0	0.350343	-2.8515	0	-2.59863	-3.49642	3.04433	0	0.02508	0.032558
22.41	0.395741	0.334739	0	-1.37093	-0.362375	0	-3.42299	-4.44345	0	-2.42751	-2.48645	2.42018	-0.906191	-4.55709	0	-4.84205	-1.16573	0	8.9713	13.8524	0	0.352623	-2.8469	0	-2.59242	-3.4952	3.09864	0	0.01254	0.029588
23.24	0.4015	0.328729	0	-1.36148	-0.363858	0	-3.41955	-4.44232	0	-2.42522	-2.486	2.41536	-0.910251	-4.5554	0	-4.82895	-1.16335	0	8.95343	13.7406	0	0.353593	-2.83947	0	-2.58343	-3.49008	3.15294	0	0	0.026618
24.07	0.410239	0.324946	0	-1.35686	-0.365947	0	-3.41672	-4.43991	0	-2.41977	-2.48296	2.41054	-0.914132	-4.55349	0	-4.81362	-1.1604	0	8.93944	13.6623	0	0.352686	-2.83287	0	-2.57793	-3.48829	3.14981	0	0	0.029615
24.9	0.41607	0.327147	0	-1.34921	-0.369574	0	-3.4141	-4.43887	0	-2.42161	-2.47678	2.44851	-0.914677	-4.55437	0	-4.80266	-1.15694	0	8.92829	13.6003	0	0.353221	-2.82808	0	-2.56834	-3.48433	3.14669	0	0	0.032612
25.73	0.418295	0.329218	0	-1.34236	-0.371388	0	-3.41207	-4.43656	0	-2.41825	-2.47314	2.48648	-0.921677	-4.55527	0	-4.79031	-1.15789	0	8.91603	13.5437	0	0.35077	-2.82358	0	-2.56118	-3.4798	3.12839	0	0	0.031645
26.56	0.423928	0.330209	0	-1.33678	-0.374907	0	-3.40771	-4.43796	0	-2.4154	-2.47023	2.58368	-0.92594	-4.55811	0	-4.7785	-1.16281	0	8.89478	13.4947	0	0.350863	-2.81462	0	-2.55317	-3.47737	3.1101	0	0	0.030678
27.39	0.431896	0.329522	0	-1.33121	-0.376254	0	-3.40437	-4.43914	0	-2.41276	-2.46637	2.68089	-0.928467	-4.55981	0	-4.76904	-1.16059	0	8.86564	13.4545	0	0.352005	-2.80945	0	-2.54266	-3.47434	3.08588	0	0	0.027604
28.22	0.438154	0.327448	0	-1.32109	-0.3783	0	-3.39941	-4.43921	0	-2.41282	-2.45835	2.76571	-0.930207	-4.56068	0	-4.76258	-1.15716	0	8.82582	13.4253	0	0.353422	-2.8033	0	-2.53499	-3.47151	3.06167	0	0	0.02453
29.05	0.444989	0.32495	0	-1.31573	-0.381206	0	-3.39578	-4.43748	0	-2.41212	-2.45583	2.85052	-0.933263	-4.56053	0	-4.75478	-1.15998	0	8.76562	13.4141	0	0.357534	-2.79757	0	-2.52455	-3.46654	3.09887	0	0	0.024704
29.88	0.449231	0.324531	0	-1.30496	-0.380178	0	-3.39182	-4.43679	0	-2.41301	-2.45129	2.84303	-0.936979	-4.56483	0	-4.74136	-1.16357	0	8.70854	13.422	0	0.359103	-2.78993	0	-2.51093	-3.46829	3.13607	0	0	0.024878
30.71	0.458584	0.325806	0	-1.3004	-0.381084	0	-3.38763	-4.43688	0	-2.41178	-2.44483	2.83555	-0.942129	-4.56401	0	-4.73205	-1.17115	0	8.65804	13.4497	0	0.356598	-2.78518	0	-2.50192	-3.46604	3.09366	0	0	0.025167
31.54	0.464368	0.324683	0	-1.29108	-0.385994	0	-3.38478	-4.43772	0	-2.40869	-2.44093	2.83477	-0.947923	-4.56499	0	-4.72287	-1.17706	0	8.61816	13.4876	0	0.352809	-2.77993	0	-2.49013	-3.46359	3.05124	0	0	0.025456
32.37	0.472975	0.329583	0	-1.2853	-0.388423	0	-3.38219	-4.43772	0	-2.40509	-2.43381	2.83399	-0.952249	-4.56587	0	-4.71472	-1.1842	0	8.58473	13.5322	0	0.346294	-2.77609	0	-2.48114	-3.46423	3.06579	0	0	0.026623
33.2	0.479439	0.332524	0	-1.27306	-0.394314	0	-3.37453	-4.43774	0	-2.40185	-2.42514	2.78399	-0.955703	-4.56766	0	-4.70363	-1.19077	0	8.55165	13.5894	0	0.33777	-2.77096	0	-2.46991	-3.46164	3.08033	0	0	0.02779
34.03	0.490496	0.332622	0	-1.26312	-0.393045	0	-3.37277	-4.43465	0	-2.39816	-2.42032	2.73398	-0.953262	-4.56759	0	-4.68837	-1.19708	0	8.53685	13.6459	0	0.330049	-2.7658	0	-2.46272	-3.45821	3.09572	0	0	0.039485
34.86	0.49579	0.334794	0	-1.25337	-0.396358	0	-3.37025	-4.43417	0	-2.39828	-2.41705	2.68196	-0.94966	-4.56621	0	-4.67698	-1.20337	0	8.52723	13.6998	0	0.322892	-2.75847	0	-2.45435	-3.45517	3.1111	0	0	0.05118
35.69	0.504287	0.337072	0	-1.24719	-0.398432	0	-3.36402	-4.43096	0	-2.39688	-2.41067	2.62994	-0.952841	-4.56579	0	-4.66795	-1.20141	0	8.52316	13.7604	0	0.320157	-2.75015	0	-2.4459	-3.45366	3.11729	0	0	0.053028
36.52	0.516281	0.334669	0	-1.23474	-0.400002	0	-3.35782	-4.42629	0	-2.39662	-2.40344	2.53339	-0.951507	-4.56805	0	-4.65463	-1.19448	0	8.52622	13.8302	0	0.314431	-2.74446	0	-2.4365	-3.45058	3.12348	0	0	0.054876
37.35	0.524683	0.332563	0	-1.22302	-0.40469	0	-3.35372	-4.42598	0	-2.39327	-2.39703	2.43683	-0.951557	-4.56788	0	-4.64394	-1.18819	0	8.52883	13.8961	0	0.312647	-2.74129	0	-2.42598	-3.44893	3.11783	0	0	0.054479
38.18	0.52956	0.328843	0	-1.21221	-0.406903	0	-3.34781	-4.42348	0	-2.39464	-2.39007	2.409	-0.952956	-4.57158	0	-4.6304	-1.18685	0	8.54443	13.9675	0	0.317314	-2.73843	0	-2.4159	-3.44724	3.11218	0	0	0.054082
39.01	0.537524	0.331873	0	-1.2004	-0.409468	0	-3.34188	-4.42124	0	-2.39426	-2.38203	2.38117	-0.955878	-4.56925	0	-4.61722	-1.18118	0	8.55127	14.029	0	0.328726	-2.73546	0	-2.40304	-3.44407	3.14373	0	0	0.056756
39.84	0.540319	0.336299	0	-1.19325	-0.412578	0	-3.33634	-4.42044	0	-2.39163	-2.3696	2.33432	-0.958477	-4.56807	0	-4.60452	-1.17925	0	8.55094	14.0742	0	0.346221	-2.73594	0	-2.39024	-3.44196	3.17527	0	0	0.05943
40.67	0.549866	0.350895	0	-1.18302	-0.415613	0	-3.32998	-4.41706	0	-2.39099	-2.36216	2.28747	-0.962184	-4.56445	0	-4.59544	-1.17618	0	8.53178	14.0962	0	0.364221	-2.74107	0	-2.37943	-3.44222	3.17233	0	0	0.058386
41.5	0.557734	0.372137	0	-1.17302	-0.41743	0	-3.32601	-4.41167	0	-2.39084	-2.35533	2.29385	-0.9657	-4.56143	0	-4.58371	-1.16528	0	8.4961	14.0987	0	0.382667	-2.74739	0	-2.37695	-3.43958	3.16938	0	0	0.057342
42.33	0.561654	0.388688	0	-1.16054	-0.418589	0	-3.32027	-4.41128	0	-2.38885	-2.34815	2.30022	-0.969657	-4.56142	0	-4.57606	-1.16443	0	8.449	14.0915	0	0.40177	-2.76179	0	-2.36485	-3.43737	3.16533	0	0.028053	0.054795
43.16	0.567085	0.405414	0	-1.1486	-0.423433	0	-3.31329	-4.40943	0	-2.38559	-2.33992	2.25838	-0.97149	-4.55762	0	-4.56768	-1.16062	0	8.39222	14.0871	0	0.419029	-2.7812	0	-2.35454	-3.43617	3.16127	0	0.056106	0.052248
43.99	0.57129	0.425003	0	-1.1388	-0.424356	0	-3.30906	-4.40785	0	-2.38236	-2.32942	2.21654	-0.971129	-4.55496	0	-4.5557	-1.15545	0	8.32322	14.0895	0	0.43651	-2.79977	0	-2.34341	-3.43956	3.14225	0	0.121681	0.059229
44.82	0.578091	0.440243	0	-1.12765	-0.425256	0	-3.30294	-4.407	0	-2.37773	-2.31977	2.18699	-0.977331	-4.55286	0	-4.5431	-1.1518	0	8.24514	14.1092	0	0.44948	-2.82612	0	-2.33523	-3.43898	3.12323	0	0.187256	0.06621
45.65	0.583706	0.453972	0	-1.11313	-0.427358	0	-3.29849	-4.40703	0	-2.37843	-2.30809	2.15743	-0.978105	-4.55557	0	-4.53115	-1.14849	0	8.15406	14.1305	0	0.459966	-2.8502	0	-2.32504	-3.43593	3.1623	0	0.214016	0.07413
46.48	0.587151	0.466962	0	-1.10012	-0.428015	0	-3.29566	-4.40714	0	-2.37767	-2.29375	2.1408	-0.983727	-4.55888	0	-4.5195	-1.14476	0	8.0537	14.1584	0	0.468642	-2.88252	0	-2.31544	-3.43299	3.20137	0	0.240776	0.08205
47.31	0.592383	0.470994	0	-1.08748	-0.427692	0	-3.29195	-4.40374	0	-2.37724	-2.27895	2.12417	-0.987666	-4.56241	0	-4.50973	-1.14263	0	7.9498	14.193	0	0.471902	-2.91056	0	-2.30478	-3.43136	3.17843	0	0.241939	0.081965
48.14	0.60025	0.467286	0	-1.07588	-0.427788	0	-3.28605	-4.40021	0	-2.37901	-2.26723	2.10669	-0.988807	-4.56626	0	-4.50007	-1.14209	0	7.8555	14.2233	0	0.466358	-2.93214	0	-2.2942	-3.43234	3.15549	0	0.243102	0.08188
48.97	0.602526	0.473134	0	-1.06382	-0.428087	0	-3.2814	-4.39868	0	-2.37792	-2.25806	2.08921	-0.992899	-4.57203	0	-4.48601	-1.14026	0	7.75965	14.2571	0	0.45826	-2.95413	0	-2.2834	-3.42761	3.14924	0	0.243102	0.081963
49.8	0.610688	0.472529	0	-1.05357	-0.4286	0	-3.27782	-4.39692	0	-2.37674	-2.24538	2.06354	-0.99157	-4.57755	0	-4.4742	-1.13778	0	7.67646	14.2748	0	0.441402	-2.96526	0	-2.27432	-3.42591	3.143	0	0.243102	0.082046
50.63	0.613971	0.474614	0	-1.03885	-0.429013	0	-3.27298	-4.39607	0	-2.37367	-2.23429	2.03787	-0.99672	-4.57685	0	-4.46276	-1.13785	0	7.60613	14.2916	0	0.426784	-2.97196	0	-2.26436	-3.42128	3.13324	0	0.215049	0.075305
51.46	0.621416	0.473697	0	-1.03124	-0.42971	0	-3.27184	-4.39176	0	-2.36851	-2.22079	2.03158	-0.997173	-4.58049	0	-4.45195	-1.1402	0	7.54938	14.288	0	0.414034	-2.97439	0	-2.25513	-3.42029	3.12348	0	0.186996	0.068564
52.29	0.628595	0.47287	0	-1.01841	-0.428604	0	-3.26609	-4.38992	0	-2.36926	-2.20806	2.02529	-0.999044	-4.57947	0	-4.44073	-1.13868	0	7.50944	14.2779	0	0.395064	-2.9672	0	-2.24527	-3.41818	3.09028	0	0.121421	0.061117
53.12	0.632129	0.472984	0	-1.00809	-0.42906	0	-3.26095	-4.38869	0	-2.37084	-2.19376	2.04425	-1.00388	-4.5805	0	-4.42479	-1.13572	0	7.48178	14.2665	0	0.366632	-2.95774	0	-2.23329	-3.41841	3.05708	0	0.055846	0.05367
53.95	0.636865	0.473839	0	-0.999863	-0.429358	0	-3.25531	-4.38576	0	-2.37157	-2.17916	2.06321	-1.00396	-4.57754	0	-4.41401	-1.13664	0	7.46214	14.2513	0	0.347044	-2.9455	0	-2.2254	-3.41529	2.98579	0	0.029086	0.053241
54.78	0.645348	0.47366	0	-0.988973	-0.427579	0	-3.2516	-4.38451	0	-2.37058	-2.16706	2.01962	-1.00519	-4.57286	0	-4.40222	-1.13419	0	7.44886	14.2307	0	0.325515	-2.92902	0	-2.21327	-3.41333	2.91449	0	0.002326	0.052812
55.61	0.651841	0.47448	0	-0.97667	-0.424803	0	-3.25168	-4.38223	0	-2.36927	-2.15301	1.97603	-1.01106	-4.57193	0	-4.38847	-1.13299	0	7.44208	14.215	0	0.302024	-2.90658	0	-2.20367	-3.41289	2.83566	0	0.001163	0.055111
56.44	0.655759	0.471643	0	-0.96727	-0.427229	0	-3.25157	-4.37541	0	-2.36873	-2.14271	1.97725	-1.00993	-4.56901	0	-4.37847	-1.13128	0	7.43189	14.2108	0	0.283309	-2.87937	0	-2.19493	-3.41355	2.75683	0	0	0.05741
57.27	0.663615	0.470403	0	-0.955531	-0.426275	0	-3.25172	-4.36993	0	-2.37068	-2.12798	1.97848	-1.00985	-4.57035	0	-4.36854	-1.12921	0	7.41648	14.2183	0	0.262353	-2.85057	0	-2.18349	-3.41393	2.68494	0	0	0.061646
58.1	0.66986	0.472099	0	-0.945551	-0.427683	0	-3.24993	-4.36604	0	-2.37304	-2.11813	1.97147	-1.00765	-4.56812	0	-4.35925	-1.12577	0	7.39842	14.2424	0	0.244549	-2.81374	0	-2.17378	-3.41244	2.61306	0	0	0.065882
58.93	0.675449	0.470243	0	-0.940819	-0.425575	0	-3.24651	-4.36127	0	-2.37516	-2.10636	1.96445	-1.00492	-4.56759	0	-4.34847	-1.12508	0	7.38224	14.2744	0	0.228324	-2.77836	0	-2.16579	-3.41718	2.57518	0	0	0.066487
59.76	0.682434	0.47269	0	-0.932512	-0.427163	0	-3.24585	-4.35231	0	-2.37331	-2.09251	1.94829	-1.00787	-4.56398	0	-4.33793	-1.12223	0	7.3693	14.3294	0	0.213059	-2.74726	0	-2.15812	-3.41972	2.5373	0	0	0.067092
60.59	0.686025	0.475781	0	-0.928466	-0.426066	0	-3.24143	-4.35014	0	-2.37426	-2.07739	1.93213	-1.00786	-4.56252	0	-4.32957	-1.1189	0	7.35779	14.4022	0	0.203951	-2.72344	0	-2.14725	-3.42202	2.60879	0	0	0.067082
61.42	0.689629	0.474362	0	-0.925478	-0.427599	0	-3.23833	-4.34756	0	-2.37322	-2.06098	1.90429	-1.00721	-4.5619	0	-4.32174	-1.11917	0	7.34591	14.481	0	0.197814	-2.70174	0	-2.141	-3.42474	2.68029	0	0	0.067072
62.25	0.694445	0.477172	0	-0.912967	-0.429062	0	-3.23634	-4.34408	0	-2.37474	-2.04599	1.87645	-1.0062	-4.56314	0	-4.31229	-1.12018	0	7.34344	14.5584	0	0.19298	-2.68619	0	-2.12962	-3.4278	2.69342	0	0	0.062465
63.08	0.694755	0.477061	0	-0.906054	-0.428331	0	-3.23553	-4.33825	0	-2.37655	-2.03018	1.92705	-1.00329	-4.56263	0	-4.30648	-1.11917	0	7.3415	14.6324	0	0.19249	-2.66886	0	-2.12138	-3.43128	2.70655	0	0	0.057858
63.91	0.698986	0.479503	0	-0.895597	-0.429639	0	-3.23765	-4.33337	0	-2.37626	-2.01738	1.97765	-1.00325	-4.55886	0	-4.30038	-1.11543	0	7.34056	14.7056	0	0.192221	-2.65476	0	-2.11052	-3.43251	2.74892	0	0	0.059585
64.74	0.703303	0.478544	0	-0.885775	-0.429528	0	-3.23234	-4.3265	0	-2.37514	-2.00352	1.99317	-1.00286	-4.5583	0	-4.29819	-1.1114	0	7.33834	14.7742	0	0.196137	-2.64328	0	-2.10146	-3.437	2.7913	0	0	0.061312
65.57	0.708023	0.481387	0	-0.880211	-0.428015	0	-3.2282	-4.32173	0	-2.37232	-1.98506	2.0087	-1.0023	-4.55831	0	-4.29591	-1.1065	0	7.33827	14.8398	0	0.198309	-2.63473	0	-2.09234	-3.4394	2.85027	0	0	0.056687
66.4	0.71039	0.485163	0	-0.868606	-0.426757	0	-3.22844	-4.31931	0	-2.37474	-1.9727	2.00277	-1.00206	-4.5571	0	-4.28977	-1.10403	0	7.33874	14.9018	0	0.201598	-2.62721	0	-2.07953	-3.44107	2.90924	0	0	0.052062
67.23	0.716292	0.487314	0	-0.862474	-0.42529	0	-3.22542	-4.31516	0	-2.37176	-1.95956	1.99684	-1.0006	-4.55388	0	-4.28569	-1.10051	0	7.34571	14.9698	0	0.206255	-2.62209	0	-2.07357	-3.44214	2.93823	0	0	0.052829
68.06	0.725423	0.491413	0	-0.856401	-0.422935	0	-3.21911	-4.31215	0	-2.37074	-1.94528	2.07948	-0.995401	-4.55069	0	-4.28423	-1.09336	0	7.3557	15.0357	0	0.214461	-2.61877	0	-2.06194	-3.44526	2.96722	0	0	0.053596
68.89	0.728272	0.491359	0	-0.847173	-0.420749	0	-3.21464	-4.30765	0	-2.37112	-1.92742	2.16212	-0.990274	-4.54652	0	-4.28045	-1.08631	0	7.37424	15.1134	0	0.225147	-2.61909	0	-2.05113	-3.4468	2.94204	0	0	0.056768
69.72	0.735185	0.494675	0	-0.840855	-0.420516	0	-3.2103	-4.30112	0	-2.37075	-1.91265	2.23296	-0.989932	-4.54616	0	-4.27443	-1.08111	0	7.39874	15.1897	0	0.241907	-2.61729	0	-2.04289	-3.44714	2.91687	0	0	0.05994
70.55	0.738756	0.498071	0	-0.836546	-0.419478	0	-3.20969	-4.29496	0	-2.37124	-1.90327	2.3038	-0.98934	-4.54575	0	-4.26429	-1.08136	0	7.43146	15.2523	0	0.25525	-2.61292	0	-2.03082	-3.44701	2.89396	0	0	0.057384
71.38	0.746929	0.50331	0	-0.829733	-0.416937	0	-3.20737	-4.28959	0	-2.3705	-1.89112	2.29437	-0.98898	-4.5482	0	-4.2572	-1.07571	0	7.46846	15.2983	0	0.275618	-2.60777	0	-2.02231	-3.44756	2.87104	0	0	0.054828
72.21	0.749558	0.505761	0	-0.822221	-0.418948	0	-3.20573	-4.28273	0	-2.3666	-1.87452	2.28493	-0.983133	-4.54488	0	-4.24975	-1.07292	0	7.51211	15.336	0	0.296152	-2.59972	0	-2.01307	-3.4465	2.83433	0	0	0.0576
73.04	0.755214	0.511782	0	-0.810166	-0.418066	0	-3.20256	-4.27971	0	-2.36627	-1.85713	2.30592	-0.976547	-4.544	0	-4.2402	-1.06971	0	7.54927	15.3611	0	0.316422	-2.59375	0	-2.00226	-3.44609	2.79762	0	0	0.060372
73.87	0.758164	0.515672	0	-0.80425	-0.417765	0	-3.20179	-4.27639	0	-2.36626	-1.84255	2.3269	-0.970422	-4.54022	0	-4.22424	-1.0659	0	7.57331	15.3812	0	0.335608	-2.58733	0	-1.99648	-3.44396	2.75084	0	0	0.071746
74.7	0.758528	0.518446	0	-0.79429	-0.419063	0	-3.19967	-4.27457	0	-2.36179	-1.82652	2.33431	-0.962947	-4.53531	0	-4.21295	-1.06015	0	7.58326	15.4081	0	0.36451	-2.58428	0	-1.9858	-3.44388	2.70406	0	0	0.08312
75.53	0.763474	0.517362	0	-0.790818	-0.414848	0	-3.19899	-4.27147	0	-2.3613	-1.80927	2.34172	-0.957443	-4.5296	0	-4.20392	-1.05246	0	7.57391	15.4419	0	0.391167	-2.58196	0	-1.97913	-3.4421	2.70437	0	0	0.085342
76.36	0.764527	0.516304	0	-0.782755	-0.416522	0	-3.19679	-4.27155	0	-2.36324	-1.79607	2.2991	-0.956991	-4.52651	0	-4.19417	-1.05135	0	7.54756	15.4904	0	0.413142	-2.58229	0	-1.96951	-3.44027	2.70469	0	0	0.087564
77.19	0.766596	0.517292	0	-0.774166	-0.416236	0	-3.19452	-4.26943	0	-2.36102	-1.78077	2.25649	-0.957171	-4.52333	0	-4.18482	-1.04611	0	7.50863	15.5579	0	0.431887	-2.5828	0	-1.95913	-3.43606	2.69966	0	0	0.087126
78.02	0.768126	0.515848	0	-0.765288	-0.414799	0	-3.19075	-4.26597	0	-2.36029	-1.76804	2.24136	-0.952717	-4.519	0	-4.17885	-1.04524	0	7.4662	15.6289	0	0.442015	-2.58321	0	-1.95003	-3.4319	2.69464	0	0	0.086688
78.85	0.767298	0.521428	0	-0.761907	-0.41191	0	-3.19326	-4.26308	0	-2.35773	-1.75371	2.22623	-0.950466	-4.51469	0	-4.17434	-1.04806	0	7.41259	15.6975	0	0.455412	-2.58091	0	-1.93688	-3.42619	2.70539	0	0	0.088973
79.68	0.767599	0.521639	0	-0.754484	-0.412643	0	-3.18919	-4.2617	0	-2.36089	-1.73656	2.27226	-0.948297	-4.51281	0	-4.16446	-1.04809	0	7.35496	15.7663	0	0.456927	-2.57692	0	-1.92931	-3.42399	2.71615	0	0	0.091258
80.51	0.77217	0.526014	0	-0.74707	-0.4134	0	-3.1849	-4.26099	0	-2.35757	-1.72175	2.31829	-0.943797	-4.50804	0	-4.15503	-1.04637	0	7.29522	15.8158	0	0.457735	-2.57535	0	-1.92047	-3.42015	2.73143	0	0	0.091891
81.34	0.773677	0.518018	0	-0.740836	-0.412581	0	-3.18234	-4.25651	0	-2.35575	-1.7052	2.32156	-0.939874	-4.50598	0	-4.14717	-1.0454	0	7.24147	15.846	0	0.450216	-2.57344	0	-1.91569	-3.4151	2.74672	0	0	0.092524
82.17	0.781647	0.511533	0	-0.734068	-0.413881	0	-3.17816	-4.25347	0	-2.35505	-1.6903	2.32483	-0.931213	-4.5037	0	-4.13826	-1.04398	0	7.19118	15.8582	0	0.437691	-2.56852	0	-1.90919	-3.41195	2.72171	0	0	0.087077
83	0.779172	0.497239	0	-0.729895	-0.415569	0	-3.1738	-4.25418	0	-2.3546	-1.67668	2.37608	-0.92452	-4.50303	0	-4.13087	-1.0462	0	7.15782	15.8681	0	0.424485	-2.56553	0	-1.90502	-3.40828	2.69671	0	0	0.08163
83.83	0.782338	0.479215	0	-0.721267	-0.418525	0	-3.17064	-4.25421	0	-2.35283	-1.66204	2.42732	-0.920919	-4.50232	0	-4.12331	-1.04983	0	7.13392	15.8771	0	0.41077	-2.56436	0	-1.8934	-3.40461	2.69249	0	0	0.079441
84.66	0.790645	0.464998	0	-0.714756	-0.420467	0	-3.16923	-4.25092	0	-2.35241	-1.64572	2.4264	-0.918536	-4.50123	0	-4.11224	-1.04869	0	7.12155	15.8901	0	0.388971	-2.56358	0	-1.88983	-3.3969	2.68828	0	0	0.077252
85.49	0.79047	0.450583	0	-0.709167	-0.41914	0	-3.1675	-4.25008	0	-2.35233	-1.63231	2.42548	-0.913258	-4.50368	0	-4.10357	-1.04939	0	7.12208	15.9106	0	0.368569	-2.56074	0	-1.88437	-3.39455	2.67346	0	0	0.082478
86.32	0.792473	0.433649	0	-0.700451	-0.42311	0	-3.1618	-4.25017	0	-2.35234	-1.61595	2.44276	-0.910747	-4.50768	0	-4.09697	-1.05169	0	7.12861	15.9442	0	0.348774	-2.56264	0	-1.88085	-3.38927	2.65863	0	0	0.087704
87.15	0.793046	0.422597	0	-0.692538	-0.425911	0	-3.15823	-4.24828	0	-2.3541	-1.60267	2.46003	-0.903948	-4.50882	0	-4.09047	-1.05503	0	7.1548	15.9738	0	0.331784	-2.56053	0	-1.87349	-3.38734	2.65181	0	0	0.087588
87.98	0.794166	0.414523	0	-0.687849	-0.428036	0	-3.15483	-4.2478	0	-2.3542	-1.58892	2.421	-0.901605	-4.50902	0	-4.07982	-1.05716	0	7.19599	16.0203	0	0.318225	-2.56144	0	-1.86676	-3.38458	2.64499	0	0	0.087472
88.81	0.794807	0.403557	0	-0.680222	-0.432171	0	-3.1467	-4.24386	0	-2.3513	-1.57768	2.38197	-0.898291	-4.50803	0	-4.06914	-1.05679	0	7.2523	16.0781	0	0.307721	-2.55668	0	-1.86063	-3.38415	2.65863	0	0	0.080548
89.64	0.8002	0.39995	0	-0.674743	-0.435252	0	-3.14437	-4.24349	0	-2.34668	-1.56614	2.38394	-0.893183	-4.50567	0	-4.05569	-1.0549	0	7.31322	16.1492	0	0.299819	-2.55326	0	-1.85388	-3.37923	2.67227	0	0	0.073624
90.47	0.799898	0.406603	0	-0.668387	-0.438931	0	-3.14049	-4.24316	0	-2.3445	-1.54975	2.3859	-0.892562	-4.50057	0	-4.04614	-1.05218	0	7.36922	16.2443	0	0.29352	-2.55316	0	-1.84609	-3.37489	2.67981	0	0	0.07246
91.3	0.804619	0.403886	0	-0.660123	-0.442088	0	-3.13315	-4.24301	0	-2.34457	-1.53339	2.37458	-0.892609	-4.49525	0	-4.0359	-1.05093	0	7.42793	16.3257	0	0.287966	-2.55167	0	-1.84513	-3.37339	2.68735	0	0	0.071296
92.13	0.803842	0.4081	0	-0.653316	-0.445094	0	-3.12647	-4.24224	0	-2.34204	-1.52052	2.36326	-0.892712	-4.49008	0	-4.02839	-1.04856	0	7.47635	16.4175	0	0.279073	-2.55331	0	-1.83674	-3.37012	2.65156	0	0	0.074192
92.96	0.804406	0.408146	0	-0.646776	-0.449897	0	-3.12426	-4.24231	0	-2.34046	-1.50085	2.39455	-0.889408	-4.48828	0	-4.01833	-1.04571	0	7.52269	16.499	0	0.268319	-2.55302	0	-1.83225	-3.36972	2.61577	0	0	0.077088
93.79	0.807108	0.40891	0	-0.633504	-0.452839	0	-3.1187	-4.24082	0	-2.33755	-1.48793	2.42585	-0.887068	-4.48274	0	-4.01039	-1.04203	0	7.5636	16.5767	0	0.253279	-2.55077	0	-1.82588	-3.36408	2.59772	0	0	0.070303
94.62	0.807361	0.417175	0	-0.6291	-0.45742	0	-3.11441	-4.23972	0	-2.32891	-1.47323	2.41607	-0.883827	-4.47842	0	-4.00181	-1.04215	0	7.59371	16.6597	0	0.23777	-2.54948	0	-1.81941	-3.35963	2.57968	0	0	0.063518
95.45	0.812038	0.42311	0	-0.621629	-0.458641	0	-3.10559	-4.24149	0	-2.32282	-1.45977	2.40629	-0.87605	-4.47412	0	-3.99612	-1.03787	0	7.60401	16.7396	0	0.231191	-2.54616	0	-1.81694	-3.35707	2.57743	0	0	0.064917
96.28	0.814454	0.429433	0	-0.612116	-0.461409	0	-3.10118	-4.24026	0	-2.31675	-1.44314	2.40378	-0.873753	-4.46891	0	-3.98937	-1.03655	0	7.60135	16.8169	0	0.220191	-2.53679	0	-1.8139	-3.35548	2.57519	0	0	0.066316
97.11	0.814373	0.434399	0	-0.606254	-0.465148	0	-3.09651	-4.23931	0	-2.31371	-1.43029	2.40127	-0.870171	-4.46429	0	-3.98803	-1.0351	0	7.59003	16.894	0	0.213088	-2.53267	0	-1.81129	-3.3516	2.58928	0	0	0.078946
97.94	0.815323	0.43727	0	-0.598389	-0.469873	0	-3.094	-4.23726	0	-2.31189	-1.4197	2.42283	-0.863818	-4.4585	0	-3.98293	-1.03407	0	7.56458	16.974	0	0.208034	-2.53488	0	-1.80567	-3.3461	2.60336	0	0	0.091576
98.77	0.816237	0.442169	0	-0.590609	-0.4696	0	-3.08648	-4.23832	0	-2.30487	-1.40247	2.44439	-0.862181	-4.45395	0	-3.97637	-1.03173	0	7.54512	17.0606	0	0.197593	-2.54081	0	-1.80337	-3.33562	2.64977	0	0	0.096675
99.6	0.817725	0.44854	0	-0.58448	-0.474837	0	-3.07859	-4.23823	0	-2.29818	-1.38788	2.46236	-0.856883	-4.44706	0	-3.96874	-1.03111	0	7.53718	17.1406	0	0.193211	-2.55148	0	-1.79937	-3.32317	2.69617	0	0	0.101774
100.43	0.820758	0.453748	0	-0.571485	-0.476774	0	-3.07128	-4.23904	0	-2.28955	-1.37024	2.48032	-0.85569	-4.44183	0	-3.96156	-1.03315	0	7.5446	17.2134	0	0.190838	-2.56991	0	-1.79457	-3.31273	2.70093	0	0	0.10284
101.26	0.819795	0.463629	0	-0.560902	-0.477184	0	-3.06431	-4.24021	0	-2.27969	-1.3541	2.47064	-0.854116	-4.4346	0	-3.95685	-1.02914	0	7.56144	17.2843	0	0.190873	-2.59372	0	-1.78862	-3.30483	2.70569	0	0	0.103906
102.09	0.817114	0.468938	0	-0.553628	-0.480532	0	-3.0577	-4.24176	0	-2.27573	-1.33957	2.46095	-0.848958	-4.43052	0	-3.95206	-1.02753	0	7.57959	17.3472	0	0.193446	-2.61582	0	-1.78106	-3.29514	2.69625	0	0	0.107279
102.92	0.824226	0.468574	0	-0.541439	-0.483744	0	-3.05494	-4.24083	0	-2.26708	-1.32379	2.4545	-0.847221	-4.4229	0	-3.94676	-1.02854	0	7.59595	17.4011	0	0.202873	-2.6316	0	-1.77456	-3.28715	2.68681	0	0	0.110652
103.75	0.824399	0.474842	0	-0.529224	-0.485282	0	-3.04833	-4.24046	0	-2.25831	-1.3084	2.44806	-0.845064	-4.41364	0	-3.93798	-1.02642	0	7.62482	17.4528	0	0.212681	-2.64577	0	-1.76735	-3.27757	2.72608	0	0	0.115926
104.58	0.826772	0.474639	0	-0.528946	-0.486819	0	-3.04565	-4.2396	0	-2.25055	-1.29558	2.49742	-0.841617	-4.40839	0	-3.93198	-1.02475	0	7.65433	17.4947	0	0.2255	-2.65591	0	-1.76074	-3.26546	2.76536	0	0	0.1212
105.41	0.831313	0.478937	0	-0.519241	-0.488995	0	-3.0421	-4.24113	0	-2.24091	-1.28144	2.54678	-0.839707	-4.39874	0	-3.92456	-1.02088	0	7.68073	17.5403	0	0.238804	-2.66962	0	-1.75439	-3.25536	2.79083	0	0	0.113927
106.24	0.829946	0.478085	0	-0.513853	-0.489748	0	-3.03763	-4.24208	0	-2.23771	-1.26431	2.55812	-0.837798	-4.39064	0	-3.91837	-1.02207	0	7.71119	17.5893	0	0.257284	-2.6784	0	-1.74673	-3.2467	2.8163	0	0	0.106654
107.07	0.831436	0.482361	0	-0.509028	-0.491094	0	-3.03573	-4.24255	0	-2.23443	-1.24794	2.56947	-0.833918	-4.38131	0	-3.91386	-1.02269	0	7.74435	17.6515	0	0.275598	-2.68681	0	-1.73812	-3.23584	2.84334	0	0	0.101248
107.9	0.835048	0.48585	0	-0.499018	-0.493104	0	-3.0276	-4.24426	0	-2.22892	-1.23415	2.60164	-0.828401	-4.37139	0	-3.90753	-1.02434	0	7.78109	17.7228	0	0.29049	-2.69239	0	-1.73288	-3.22677	2.87038	0	0	0.095842
108.73	0.835277	0.486956	0	-0.491505	-0.496573	0	-3.01769	-4.24295	0	-2.22364	-1.21622	2.63381	-0.824428	-4.36535	0	-3.90587	-1.02367	0	7.82094	17.7945	0	0.309152	-2.69863	0	-1.72937	-3.2199	2.95812	0	0	0.098691
109.56	0.835563	0.483183	0	-0.481345	-0.498956	0	-3.01245	-4.24262	0	-2.22066	-1.20271	2.66119	-0.81898	-4.35476	0	-3.89934	-1.02223	0	7.84888	17.8691	0	0.326789	-2.70156	0	-1.72199	-3.21222	3.04586	0	0	0.10154
110.39	0.832828	0.482482	0	-0.472211	-0.503839	0	-3.00911	-4.24297	0	-2.21556	-1.18837	2.68857	-0.81954	-4.34788	0	-3.89171	-1.02429	0	7.87069	17.9555	0	0.344201	-2.69874	0	-1.71645	-3.20289	3.06934	0	0	0.092647
111.22	0.835316	0.482955	0	-0.462813	-0.508053	0	-3.00591	-4.24292	0	-2.20751	-1.17582	2.69459	-0.81706	-4.33918	0	-3.88642	-1.02818	0	7.87822	18.0373	0	0.362755	-2.69611	0	-1.71198	-3.19393	3.09281	0	0	0.083754
112.05	0.833475	0.483967	0	-0.454645	-0.511464	0	-3.00299	-4.24335	0	-2.20296	-1.1618	2.70062	-0.814223	-4.33077	0	-3.87982	-1.03096	0	7.87528	18.1204	0	0.376872	-2.69192	0	-1.70869	-3.18478	3.11801	0	0	0.073831
112.88	0.833707	0.485811	0	-0.443937	-0.516932	0	-2.9955	-4.24334	0	-2.19518	-1.14408	2.68829	-0.810143	-4.32331	0	-3.87883	-1.0308	0	7.85854	18.2012	0	0.391912	-2.69024	0	-1.7054	-3.17837	3.14322	0	0	0.063908
113.71	0.83306	0.487701	0	-0.434885	-0.522296	0	-2.9913	-4.24369	0	-2.1891	-1.12874	2.67596	-0.807727	-4.3097	0	-3.87336	-1.03129	0	7.83948	18.2844	0	0.403064	-2.68597	0	-1.69581	-3.16944	3.1288	0	0	0.067171
114.54	0.836623	0.488808	0	-0.431437	-0.525038	0	-2.98759	-4.24336	0	-2.18544	-1.11565	2.67707	-0.806939	-4.29875	0	-3.87074	-1.03211	0	7.80705	18.3623	0	0.413319	-2.68719	0	-1.69213	-3.15764	3.11438	0	0	0.070434
115.37	0.836491	0.491059	0	-0.426861	-0.527301	0	-2.98391	-4.23839	0	-2.1755	-1.10535	2.67818	-0.806691	-4.28392	0	-3.86632	-1.02889	0	7.7832	18.4284	0	0.417382	-2.68677	0	-1.68951	-3.14913	3.09125	0	0	0.072633
116.2	0.838927	0.49289	0	-0.415125	-0.531298	0	-2.97625	-4.23622	0	-2.16741	-1.08838	2.70188	-0.802984	-4.2753	0	-3.86648	-1.02916	0	7.76308	18.5059	0	0.420397	-2.68901	0	-1.68549	-3.14258	3.06812	0	0	0.074832
117.03	0.846257	0.493718	0	-0.405645	-0.533642	0	-2.96844	-4.2353	0	-2.16463	-1.0778	2.72557	-0.803224	-4.26602	0	-3.86452	-1.02841	0	7.75365	18.5712	0	0.413902	-2.68449	0	-1.68624	-3.12988	3.00836	0	0	0.07241
117.86	0.849061	0.498027	0	-0.395209	-0.537155	0	-2.96454	-4.23393	0	-2.15695	-1.06628	2.77024	-0.800447	-4.25548	0	-3.86117	-1.03039	0	7.75069	18.6406	0	0.405044	-2.67997	0	-1.67888	-3.12221	2.9486	0	0	0.069988
118.69	0.851484	0.503366	0	-0.388064	-0.538349	0	-2.96162	-4.22909	0	-2.14913	-1.05636	2.8149	-0.796685	-4.24608	0	-3.86331	-1.02595	0	7.75509	18.7156	0	0.409069	-2.67465	0	-1.67349	-3.11124	2.96424	0	0	0.073813
119.52	0.852097	0.506521	0	-0.382512	-0.541228	0	-2.95496	-4.22663	0	-2.14355	-1.04253	2.84033	-0.794157	-4.23404	0	-3.86732	-1.02074	0	7.7672	18.7801	0	0.417441	-2.66664	0	-1.67005	-3.10567	2.97988	0	0	0.077638
120.35	0.854462	0.509003	0	-0.376227	-0.545601	0	-2.95063	-4.22564	0	-2.13472	-1.02734	2.86576	-0.791789	-4.22228	0	-3.86283	-1.01643	0	7.78356	18.8554	0	0.433177	-2.66513	0	-1.66587	-3.09963	2.9925	0	0	0.085153
121.18	0.857581	0.507721	0	-0.369499	-0.554226	0	-2.94159	-4.22489	0	-2.13001	-1.01559	2.9213	-0.79098	-4.21364	0	-3.85767	-1.01022	0	7.80578	18.9326	0	0.450515	-2.65824	0	-1.66473	-3.09598	3.00512	0	0	0.092668
122.01	0.866051	0.51423	0	-0.364111	-0.557898	0	-2.93569	-4.22456	0	-2.12119	-1.0032	2.97685	-0.788898	-4.20198	0	-3.85779	-1.00705	0	7.83258	19.0189	0	0.479078	-2.65294	0	-1.6591	-3.09186	3.07272	0	0	0.087918
122.84	0.871472	0.517834	0	-0.35782	-0.561812	0	-2.93473	-4.22115	0	-2.11276	-0.989528	2.99409	-0.789478	-4.1938	0	-3.85784	-1.00552	0	7.8616	19.1247	0	0.523701	-2.64602	0	-1.65654	-3.08566	3.14032	0	0	0.083168
123.67	0.877466	0.525761	0	-0.350339	-0.566807	0	-2.93126	-4.2219	0	-2.10539	-0.97831	3.01133	-0.787707	-4.1848	0	-3.85598	-1.00567	0	7.88537	19.2592	0	0.578289	-2.64137	0	-1.65159	-3.07826	3.16329	0	0	0.076658
124.5	0.880167	0.528728	0	-0.344813	-0.569748	0	-2.92858	-4.21937	0	-2.10072	-0.966612	3.01107	-0.789468	-4.17487	0	-3.85293	-1.00357	0	7.91359	19.4147	0	0.643681	-2.63846	0	-1.64936	-3.0694	3.18625	0	0	0.070148
125.33	0.889375	0.531809	0	-0.334873	-0.572618	0	-2.92843	-4.21526	0	-2.09491	-0.952469	3.01081	-0.791365	-4.16771	0	-3.84906	-0.999257	0	7.93372	19.5742	0	0.714216	-2.62922	0	-1.64387	-3.06077	3.20009	0	0	0.067243
126.16	0.89363	0.539909	0	-0.330885	-0.57523	0	-2.92654	-4.21027	0	-2.08738	-0.937176	2.95831	-0.789794	-4.15797	0	-3.84736	-0.996461	0	7.95632	19.722	0	0.787559	-2.62513	0	-1.64127	-3.0553	3.21392	0	0	0.064338
126.99	0.892492	0.541178	0	-0.321352	-0.576721	0	-2.92459	-4.20775	0	-2.07956	-0.924169	2.90581	-0.782551	-4.14701	0	-3.84479	-0.99625	0	7.97567	19.8538	0	0.870858	-2.61985	0	-1.63446	-3.05181	3.23094	0	0	0.074503
127.82	0.900033	0.541987	0	-0.3163	-0.579367	0	-2.91924	-4.20553	0	-2.07314	-0.910889	2.88391	-0.778417	-4.13457	0	-3.84333	-0.991662	0	7.99165	19.9629	0	0.953397	-2.61654	0	-1.62839	-3.04478	3.24797	0	0	0.084668
128.65	0.900291	0.543497	0	-0.308634	-0.582033	0	-2.91887	-4.19964	0	-2.0676	-0.902564	2.86201	-0.774411	-4.12182	0	-3.83905	-0.988092	0	8.0203	20.0426	0	1.03432	-2.60809	0	-1.61947	-3.03942	3.23546	0	0	0.086835
129.48	0.904808	0.541824	0	-0.303365	-0.588117	0	-2.92182	-4.19613	0	-2.05801	-0.888784	2.77841	-0.77624	-4.10917	0	-3.835	-0.984868	0	8.04524	20.1262	0	1.10403	-2.60334	0	-1.61565	-3.03132	3.22296	0	0	0.089002
130.31	0.906155	0.54044	0	-0.296976	-0.591699	0	-2.92339	-4.1934	0	-2.05065	-0.877294	2.69481	-0.773938	-4.09982	0	-3.83516	-0.981431	0	8.07792	20.1962	0	1.16228	-2.59967	0	-1.61276	-3.02805	3.14017	0	0	0.087529
131.14	0.911972	0.544755	0	-0.292604	-0.594938	0	-2.92553	-4.19027	0	-2.04277	-0.866971	2.63769	-0.770635	-4.08796	0	-3.83633	-0.97807	0	8.11295	20.266	0	1.21408	-2.59639	0	-1.60913	-3.01926	3.05737	0	0	0.086056
131.97	0.91147	0.548189	0	-0.286073	-0.59857	0	-2.9225	-4.18749	0	-2.03999	-0.855852	2.58058	-0.768688	-4.07636	0	-3.84095	-0.975656	0	8.15466	20.331	0	1.25866	-2.59209	0	-1.60675	-3.01165	3.04002	0	0	0.097021
132.8	0.914071	0.550071	0	-0.280326	-0.601447	0	-2.92157	-4.18503	0	-2.03339	-0.847681	2.50343	-0.76511	-4.06548	0	-3.84227	-0.974574	0	8.20218	20.3975	0	1.29739	-2.58387	0	-1.60369	-3.00252	3.02267	0	0	0.107986
133.63	0.91442	0.551951	0	-0.279114	-0.604135	0	-2.92216	-4.18084	0	-2.02618	-0.83725	2.42627	-0.758172	-4.05526	0	-3.84281	-0.97058	0	8.24946	20.4897	0	1.33609	-2.57717	0	-1.59889	-2.99748	2.99296	0	0	0.112684
134.46	0.919734	0.555544	0	-0.27807	-0.605406	0	-2.91944	-4.1795	0	-2.02052	-0.824837	2.44341	-0.754506	-4.04174	0	-3.8424	-0.966797	0	8.30353	20.5955	0	1.3731	-2.56537	0	-1.59445	-2.99095	2.96326	0	0	0.117382
135.29	0.923948	0.562003	0	-0.273161	-0.604761	0	-2.91446	-4.17596	0	-2.01598	-0.81414	2.46055	-0.752555	-4.02654	0	-3.84308	-0.965373	0	8.35911	20.7253	0	1.40664	-2.5559	0	-1.58822	-2.98261	2.91727	0	0	0.11667
136.12	0.925597	0.569214	0	-0.271474	-0.606416	0	-2.9123	-4.17316	0	-2.00897	-0.802615	2.49349	-0.746206	-4.01218	0	-3.84454	-0.961642	0	8.41389	20.8608	0	1.43637	-2.54619	0	-1.58397	-2.97579	2.87129	0	0	0.115958
136.95	0.929187	0.573965	0	-0.266549	-0.606378	0	-2.91297	-4.16754	0	-2.00496	-0.788685	2.52644	-0.74204	-3.99883	0	-3.84534	-0.954792	0	8.46965	21.0028	0	1.47342	-2.53693	0	-1.58074	-2.969	2.81121	0	0	0.111055
137.78	0.930157	0.57985	0	-0.262887	-0.607373	0	-2.9133	-4.16316	0	-2.00058	-0.773291	2.56692	-0.740274	-3.98384	0	-3.84439	-0.954396	0	8.52387	21.1565	0	1.50752	-2.53082	0	-1.57309	-2.96288	2.75113	0	0	0.106152
138.61	0.932607	0.582526	0	-0.260304	-0.608225	0	-2.91224	-4.16086	0	-1.99349	-0.761776	2.6074	-0.739095	-3.96922	0	-3.83935	-0.952655	0	8.57319	21.3187	0	1.54516	-2.5307	0	-1.56708	-2.9563	2.74179	0	0	0.118206
139.44	0.933963	0.586268	0	-0.254874	-0.609721	0	-2.90734	-4.15931	0	-1.98696	-0.750372	2.57196	-0.740408	-3.95242	0	-3.83305	-0.950439	0	8.6221	21.4985	0	1.57651	-2.52996	0	-1.56157	-2.94942	2.73244	0	0	0.13026
140.27	0.934889	0.590239	0	-0.252245	-0.607052	0	-2.90468	-4.15583	0	-1.97809	-0.736567	2.53652	-0.738382	-3.93546	0	-3.83065	-0.949512	0	8.67397	21.6694	0	1.61003	-2.52288	0	-1.55774	-2.94337	2.74183	0	0	0.132619
141.1	0.941107	0.593114	0	-0.250608	-0.607715	0	-2.90504	-4.15611	0	-1.97304	-0.724042	2.49753	-0.733819	-3.91752	0	-3.82567	-0.948893	0	8.70506	21.8297	0	1.64571	-2.51759	0	-1.54988	-2.94089	2.75122	0	0	0.134978
141.93	0.940933	0.593241	0	-0.247078	-0.606197	0	-2.90556	-4.15281	0	-1.96706	-0.711402	2.45853	-0.729123	-3.90328	0	-3.82521	-0.945538	0	8.7123	21.9721	0	1.68419	-2.51003	0	-1.545	-2.93955	2.74569	0	0	0.138316
142.76	0.940808	0.59341	0	-0.247633	-0.606425	0	-2.90658	-4.14947	0	-1.96431	-0.698768	2.43493	-0.724992	-3.88803	0	-3.82068	-0.943194	0	8.69393	22.0775	0	1.71429	-2.50179	0	-1.5392	-2.93744	2.74016	0	0	0.141654
143.59	0.942032	0.593286	0	-0.245023	-0.610449	0	-2.91167	-4.14457	0	-1.95963	-0.689386	2.41133	-0.724174	-3.87255	0	-3.81752	-0.943767	0	8.65713	22.176	0	1.74166	-2.48872	0	-1.5329	-2.9306	2.74926	0	0	0.139685
144.42	0.95134	0.594518	0	-0.242306	-0.610493	0	-2.91157	-4.14018	0	-1.95077	-0.677834	2.39319	-0.720215	-3.85564	0	-3.81609	-0.94082	0	8.60852	22.2571	0	1.77292	-2.47311	0	-1.52471	-2.92384	2.75836	0	0	0.137716
145.25	0.952938	0.59785	0	-0.240377	-0.610509	0	-2.90894	-4.1372	0	-1.94867	-0.671585	2.37506	-0.712465	-3.84189	0	-3.81347	-0.93822	0	8.55429	22.3227	0	1.79684	-2.45841	0	-1.51337	-2.91636	2.7987	0	0	0.138865
146.08	0.955414	0.600181	0	-0.234018	-0.608422	0	-2.90886	-4.13839	0	-1.94542	-0.661129	2.3257	-0.706523	-3.8305	0	-3.81484	-0.935855	0	8.48253	22.3737	0	1.81627	-2.44535	0	-1.50873	-2.90609	2.83904	0	0	0.140014
146.91	0.953211	0.606995	0	-0.226129	-0.613326	0	-2.90621	-4.13591	0	-1.93744	-0.649831	2.27633	-0.699152	-3.81596	0	-3.80929	-0.934688	0	8.40708	22.4294	0	1.82656	-2.4325	0	-1.50622	-2.89949	2.85779	0	0	0.133343
147.74	0.955247	0.608737	0	-0.222599	-0.61823	0	-2.90087	-4.13403	0	-1.93037	-0.64126	2.31086	-0.695178	-3.80368	0	-3.80962	-0.934926	0	8.34065	22.4582	0	1.83091	-2.41684	0	-1.50021	-2.89142	2.87655	0	0	0.126672
148.57	0.961831	0.615672	0	-0.216881	-0.620683	0	-2.89687	-4.13309	0	-1.92152	-0.632992	2.34539	-0.690986	-3.79763	0	-3.805	-0.931748	0	8.28024	22.4751	0	1.82403	-2.40497	0	-1.49882	-2.88286	2.84049	0	0	0.124094
149.4	0.966851	0.617656	0	-0.213654	-0.621977	0	-2.89413	-4.1296	0	-1.91139	-0.622552	2.36107	-0.690673	-3.78923	0	-3.79875	-0.927615	0	8.23165	22.4611	0	1.80833	-2.38923	0	-1.49494	-2.8743	2.80442	0	0	0.121516
150.23	0.969603	0.625546	0	-0.211804	-0.623923	0	-2.90042	-4.12538	0	-1.90451	-0.614251	2.37676	-0.688813	-3.78091	0	-3.79377	-0.92718	0	8.18647	22.4225	0	1.79569	-2.37987	0	-1.48841	-2.86946	2.80129	0	0	0.12215
151.06	0.972804	0.628264	0	-0.211935	-0.624769	0	-2.90344	-4.12363	0	-1.89446	-0.605502	2.3415	-0.684571	-3.76795	0	-3.78645	-0.924805	0	8.13604	22.3645	0	1.77757	-2.36916	0	-1.48192	-2.85966	2.79815	0	0	0.122784
151.89	0.976696	0.636708	0	-0.209972	-0.625342	0	-2.90563	-4.12229	0	-1.88331	-0.593949	2.30624	-0.684088	-3.7622	0	-3.78226	-0.923942	0	8.09152	22.2742	0	1.75825	-2.35762	0	-1.47663	-2.85466	2.76778	0	0	0.132108
152.72	0.985697	0.636253	0	-0.207281	-0.626448	0	-2.90434	-4.11876	0	-1.87646	-0.581633	2.30776	-0.677098	-3.75428	0	-3.77981	-0.925098	0	8.04906	22.1622	0	1.7334	-2.34692	0	-1.47345	-2.84834	2.73741	0	0	0.141432
153.55	0.98926	0.639406	0	-0.206601	-0.626292	0	-2.90334	-4.11591	0	-1.86876	-0.569039	2.30928	-0.674098	-3.7472	0	-3.78023	-0.917532	0	8.01733	22.0448	0	1.70539	-2.33397	0	-1.46589	-2.84166	2.73113	0	0	0.144223
154.38	0.993122	0.640038	0	-0.203066	-0.624124	0	-2.90339	-4.1147	0	-1.85682	-0.557214	2.29096	-0.669898	-3.74105	0	-3.78188	-0.911044	0	7.99193	21.9289	0	1.67919	-2.32407	0	-1.45692	-2.83601	2.72484	0	0	0.147014
155.21	0.997513	0.637798	0	-0.204422	-0.621806	0	-2.90169	-4.11182	0	-1.84739	-0.543409	2.27264	-0.66631	-3.7325	0	-3.77618	-0.906505	0	7.97262	21.8197	0	1.65404	-2.31145	0	-1.451	-2.82895	2.7129	0	0	0.150651
156.04	1.0053	0.641164	0	-0.203306	-0.621742	0	-2.90012	-4.11162	0	-1.8353	-0.52895	2.29577	-0.659704	-3.72842	0	-3.77144	-0.904418	0	7.95814	21.731	0	1.63053	-2.30072	0	-1.44693	-2.82324	2.70097	0	0	0.154288
156.87	1.01221	0.642841	0	-0.199255	-0.620345	0	-2.89559	-4.10707	0	-1.82251	-0.516689	2.3189	-0.654461	-3.72212	0	-3.76747	-0.901565	0	7.95062	21.6578	0	1.60573	-2.28633	0	-1.44166	-2.82024	2.691	0	0	0.155094
157.7	1.01288	0.640261	0	-0.197052	-0.620967	0	-2.89194	-4.10539	0	-1.81239	-0.506135	2.35128	-0.651127	-3.71909	0	-3.76233	-0.899305	0	7.94388	21.6152	0	1.5821	-2.26566	0	-1.43293	-2.81839	2.68104	0	0	0.1559
158.53	1.01547	0.641503	0	-0.195869	-0.617335	0	-2.8922	-4.10282	0	-1.80333	-0.498606	2.38366	-0.651558	-3.71029	0	-3.75571	-0.897092	0	7.94615	21.5943	0	1.56412	-2.24428	0	-1.42513	-2.80954	2.68237	0	0	0.149736
159.36	1.01608	0.638938	0	-0.200127	-0.612239	0	-2.89472	-4.09959	0	-1.7954	-0.488223	2.40464	-0.647941	-3.7019	0	-3.74896	-0.89894	0	7.9529	21.6071	0	1.5492	-2.22296	0	-1.41571	-2.80643	2.6837	0	0	0.143572
160.19	1.01984	0.637022	0	-0.198533	-0.609952	0	-2.89105	-4.09813	0	-1.78416	-0.475733	2.42562	-0.649194	-3.69342	0	-3.7486	-0.898885	0	7.9608	21.6374	0	1.53866	-2.19779	0	-1.41073	-2.80226	2.65741	0	0	0.139145
161.02	1.02487	0.639259	0	-0.196633	-0.609306	0	-2.88803	-4.09938	0	-1.7715	-0.462292	2.43392	-0.647919	-3.68535	0	-3.74671	-0.899462	0	7.97155	21.6544	0	1.52437	-2.17175	0	-1.40623	-2.79703	2.63112	0	0	0.134718
161.85	1.02785	0.642173	0	-0.193862	-0.607299	0	-2.88745	-4.10106	0	-1.75954	-0.448881	2.44223	-0.643253	-3.68001	0	-3.73621	-0.901007	0	7.98967	21.6702	0	1.50377	-2.14645	0	-1.39856	-2.79025	2.55123	0	0	0.13549
162.68	1.03335	0.642435	0	-0.192736	-0.605597	0	-2.88764	-4.09976	0	-1.74921	-0.438446	2.49321	-0.642701	-3.67291	0	-3.7353	-0.903101	0	8.00254	21.6503	0	1.49012	-2.11195	0	-1.39722	-2.78143	2.47134	0	0	0.136262
163.51	1.03544	0.642569	0	-0.189111	-0.603174	0	-2.88791	-4.09832	0	-1.73715	-0.423877	2.54419	-0.637702	-3.66246	0	-3.7345	-0.902818	0	8.01854	21.6073	0	1.47724	-2.08538	0	-1.38969	-2.77488	2.48869	0	0	0.138211
164.34	1.03427	0.644099	0	-0.185385	-0.599871	0	-2.88758	-4.09776	0	-1.72673	-0.410801	2.56319	-0.633841	-3.65229	0	-3.72796	-0.904126	0	8.03092	21.5329	0	1.46786	-2.05559	0	-1.38565	-2.76787	2.50605	0	0	0.14016
165.17	1.03514	0.644427	0	-0.18219	-0.596429	0	-2.88611	-4.09796	0	-1.71547	-0.394643	2.5822	-0.631104	-3.64358	0	-3.72332	-0.901164	0	8.04046	21.4116	0	1.44485	-2.02401	0	-1.37859	-2.76346	2.54523	0	0	0.134604
166	1.03516	0.647931	0	-0.185767	-0.590623	0	-2.88513	-4.09846	0	-1.70458	-0.380881	2.60329	-0.625312	-3.63392	0	-3.71665	-0.897247	0	8.0502	21.2409	0	1.41841	-1.99552	0	-1.37267	-2.7577	2.5844	0	0	0.129048
166.83	1.037	0.649166	0	-0.183735	-0.587009	0	-2.88596	-4.09922	0	-1.6921	-0.368816	2.62438	-0.622904	-3.6242	0	-3.71492	-0.895927	0	8.05016	21.0508	0	1.38848	-1.9661	0	-1.37029	-2.75327	2.63716	0	0	0.13303
167.66	1.0384	0.648327	0	-0.185023	-0.581417	0	-2.88395	-4.09877	0	-1.67865	-0.356785	2.66654	-0.612047	-3.61365	0	-3.71231	-0.891714	0	8.05589	20.8569	0	1.36232	-1.94683	0	-1.37015	-2.75037	2.68992	0	0	0.137012
168.49	1.03882	0.644756	0	-0.184963	-0.58048	0	-2.88097	-4.1005	0	-1.6665	-0.348548	2.70871	-0.608047	-3.60627	0	-3.70874	-0.888838	0	8.05801	20.6699	0	1.33892	-1.92748	0	-1.3633	-2.74236	2.77675	0	0	0.13201
169.32	1.04495	0.647208	0	-0.18758	-0.581211	0	-2.87697	-4.09904	0	-1.6532	-0.340307	2.6875	-0.606156	-3.59969	0	-3.70653	-0.885434	0	8.05892	20.4871	0	1.32468	-1.90663	0	-1.35661	-2.73443	2.86357	0	0	0.127008
170.15	1.05018	0.64673	0	-0.187406	-0.579987	0	-2.87992	-4.09591	0	-1.6372	-0.330476	2.6663	-0.60205	-3.59456	0	-3.70697	-0.885093	0	8.04862	20.3086	0	1.31615	-1.89261	0	-1.35152	-2.72588	2.93047	0	0	0.132824
170.98	1.06139	0.647731	0	-0.186943	-0.577354	0	-2.88062	-4.09515	0	-1.62642	-0.314772	2.65756	-0.599364	-3.58568	0	-3.71141	-0.879722	0	8.0245	20.1434	0	1.31438	-1.88179	0	-1.34972	-2.71661	2.99736	0	0	0.13864
171.81	1.06612	0.648154	0	-0.185542	-0.573261	0	-2.87664	-4.09804	0	-1.61868	-0.301184	2.64881	-0.591876	-3.57877	0	-3.70632	-0.875963	0	7.99335	19.9547	0	1.3243	-1.87251	0	-1.34361	-2.70928	2.99692	0	0	0.137278
172.64	1.07309	0.650577	0	-0.187824	-0.569499	0	-2.87158	-4.09675	0	-1.6053	-0.29105	2.63701	-0.58805	-3.57089	0	-3.69881	-0.871029	0	7.93786	19.7766	0	1.33426	-1.86311	0	-1.33474	-2.69978	2.99648	0	0	0.135916
173.47	1.0767	0.649634	0	-0.184236	-0.565602	0	-2.86893	-4.09595	0	-1.59374	-0.276249	2.6252	-0.583247	-3.56591	0	-3.69435	-0.866905	0	7.87885	19.5802	0	1.34068	-1.85211	0	-1.32781	-2.69173	2.98373	0	0	0.1359
174.3	1.08077	0.646082	0	-0.184315	-0.563961	0	-2.86364	-4.09605	0	-1.58276	-0.262307	2.60224	-0.57996	-3.56131	0	-3.6882	-0.86696	0	7.81483	19.3763	0	1.35869	-1.84747	0	-1.31773	-2.68718	2.97098	0	0	0.135884
175.13	1.0854	0.644165	0	-0.181772	-0.562572	0	-2.86396	-4.09349	0	-1.57209	-0.249538	2.57927	-0.577754	-3.55379	0	-3.68247	-0.865445	0	7.74167	19.168	0	1.38634	-1.84636	0	-1.31309	-2.68111	2.98771	0	0	0.13051
175.96	1.09247	0.644414	0	-0.17875	-0.558841	0	-2.86399	-4.0914	0	-1.5624	-0.235022	2.52379	-0.573835	-3.54563	0	-3.68186	-0.863051	0	7.67086	18.9584	0	1.41706	-1.84362	0	-1.30614	-2.67354	3.00443	0	0	0.125136
176.79	1.09372	0.642004	0	-0.173442	-0.556226	0	-2.86465	-4.08767	0	-1.55242	-0.220532	2.4683	-0.572339	-3.53856	0	-3.68146	-0.864071	0	7.60453	18.7508	0	1.45861	-1.84484	0	-1.30423	-2.66597	3.00053	0	0	0.12236
177.62	1.09705	0.637654	0	-0.1753	-0.556856	0	-2.86506	-4.08476	0	-1.53681	-0.209886	2.46584	-0.56732	-3.52825	0	-3.68019	-0.862552	0	7.54218	18.5496	0	1.49793	-1.84539	0	-1.30179	-2.66222	2.99663	0	0	0.119584
178.45	1.10199	0.632444	0	-0.177904	-0.555654	0	-2.86344	-4.0865	0	-1.52698	-0.197969	2.46338	-0.563612	-3.511	0	-3.6779	-0.862174	0	7.48157	18.3673	0	1.52689	-1.84634	0	-1.29686	-2.65679	3.07469	0	0	0.121508
179.28	1.10553	0.627582	0	-0.179997	-0.557849	0	-2.86003	-4.08782	0	-1.52017	-0.189876	2.4772	-0.562312	-3.49397	0	-3.67639	-0.865809	0	7.42637	18.1991	0	1.54684	-1.85019	0	-1.29206	-2.65104	3.15275	0	0	0.123432
180.11	1.10988	0.621012	0	-0.176276	-0.560603	0	-2.85979	-4.08832	0	-1.50939	-0.180186	2.49101	-0.562717	-3.47727	0	-3.67649	-0.865952	0	7.38873	18.0359	0	1.56454	-1.85018	0	-1.28599	-2.64187	3.18595	0	0	0.123866
180.94	1.11497	0.615339	0	-0.17678	-0.560064	0	-2.85584	-4.08927	0	-1.50146	-0.169144	2.43269	-0.558779	-3.46027	0	-3.67948	-0.863516	0	7.37064	17.8684	0	1.56862	-1.84997	0	-1.27702	-2.63448	3.21914	0	0	0.1243
181.77	1.12068	0.612497	0	-0.180427	-0.560765	0	-2.86036	-4.08761	0	-1.49129	-0.154837	2.37437	-0.551239	-3.44617	0	-3.67903	-0.861823	0	7.37588	17.6901	0	1.57861	-1.84784	0	-1.27404	-2.63026	3.1883	0	0	0.124325
182.6	1.12894	0.61063	0	-0.178613	-0.562756	0	-2.85987	-4.0893	0	-1.48342	-0.142765	2.35315	-0.544363	-3.42409	0	-3.67606	-0.856477	0	7.40487	17.5313	0	1.57842	-1.84857	0	-1.26591	-2.62444	3.15745	0	0	0.12435
183.43	1.12743	0.608271	0	-0.17523	-0.563757	0	-2.85858	-4.08759	0	-1.47601	-0.131906	2.33192	-0.536975	-3.39133	0	-3.67978	-0.852771	0	7.46106	17.3861	0	1.56806	-1.85152	0	-1.2606	-2.61932	3.06781	0	0	0.127116
184.26	1.13222	0.608719	0	-0.173015	-0.564804	0	-2.8593	-4.08632	0	-1.4645	-0.117733	2.31812	-0.531883	-3.34194	0	-3.67439	-0.852037	0	7.54176	17.2694	0	1.54497	-1.84627	0	-1.25414	-2.61232	2.97817	0	0	0.129882
185.09	1.13427	0.605073	0	-0.171029	-0.565689	0	-2.85963	-4.08393	0	-1.4546	-0.106367	2.30432	-0.522231	-3.28134	0	-3.66891	-0.847175	0	7.63967	17.1694	0	1.52656	-1.84341	0	-1.24778	-2.60584	2.97352	0	0	0.133545
185.92	1.14045	0.599011	0	-0.173232	-0.566536	0	-2.85527	-4.08348	0	-1.44705	-0.0953804	2.36119	-0.514839	-3.2205	0	-3.6626	-0.842186	0	7.75486	17.0728	0	1.51652	-1.83998	0	-1.24258	-2.59807	2.96888	0	0	0.137208
186.75	1.14207	0.592239	0	-0.172467	-0.565166	0	-2.85117	-4.0846	0	-1.43783	-0.0850294	2.41806	-0.510359	-3.1554	0	-3.65912	-0.841745	0	7.87746	16.9859	0	1.50799	-1.83602	0	-1.23965	-2.59226	2.8968	0	0	0.141758
187.58	1.14365	0.59163	0	-0.175058	-0.565438	0	-2.85138	-4.08724	0	-1.42458	-0.0697642	2.36782	-0.506768	-3.09477	0	-3.65343	-0.838755	0	8.00366	16.9097	0	1.50239	-1.83026	0	-1.2374	-2.58761	2.82472	0	0	0.146308
188.41	1.14729	0.594016	0	-0.179799	-0.567668	0	-2.85226	-4.08043	0	-1.4123	-0.0570779	2.31757	-0.501586	-3.03697	0	-3.64943	-0.836316	0	8.12622	16.8676	0	1.50709	-1.82408	0	-1.22711	-2.58568	2.78485	0	0	0.138122
189.24	1.1543	0.587497	0	-0.183185	-0.564992	0	-2.85263	-4.07866	0	-1.40054	-0.0433201	2.35554	-0.498827	-2.9861	0	-3.64753	-0.833832	0	8.24422	16.8375	0	1.51702	-1.82016	0	-1.2108	-2.58266	2.74499	0	0	0.129936
190.07	1.15757	0.585756	0	-0.183947	-0.563577	0	-2.85422	-4.07775	0	-1.39018	-0.0302804	2.3935	-0.492163	-2.94481	0	-3.6414	-0.831374	0	8.36226	16.8392	0	1.53585	-1.82061	0	-1.19928	-2.58043	2.81748	0	0	0.131736
190.9	1.15857	0.582003	0	-0.187451	-0.560479	0	-2.85561	-4.07766	0	-1.38031	-0.0180206	2.42659	-0.48725	-2.90076	0	-3.63916	-0.828956	0	8.47534	16.879	0	1.55948	-1.81732	0	-1.18297	-2.57929	2.88997	0	0	0.133536
191.73	1.16125	0.583063	0	-0.185081	-0.55902	0	-2.85473	-4.07676	0	-1.37311	-0.00703333	2.45969	-0.478005	-2.86808	0	-3.63752	-0.827521	0	8.5784	16.947	0	1.58592	-1.81473	0	-1.16616	-2.57344	2.95555	0	0	0.136718
192.56	1.16585	0.57794	0	-0.185234	-0.559894	0	-2.85258	-4.07777	0	-1.3626	0.00413186	2.50225	-0.474709	-2.84327	0	-3.63739	-0.823686	0	8.6733	17.041	0	1.61615	-1.80937	0	-1.15033	-2.56883	3.02113	0	0	0.1399
193.39	1.16876	0.574896	0	-0.189067	-0.557542	0	-2.84951	-4.07801	0	-1.35515	0.0152588	2.5448	-0.467757	-2.82282	0	-3.63673	-0.821947	0	8.76991	17.1528	0	1.64118	-1.80783	0	-1.13392	-2.56579	3.01648	0	0	0.141548
194.22	1.16967	0.572388	0	-0.190114	-0.556199	0	-2.84283	-4.07691	0	-1.34743	0.0277196	2.48429	-0.460784	-2.80574	0	-3.63272	-0.819057	0	8.86443	17.2794	0	1.66281	-1.80512	0	-1.11601	-2.55825	3.01184	0	0	0.143196
195.05	1.16946	0.572361	0	-0.190313	-0.555478	0	-2.84046	-4.07186	0	-1.33549	0.0363662	2.42377	-0.457755	-2.78604	0	-3.63051	-0.814774	0	8.95012	17.4024	0	1.68778	-1.80449	0	-1.09762	-2.55296	3.02962	0	0	0.137837
195.88	1.17304	0.57041	0	-0.190472	-0.555171	0	-2.83657	-4.06936	0	-1.32557	0.0413642	2.42892	-0.453375	-2.77416	0	-3.62742	-0.814866	0	9.03737	17.5173	0	1.70846	-1.80313	0	-1.0845	-2.549	3.04739	0	0	0.132478
196.71	1.17574	0.57147	0	-0.192506	-0.554009	0	-2.83411	-4.06793	0	-1.31679	0.0471799	2.43407	-0.447062	-2.75605	0	-3.62226	-0.813639	0	9.11131	17.6036	0	1.71813	-1.79853	0	-1.07226	-2.54501	3.0748	0	0	0.148959
197.54	1.17762	0.574405	0	-0.196031	-0.554277	0	-2.83003	-4.06659	0	-1.30538	0.0511304	2.4375	-0.441066	-2.73506	0	-3.61892	-0.813668	0	9.16546	17.6711	0	1.72452	-1.79571	0	-1.05993	-2.53748	3.1022	0	0	0.16544
198.37	1.17849	0.5711	0	-0.201022	-0.551853	0	-2.82434	-4.06476	0	-1.29864	0.0572181	2.44092	-0.435539	-2.71042	0	-3.61918	-0.810226	0	9.21391	17.703	0	1.7267	-1.79395	0	-1.05246	-2.53072	3.10881	0	0	0.174421
199.2	1.1818	0.572562	0	-0.200148	-0.552256	0	-2.82198	-4.06667	0	-1.29236	0.0653373	2.41851	-0.429368	-2.68799	0	-3.61518	-0.806881	0	9.2597	17.7091	0	1.73108	-1.79485	0	-1.04365	-2.52631	3.11542	0	0	0.183402
200.03	1.18593	0.573531	0	-0.199541	-0.54635	0	-2.82167	-4.06538	0	-1.28739	0.0731485	2.39609	-0.418037	-2.66446	0	-3.61355	-0.805961	0	9.29603	17.6733	0	1.73521	-1.79931	0	-1.03772	-2.51822	3.10457	0	0	0.189352
200.86	1.18703	0.573688	0	-0.202519	-0.542812	0	-2.81736	-4.06343	0	-1.28176	0.0786368	2.37913	-0.409604	-2.64114	0	-3.61194	-0.805233	0	9.32578	17.5868	0	1.73762	-1.79923	0	-1.02884	-2.5155	3.09371	0	0	0.195302
201.69	1.18791	0.575977	0	-0.202062	-0.544542	0	-2.81306	-4.06179	0	-1.27205	0.0875907	2.36216	-0.401227	-2.62321	0	-3.61073	-0.802743	0	9.34824	17.4648	0	1.73943	-1.80625	0	-1.01989	-2.50837	3.08833	0	0	0.201116
202.52	1.19237	0.578788	0	-0.206026	-0.542969	0	-2.81422	-4.06077	0	-1.26898	0.094402	2.36456	-0.394167	-2.60724	0	-3.60575	-0.803342	0	9.37129	17.2974	0	1.74152	-1.8141	0	-1.01241	-2.5012	3.08294	0	0	0.20693
203.35	1.19468	0.579249	0	-0.207422	-0.541645	0	-2.8125	-4.05817	0	-1.26248	0.104398	2.36696	-0.392219	-2.59091	0	-3.59748	-0.80206	0	9.37834	17.1186	0	1.74276	-1.82266	0	-1.00519	-2.49979	3.09729	0	0	0.202574
204.18	1.20246	0.580201	0	-0.210772	-0.540323	0	-2.80948	-4.05392	0	-1.25335	0.110335	2.38943	-0.388664	-2.57331	0	-3.59652	-0.804598	0	9.37716	16.9288	0	1.75434	-1.83863	0	-1.00059	-2.49452	3.11165	0	0	0.198218
205.01	1.20305	0.579712	0	-0.210957	-0.53699	0	-2.80477	-4.05353	0	-1.24434	0.118673	2.41189	-0.382595	-2.55913	0	-3.59255	-0.806181	0	9.37156	16.7514	0	1.76008	-1.85662	0	-0.989649	-2.49049	3.10442	0	0	0.182971
205.84	1.20864	0.581032	0	-0.21108	-0.532772	0	-2.80581	-4.05138	0	-1.23827	0.126551	2.38489	-0.38249	-2.54826	0	-3.58934	-0.808787	0	9.36211	16.5866	0	1.76419	-1.87542	0	-0.984396	-2.48459	3.09719	0	0	0.167724
206.67	1.21551	0.578404	0	-0.211731	-0.53001	0	-2.80589	-4.04562	0	-1.23095	0.129091	2.35789	-0.379864	-2.54036	0	-3.59134	-0.807559	0	9.35343	16.4456	0	1.77218	-1.89443	0	-0.979497	-2.4787	3.04311	0	0	0.157971
207.5	1.21694	0.581814	0	-0.216758	-0.525548	0	-2.80134	-4.04529	0	-1.22371	0.133713	2.35752	-0.371813	-2.53061	0	-3.5907	-0.808124	0	9.34247	16.3459	0	1.78034	-1.91301	0	-0.977344	-2.47153	2.98903	0	0	0.148218
208.33	1.21818	0.578041	0	-0.218947	-0.525327	0	-2.79762	-4.04051	0	-1.21683	0.136888	2.35714	-0.371885	-2.5216	0	-3.59027	-0.811956	0	9.33712	16.2899	0	1.79218	-1.92901	0	-0.973631	-2.46639	2.95363	0	0	0.141814
209.16	1.21781	0.580902	0	-0.218758	-0.523104	0	-2.7939	-4.03557	0	-1.21018	0.144971	2.35487	-0.369408	-2.51374	0	-3.58941	-0.812994	0	9.33354	16.2631	0	1.79679	-1.95137	0	-0.966628	-2.46151	2.91824	0	0	0.13541
209.99	1.21976	0.583191	0	-0.220331	-0.522038	0	-2.78951	-4.03314	0	-1.20408	0.152069	2.35259	-0.370113	-2.50189	0	-3.58766	-0.813461	0	9.33107	16.2384	0	1.78982	-1.96687	0	-0.958158	-2.45568	2.92945	0	0	0.128343
210.82	1.22215	0.584018	0	-0.219173	-0.520359	0	-2.78729	-4.03178	0	-1.1959	0.159195	2.36186	-0.37187	-2.48793	0	-3.58925	-0.81384	0	9.33907	16.2429	0	1.77204	-1.97959	0	-0.955638	-2.45238	2.94067	0	0	0.121276
211.65	1.22548	0.578709	0	-0.219892	-0.51418	0	-2.78608	-4.02856	0	-1.19113	0.170961	2.37114	-0.369152	-2.47267	0	-3.58725	-0.811984	0	9.35292	16.2656	0	1.73723	-1.99391	0	-0.952837	-2.44706	2.85109	0	0	0.116524
212.48	1.22633	0.582967	0	-0.218293	-0.510911	0	-2.78104	-4.02565	0	-1.18747	0.182181	2.35011	-0.369982	-2.45403	0	-3.58001	-0.811635	0	9.37976	16.311	0	1.69381	-2.00137	0	-0.94955	-2.44332	2.76152	0	0	0.111772
213.31	1.22086	0.581929	0	-0.221535	-0.509592	0	-2.78054	-4.0251	0	-1.18086	0.185935	2.32909	-0.370544	-2.43528	0	-3.57121	-0.816531	0	9.40745	16.3803	0	1.63968	-2.01071	0	-0.946536	-2.43866	2.71403	0	0	0.118378
214.14	1.22333	0.584211	0	-0.221485	-0.506944	0	-2.77983	-4.02214	0	-1.16929	0.191199	2.34294	-0.368723	-2.41112	0	-3.57052	-0.817587	0	9.43712	16.4832	0	1.5827	-2.01633	0	-0.946472	-2.43446	2.66655	0	0	0.124984
214.97	1.22705	0.581981	0	-0.21653	-0.505883	0	-2.77898	-4.01838	0	-1.1679	0.196231	2.35679	-0.367344	-2.3839	0	-3.56575	-0.819841	0	9.46697	16.5781	0	1.53545	-2.0205	0	-0.943411	-2.43415	2.69215	0	0	0.133666
215.8	1.22969	0.57962	0	-0.219217	-0.504848	0	-2.77823	-4.01902	0	-1.16099	0.203615	2.3659	-0.365342	-2.35315	0	-3.56708	-0.819015	0	9.48501	16.6891	0	1.49667	-2.02401	0	-0.942088	-2.43041	2.71775	0	0	0.142348
216.63	1.23489	0.581717	0	-0.218085	-0.501915	0	-2.7827	-4.01451	0	-1.1519	0.211611	2.37502	-0.361765	-2.32662	0	-3.56262	-0.817239	0	9.49388	16.8039	0	1.45695	-2.02281	0	-0.939336	-2.4282	2.73427	0	0	0.14686
217.46	1.23633	0.581912	0	-0.218877	-0.498517	0	-2.78333	-4.01273	0	-1.14435	0.221721	2.4002	-0.35892	-2.29693	0	-3.56095	-0.813656	0	9.49623	16.9128	0	1.41524	-2.02005	0	-0.933772	-2.42348	2.75078	0	0	0.151372
218.29	1.23797	0.580794	0	-0.219017	-0.497597	0	-2.78102	-4.00906	0	-1.1344	0.226864	2.42539	-0.36041	-2.26679	0	-3.55633	-0.813684	0	9.49362	17.0035	0	1.38465	-2.02115	0	-0.93079	-2.41981	2.68948	0	0	0.150115
219.12	1.24352	0.581589	0	-0.218569	-0.495912	0	-2.78158	-4.00722	0	-1.12797	0.227415	2.41769	-0.359339	-2.23644	0	-3.54974	-0.81036	0	9.48417	17.0772	0	1.34546	-2.02036	0	-0.925624	-2.41453	2.62817	0	0	0.148858
219.95	1.24788	0.583991	0	-0.21631	-0.491924	0	-2.78043	-4.00137	0	-1.12269	0.230225	2.40998	-0.357008	-2.21671	0	-3.54564	-0.809409	0	9.4648	17.1352	0	1.30247	-2.0199	0	-0.920933	-2.40816	2.63526	0	0	0.155177
220.78	1.24884	0.584619	0	-0.2127	-0.491485	0	-2.77835	-3.99701	0	-1.11611	0.236952	2.41338	-0.357535	-2.20605	0	-3.53927	-0.808414	0	9.44562	17.1866	0	1.27069	-2.02358	0	-0.917501	-2.40381	2.64234	0	0	0.161496
221.61	1.25432	0.584749	0	-0.206705	-0.485568	0	-2.78001	-3.99195	0	-1.1069	0.243655	2.41679	-0.355449	-2.20043	0	-3.53113	-0.805884	0	9.41917	17.2072	0	1.23766	-2.02395	0	-0.913249	-2.4005	2.65762	0	0	0.156665
222.44	1.25625	0.585712	0	-0.20601	-0.4795	0	-2.77779	-3.98724	0	-1.09975	0.249665	2.42538	-0.349556	-2.19674	0	-3.52303	-0.805786	0	9.38176	17.2138	0	1.20733	-2.02603	0	-0.913392	-2.39747	2.67289	0	0	0.151834
223.27	1.25746	0.586618	0	-0.202574	-0.476014	0	-2.77911	-3.98172	0	-1.09422	0.253167	2.43397	-0.346513	-2.18963	0	-3.51462	-0.800234	0	9.3382	17.2121	0	1.18494	-2.03231	0	-0.912703	-2.39574	2.68409	0	0	0.146617
224.1	1.25662	0.584427	0	-0.195642	-0.472746	0	-2.77731	-3.97895	0	-1.08756	0.259544	2.42946	-0.346727	-2.18106	0	-3.51254	-0.79685	0	9.27467	17.2045	0	1.16105	-2.03588	0	-0.910036	-2.39165	2.69529	0	0	0.1414
224.93	1.25545	0.585604	0	-0.191565	-0.468586	0	-2.77476	-3.97188	0	-1.07673	0.268902	2.42495	-0.345937	-2.18184	0	-3.50598	-0.795435	0	9.19477	17.183	0	1.14622	-2.04141	0	-0.911096	-2.38861	2.68407	0	0	0.145796
225.76	1.26146	0.589961	0	-0.191211	-0.464302	0	-2.77194	-3.96543	0	-1.06872	0.273696	2.4157	-0.350455	-2.19291	0	-3.49452	-0.795852	0	9.09942	17.1377	0	1.14314	-2.03934	0	-0.911474	-2.38247	2.67286	0	0	0.150192
226.59	1.26558	0.590316	0	-0.188211	-0.461477	0	-2.76497	-3.96376	0	-1.06354	0.275341	2.40646	-0.351091	-2.21962	0	-3.48784	-0.794952	0	8.98865	17.0736	0	1.15186	-2.04238	0	-0.912271	-2.38093	2.76074	0	0	0.155931
227.42	1.26802	0.597263	0	-0.185482	-0.454933	0	-2.76261	-3.95943	0	-1.05441	0.280295	2.41225	-0.354282	-2.25661	0	-3.48254	-0.792941	0	8.86719	17.0109	0	1.16474	-2.04093	0	-0.911007	-2.379	2.84863	0	0	0.16167
228.25	1.27284	0.600812	0	-0.177025	-0.447722	0	-2.75899	-3.95773	0	-1.04608	0.287111	2.41804	-0.352458	-2.29622	0	-3.4819	-0.793316	0	8.73971	16.954	0	1.16882	-2.03784	0	-0.911272	-2.37677	2.88158	0	0	0.157519
229.08	1.27056	0.604781	0	-0.171165	-0.441115	0	-2.76075	-3.95309	0	-1.03875	0.293211	2.43857	-0.349034	-2.34049	0	-3.47402	-0.790198	0	8.60493	16.9053	0	1.1735	-2.02915	0	-0.910871	-2.37309	2.91452	0	0	0.153368
229.91	1.27295	0.609229	0	-0.165106	-0.435489	0	-2.7582	-3.94513	0	-1.0326	0.297057	2.45909	-0.346777	-2.37909	0	-3.47	-0.786782	0	8.47978	16.8564	0	1.17436	-2.01784	0	-0.912877	-2.36854	2.94318	0	0	0.157153
230.74	1.27278	0.608339	0	-0.163279	-0.432503	0	-2.75734	-3.94356	0	-1.02665	0.301374	2.4457	-0.349692	-2.4168	0	-3.46	-0.785668	0	8.36495	16.7946	0	1.1738	-2.00181	0	-0.912852	-2.36374	2.97184	0	0	0.160938
231.57	1.27225	0.613794	0	-0.155837	-0.428215	0	-2.75363	-3.94079	0	-1.01957	0.306265	2.4323	-0.351143	-2.44682	0	-3.4537	-0.784875	0	8.25855	16.7224	0	1.17751	-1.97846	0	-0.920746	-2.3583	2.95333	0	0	0.156083
232.4	1.2765	0.61944	0	-0.152555	-0.424445	0	-2.74856	-3.93516	0	-1.014	0.312932	2.47097	-0.349272	-2.46648	0	-3.44349	-0.783851	0	8.14981	16.6488	0	1.18064	-1.95051	0	-0.924622	-2.35302	2.93482	0	0	0.151228
233.23	1.28037	0.619779	0	-0.145174	-0.421812	0	-2.74312	-3.92799	0	-1.00458	0.31603	2.50965	-0.349598	-2.48363	0	-3.438	-0.780145	0	8.04066	16.5469	0	1.18898	-1.92197	0	-0.930508	-2.34389	2.93296	0	0	0.142131
234.06	1.28348	0.620194	0	-0.140601	-0.416916	0	-2.73995	-3.92098	0	-0.995586	0.322784	2.51141	-0.350678	-2.49453	0	-3.42732	-0.77972	0	7.9331	16.4364	0	1.19679	-1.89194	0	-0.938984	-2.33868	2.9311	0	0	0.133034
234.89	1.28148	0.622933	0	-0.137059	-0.411418	0	-2.73495	-3.91673	0	-0.989484	0.327897	2.51317	-0.348902	-2.49355	0	-3.41454	-0.778098	0	7.82274	16.3125	0	1.2041	-1.85676	0	-0.949289	-2.33064	2.92363	0	0	0.141751
235.72	1.28538	0.628419	0	-0.130878	-0.408778	0	-2.7319	-3.91276	0	-0.982163	0.335576	2.48077	-0.35139	-2.49271	0	-3.40373	-0.778654	0	7.70557	16.1784	0	1.21711	-1.81695	0	-0.959621	-2.32459	2.91616	0	0	0.150468
236.55	1.29009	0.629051	0	-0.128232	-0.40668	0	-2.73035	-3.90791	0	-0.97302	0.339975	2.44837	-0.351226	-2.48348	0	-3.39736	-0.781251	0	7.58254	16.0386	0	1.22619	-1.78273	0	-0.969075	-2.32059	2.9525	0	0	0.167196
237.38	1.29194	0.635475	0	-0.126737	-0.399401	0	-2.72753	-3.90659	0	-0.964853	0.34629	2.42701	-0.349793	-2.47748	0	-3.39092	-0.777473	0	7.46475	15.9037	0	1.23823	-1.75221	0	-0.979486	-2.31319	2.98883	0	0	0.183924
238.21	1.29453	0.639931	0	-0.124508	-0.391683	0	-2.72917	-3.90366	0	-0.95785	0.356578	2.40564	-0.347613	-2.46759	0	-3.37938	-0.77853	0	7.34224	15.7702	0	1.25375	-1.71748	0	-0.987788	-2.30739	3.01174	0	0	0.189339
239.04	1.29414	0.643957	0	-0.121427	-0.38923	0	-2.72487	-3.89915	0	-0.951276	0.367268	2.40532	-0.344757	-2.46226	0	-3.36984	-0.777921	0	7.23456	15.6519	0	1.27875	-1.67965	0	-0.994646	-2.30221	3.03465	0	0	0.194754
239.87	1.29741	0.646892	0	-0.114133	-0.38188	0	-2.72629	-3.89569	0	-0.943666	0.374743	2.40499	-0.347268	-2.45992	0	-3.36084	-0.77572	0	7.15469	15.5393	0	1.3093	-1.63998	0	-0.99654	-2.2987	3.02575	0	0	0.203222
240.7	1.29665	0.647769	0	-0.107507	-0.378073	0	-2.72899	-3.8896	0	-0.935428	0.383325	2.38821	-0.347415	-2.45758	0	-3.34842	-0.774772	0	7.08182	15.4366	0	1.33857	-1.60185	0	-0.998911	-2.2962	3.01685	0	0	0.21169
241.53	1.29722	0.650301	0	-0.1077	-0.372556	0	-2.72887	-3.88674	0	-0.929013	0.389232	2.37143	-0.347942	-2.45568	0	-3.34214	-0.777263	0	7.02728	15.3359	0	1.37472	-1.56845	0	-0.998528	-2.28808	3.03039	0	0	0.210501
242.36	1.29775	0.653137	0	-0.105405	-0.371883	0	-2.72402	-3.88554	0	-0.920563	0.400524	2.39354	-0.348671	-2.45049	0	-3.33123	-0.772565	0	6.98108	15.2614	0	1.42074	-1.53564	0	-0.999453	-2.28376	3.04394	0	0	0.209312
243.19	1.30296	0.654546	0	-0.102571	-0.370335	0	-2.72002	-3.88064	0	-0.910642	0.408683	2.41565	-0.349821	-2.44369	0	-3.32215	-0.770698	0	6.95507	15.2043	0	1.4644	-1.50587	0	-1.00183	-2.27747	3.07288	0	0	0.190215
244.02	1.30789	0.654939	0	-0.097578	-0.366829	0	-2.71555	-3.87523	0	-0.903427	0.415324	2.48596	-0.349396	-2.43191	0	-3.31534	-0.768059	0	6.94873	15.1771	0	1.50569	-1.48252	0	-1.00679	-2.27487	3.10181	0	0	0.171118
244.85	1.30754	0.658448	0	-0.0965391	-0.363643	0	-2.71043	-3.8679	0	-0.891451	0.42019	2.55626	-0.34475	-2.42183	0	-3.31053	-0.763232	0	6.95419	15.1887	0	1.54543	-1.46473	0	-1.00658	-2.27074	3.06904	0	0	0.159373
245.68	1.31083	0.660314	0	-0.0965163	-0.356901	0	-2.7056	-3.86162	0	-0.883266	0.424868	2.62556	-0.33774	-2.41596	0	-3.3077	-0.761572	0	6.98426	15.2274	0	1.58795	-1.44949	0	-1.00639	-2.2618	3.03626	0	0	0.147628
246.51	1.31027	0.66083	0	-0.0926679	-0.352333	0	-2.70168	-3.85947	0	-0.877615	0.430179	2.69486	-0.334909	-2.40761	0	-3.29855	-0.755735	0	7.03332	15.3102	0	1.62569	-1.43015	0	-1.00449	-2.25747	2.99654	0	0	0.148595
247.34	1.31391	0.664344	0	-0.0863623	-0.347053	0	-2.70001	-3.85304	0	-0.871442	0.434976	2.75507	-0.331662	-2.3966	0	-3.28712	-0.747761	0	7.10311	15.4189	0	1.64939	-1.40984	0	-1.00598	-2.25315	2.95681	0	0	0.149562
248.17	1.31323	0.662003	0	-0.0842746	-0.344423	0	-2.69301	-3.84844	0	-0.861454	0.439827	2.81527	-0.327986	-2.38409	0	-3.28101	-0.741099	0	7.18414	15.5547	0	1.66366	-1.39255	0	-1.00562	-2.24662	2.91896	0	0	0.142793
249	1.30912	0.659612	0	-0.0832732	-0.34027	0	-2.68543	-3.84269	0	-0.854601	0.44857	2.8358	-0.323505	-2.36648	0	-3.26716	-0.735823	0	7.27895	15.6963	0	1.66071	-1.37543	0	-1.0032	-2.24026	2.88111	0	0	0.136024
249.83	1.31249	0.658995	0	-0.0769723	-0.337662	0	-2.68201	-3.83388	0	-0.848405	0.453425	2.85632	-0.326441	-2.34949	0	-3.25529	-0.729069	0	7.37858	15.839	0	1.65159	-1.366	0	-0.998485	-2.23657	2.85324	0	0	0.138994
250.66	1.31341	0.65565	0	-0.0705793	-0.334159	0	-2.67676	-3.82709	0	-0.841479	0.459947	2.85048	-0.32307	-2.33353	0	-3.24778	-0.720622	0	7.47607	15.9692	0	1.63654	-1.3537	0	-0.997647	-2.23492	2.82536	0	0	0.141964
251.49	1.31493	0.653782	0	-0.0639605	-0.331094	0	-2.67351	-3.82489	0	-0.832198	0.465684	2.84464	-0.318457	-2.31878	0	-3.23894	-0.710644	0	7.57488	16.0804	0	1.62688	-1.33778	0	-0.995563	-2.23083	2.72954	0	0	0.149217
252.32	1.31518	0.655879	0	-0.0591679	-0.327594	0	-2.67256	-3.82023	0	-0.825996	0.472218	2.82049	-0.317148	-2.30528	0	-3.23185	-0.706764	0	7.66223	16.2047	0	1.62044	-1.31615	0	-0.993992	-2.22508	2.63372	0	0	0.15647
253.15	1.32045	0.656963	0	-0.0536364	-0.321676	0	-2.66594	-3.81144	0	-0.8255	0.482274	2.79634	-0.30974	-2.29373	0	-3.22155	-0.698868	0	7.74712	16.3088	0	1.62285	-1.29167	0	-0.991419	-2.21741	2.6592	0	0	0.155518
253.98	1.31987	0.664662	0	-0.0487152	-0.319491	0	-2.66152	-3.80662	0	-0.815761	0.486023	2.74334	-0.30829	-2.2852	0	-3.21563	-0.694991	0	7.81973	16.4078	0	1.62797	-1.26289	0	-0.989014	-2.215	2.68469	0	0	0.154566
254.81	1.32483	0.664982	0	-0.0455244	-0.316422	0	-2.65932	-3.80259	0	-0.811134	0.489176	2.69033	-0.305175	-2.27934	0	-3.20826	-0.688905	0	7.89042	16.4898	0	1.63697	-1.23154	0	-0.98533	-2.21017	2.67356	0	0	0.153388
255.64	1.33214	0.668875	0	-0.0403082	-0.311627	0	-2.65212	-3.7975	0	-0.804557	0.494155	2.66831	-0.299899	-2.27445	0	-3.20515	-0.679423	0	7.96015	16.5553	0	1.64478	-1.1936	0	-0.985211	-2.2077	2.66244	0	0	0.15221
256.47	1.33389	0.67171	0	-0.0373103	-0.307188	0	-2.64609	-3.78829	0	-0.800538	0.498457	2.64628	-0.299978	-2.27778	0	-3.19865	-0.672811	0	8.02053	16.6044	0	1.64843	-1.15241	0	-0.979945	-2.20588	2.73987	0	0	0.160654
257.3	1.33658	0.676931	0	-0.0403533	-0.300702	0	-2.64495	-3.78314	0	-0.790065	0.505465	2.61755	-0.301281	-2.28087	0	-3.19796	-0.66866	0	8.06583	16.6539	0	1.64785	-1.10705	0	-0.976678	-2.20267	2.81731	0	0	0.169098
258.13	1.34144	0.682748	0	-0.0349294	-0.294767	0	-2.63984	-3.77481	0	-0.785945	0.507975	2.58883	-0.30105	-2.28595	0	-3.18881	-0.667738	0	8.10684	16.6943	0	1.64547	-1.06291	0	-0.974192	-2.20234	2.85356	0	0	0.169678
258.96	1.344	0.685365	0	-0.0330342	-0.288856	0	-2.6355	-3.76856	0	-0.78314	0.509364	2.53032	-0.303478	-2.28883	0	-3.18245	-0.663147	0	8.12896	16.7411	0	1.63442	-1.01971	0	-0.970826	-2.19977	2.88982	0	0	0.170258
259.79	1.34718	0.684738	0	-0.0320232	-0.284273	0	-2.63179	-3.76111	0	-0.776798	0.509121	2.47182	-0.300598	-2.29519	0	-3.17656	-0.660544	0	8.1483	16.7883	0	1.62386	-0.981186	0	-0.970496	-2.1995	2.89721	0	0	0.165157
260.62	1.34824	0.691457	0	-0.026793	-0.279301	0	-2.6291	-3.75223	0	-0.769756	0.515659	2.42424	-0.295535	-2.3037	0	-3.17185	-0.65413	0	8.16031	16.8507	0	1.60088	-0.941936	0	-0.967428	-2.19553	2.90461	0	0	0.160056
261.45	1.34962	0.694204	0	-0.0252355	-0.276008	0	-2.62565	-3.74379	0	-0.761636	0.522497	2.37665	-0.291462	-2.31148	0	-3.16837	-0.651841	0	8.15833	16.9113	0	1.5788	-0.904069	0	-0.964589	-2.19354	2.89501	0	0	0.150608
262.28	1.35404	0.695224	0	-0.0220608	-0.269999	0	-2.6238	-3.73583	0	-0.75259	0.529919	2.38206	-0.291497	-2.31478	0	-3.15963	-0.645852	0	8.1511	16.964	0	1.56962	-0.867299	0	-0.959651	-2.19103	2.88542	0	0	0.14116
263.11	1.35695	0.696979	0	-0.0161047	-0.262318	0	-2.62468	-3.7257	0	-0.745349	0.534706	2.38747	-0.291239	-2.31382	0	-3.1546	-0.64	0	8.13474	17.0116	0	1.56114	-0.832539	0	-0.955634	-2.18621	2.91701	0	0	0.143363
263.94	1.35271	0.697054	0	-0.0149297	-0.259803	0	-2.62433	-3.71372	0	-0.739704	0.541971	2.35107	-0.288138	-2.31155	0	-3.1493	-0.635007	0	8.11537	17.0505	0	1.56122	-0.807632	0	-0.955295	-2.18129	2.9486	0	0	0.145566
264.77	1.35777	0.698278	0	-0.0170848	-0.257431	0	-2.62311	-3.70259	0	-0.729336	0.548633	2.31467	-0.290317	-2.30531	0	-3.14354	-0.627908	0	8.10363	17.0729	0	1.56113	-0.78325	0	-0.953727	-2.1774	2.86544	0	0	0.13939
265.6	1.36013	0.700456	0	-0.0119742	-0.252805	0	-2.62283	-3.69499	0	-0.721488	0.55515	2.32097	-0.289851	-2.30157	0	-3.13614	-0.625689	0	8.08956	17.0954	0	1.56935	-0.755628	0	-0.953701	-2.17365	2.78228	0	0	0.133214
266.43	1.36718	0.706772	0	-0.012575	-0.24555	0	-2.62096	-3.68353	0	-0.716125	0.559976	2.32727	-0.286469	-2.29844	0	-3.12547	-0.623583	0	8.08457	17.1182	0	1.57987	-0.734706	0	-0.950948	-2.16898	2.75084	0	0	0.124635
267.26	1.36981	0.707961	0	-0.0126949	-0.241324	0	-2.62059	-3.67571	0	-0.712751	0.561886	2.38816	-0.284796	-2.2885	0	-3.11994	-0.619134	0	8.07848	17.1548	0	1.59103	-0.708093	0	-0.945191	-2.16281	2.7194	0	0	0.116056
268.09	1.36652	0.706433	0	-0.00892956	-0.23482	0	-2.61928	-3.67143	0	-0.705754	0.568269	2.44906	-0.281751	-2.27687	0	-3.11805	-0.614841	0	8.07639	17.2057	0	1.60159	-0.684387	0	-0.938617	-2.15641	2.7825	0	0	0.122319
268.92	1.36555	0.708523	0	-0.00909436	-0.227654	0	-2.6209	-3.66149	0	-0.698193	0.577471	2.50348	-0.278363	-2.25686	0	-3.11459	-0.607204	0	8.08267	17.277	0	1.60599	-0.656863	0	-0.934998	-2.15341	2.8456	0	0	0.128582
269.75	1.36871	0.706342	0	-0.0112701	-0.223967	0	-2.62123	-3.65331	0	-0.691182	0.586165	2.5579	-0.274828	-2.23828	0	-3.11441	-0.601874	0	8.09537	17.3532	0	1.60514	-0.628819	0	-0.93551	-2.14789	2.83038	0	0	0.138066
270.58	1.37153	0.7072	0	-0.0163479	-0.217907	0	-2.62501	-3.64082	0	-0.686247	0.593714	2.57365	-0.273094	-2.21389	0	-3.10608	-0.596272	0	8.11031	17.4304	0	1.60188	-0.603093	0	-0.934284	-2.14071	2.81515	0	0	0.14755
271.41	1.37673	0.707183	0	-0.0161964	-0.217054	0	-2.62212	-3.6316	0	-0.680398	0.596732	2.5894	-0.269758	-2.18896	0	-3.10124	-0.588863	0	8.13479	17.4975	0	1.59451	-0.583142	0	-0.931425	-2.13934	2.77187	0	0	0.141865
272.24	1.37783	0.701527	0	-0.0174148	-0.213434	0	-2.62204	-3.62115	0	-0.674574	0.602866	2.61398	-0.269149	-2.1669	0	-3.09868	-0.586688	0	8.15833	17.5545	0	1.58694	-0.568299	0	-0.927166	-2.13482	2.72858	0	0	0.13618
273.07	1.38178	0.698291	0	-0.015398	-0.209666	0	-2.61355	-3.61017	0	-0.667083	0.608274	2.63857	-0.265819	-2.13864	0	-3.0951	-0.580175	0	8.17786	17.6044	0	1.57684	-0.553098	0	-0.928153	-2.13281	2.75978	0	0	0.13489
273.9	1.38732	0.697316	0	-0.0133065	-0.205365	0	-2.6133	-3.60211	0	-0.662491	0.613436	2.60831	-0.259666	-2.11117	0	-3.09605	-0.574135	0	8.19943	17.6504	0	1.56241	-0.542912	0	-0.927838	-2.13031	2.79099	0	0	0.1336
274.73	1.3855	0.692756	0	-0.0134032	-0.19839	0	-2.61527	-3.59299	0	-0.656248	0.617871	2.57806	-0.256602	-2.08296	0	-3.09368	-0.568561	0	8.21637	17.6945	0	1.54801	-0.538328	0	-0.92765	-2.12736	2.77116	0	0	0.149432
275.56	1.38611	0.695788	0	-0.0134802	-0.193989	0	-2.61765	-3.58346	0	-0.652471	0.621334	2.5138	-0.252314	-2.05533	0	-3.09441	-0.56396	0	8.23123	17.7394	0	1.53262	-0.52976	0	-0.926067	-2.12686	2.75132	0	0	0.165264
276.39	1.38566	0.691817	0	-0.0137395	-0.192304	0	-2.61466	-3.57468	0	-0.649346	0.623294	2.44954	-0.24836	-2.02165	0	-3.09812	-0.558515	0	8.24801	17.7879	0	1.52428	-0.520064	0	-0.924205	-2.12277	2.71304	0	0	0.166787
277.22	1.38769	0.686644	0	-0.00858735	-0.186136	0	-2.61308	-3.56164	0	-0.640725	0.627398	2.40477	-0.243908	-1.99362	0	-3.09827	-0.55218	0	8.27223	17.8375	0	1.51198	-0.51577	0	-0.922296	-2.11723	2.67476	0	0	0.16831
278.05	1.38854	0.680803	0	-0.00441809	-0.181155	0	-2.61106	-3.55094	0	-0.633397	0.626535	2.36	-0.237639	-1.96842	0	-3.09924	-0.545405	0	8.30231	17.8912	0	1.50284	-0.510049	0	-0.922455	-2.11218	2.68867	0	0	0.174531
278.88	1.38687	0.678448	0	-0.000568873	-0.174423	0	-2.61455	-3.53896	0	-0.629206	0.632856	2.32803	-0.233763	-1.94969	0	-3.09621	-0.534528	0	8.33848	17.9633	0	1.5027	-0.497167	0	-0.922269	-2.1039	2.70258	0	0	0.180752
279.71	1.38664	0.671422	0	0.00166569	-0.172801	0	-2.61281	-3.53092	0	-0.622695	0.632619	2.29606	-0.232705	-1.93436	0	-3.09285	-0.53027	0	8.38429	18.0432	0	1.50198	-0.483632	0	-0.919338	-2.09714	2.75185	0	0	0.181355
280.54	1.38417	0.668633	0	0.00216191	-0.172084	0	-2.60985	-3.52211	0	-0.615032	0.633411	2.26355	-0.229218	-1.91815	0	-3.09458	-0.518156	0	8.43101	18.1402	0	1.50508	-0.475426	0	-0.920215	-2.09209	2.80112	0	0	0.181958
281.37	1.38916	0.66292	0	0.0100745	-0.167795	0	-2.60789	-3.51237	0	-0.609938	0.636707	2.23105	-0.231256	-1.9083	0	-3.09276	-0.51271	0	8.48386	18.2404	0	1.51106	-0.476064	0	-0.917316	-2.08625	2.82176	0	0	0.192604
282.2	1.39319	0.656969	0	0.0132139	-0.168265	0	-2.60482	-3.50263	0	-0.607989	0.645531	2.20613	-0.226303	-1.89919	0	-3.0934	-0.503568	0	8.53815	18.3601	0	1.51591	-0.47998	0	-0.921211	-2.07912	2.84241	0	0	0.20325
283.03	1.3971	0.658574	0	0.016332	-0.164493	0	-2.60222	-3.49329	0	-0.602673	0.649193	2.1812	-0.225118	-1.89369	0	-3.09397	-0.495302	0	8.59098	18.4952	0	1.52092	-0.490471	0	-0.921929	-2.06948	2.91609	0	0	0.19877
283.86	1.3957	0.657379	0	0.0193256	-0.158648	0	-2.59999	-3.48207	0	-0.595371	0.653464	2.21648	-0.225342	-1.88397	0	-3.09317	-0.486531	0	8.62578	18.6459	0	1.52504	-0.501211	0	-0.919969	-2.06471	2.98976	0	0	0.19429
284.69	1.40054	0.653412	0	0.022591	-0.153263	0	-2.59759	-3.47058	0	-0.591598	0.656236	2.25176	-0.222817	-1.87742	0	-3.09512	-0.480451	0	8.65984	18.7823	0	1.52533	-0.518123	0	-0.921243	-2.05747	2.98662	0	0	0.197432
285.52	1.39892	0.651809	0	0.0255851	-0.147774	0	-2.59928	-3.46177	0	-0.587932	0.661604	2.25002	-0.219855	-1.87982	0	-3.09461	-0.470874	0	8.67785	18.9261	0	1.52334	-0.539922	0	-0.921305	-2.0533	2.98348	0	0	0.200574
286.35	1.39695	0.651865	0	0.0288779	-0.143701	0	-2.60021	-3.45399	0	-0.583307	0.667318	2.24827	-0.219311	-1.87885	0	-3.09212	-0.464997	0	8.68431	19.0568	0	1.52686	-0.552853	0	-0.917187	-2.04534	2.96395	0	0	0.20621
287.18	1.39641	0.647383	0	0.0358612	-0.141875	0	-2.5977	-3.44583	0	-0.580002	0.674329	2.27051	-0.218445	-1.87632	0	-3.08951	-0.457381	0	8.68646	19.1708	0	1.52666	-0.56126	0	-0.916086	-2.03961	2.94441	0	0	0.211846
288.01	1.39739	0.642912	0	0.0378381	-0.14081	0	-2.59686	-3.43739	0	-0.576323	0.67825	2.29275	-0.217849	-1.86786	0	-3.07858	-0.450151	0	8.6795	19.2628	0	1.52131	-0.57001	0	-0.917255	-2.03871	2.92083	0	0	0.214861
288.84	1.39661	0.640965	0	0.0418221	-0.138165	0	-2.59614	-3.42738	0	-0.571637	0.68512	2.29481	-0.220585	-1.86189	0	-3.0771	-0.443977	0	8.66499	19.3264	0	1.51289	-0.577333	0	-0.91657	-2.03249	2.89726	0	0	0.217876
289.67	1.3971	0.642008	0	0.0449131	-0.137938	0	-2.59434	-3.41901	0	-0.563869	0.690206	2.29688	-0.222411	-1.85726	0	-3.07477	-0.439795	0	8.63487	19.3756	0	1.51854	-0.584377	0	-0.914046	-2.02468	2.89409	0	0	0.217772
290.5	1.39771	0.645312	0	0.0483321	-0.133772	0	-2.59352	-3.40981	0	-0.560505	0.696344	2.35877	-0.219618	-1.85216	0	-3.06701	-0.430771	0	8.59332	19.3894	0	1.53535	-0.585559	0	-0.91674	-2.02241	2.89092	0	0	0.217668
291.33	1.39822	0.648639	0	0.0503315	-0.132349	0	-2.59219	-3.40204	0	-0.556393	0.701452	2.42065	-0.217355	-1.84909	0	-3.06429	-0.419888	0	8.541	19.3773	0	1.56062	-0.592779	0	-0.914579	-2.0175	2.81825	0	0	0.219754
292.16	1.40182	0.648223	0	0.0504848	-0.132438	0	-2.59166	-3.3935	0	-0.549898	0.706117	2.42218	-0.211506	-1.84579	0	-3.06101	-0.411358	0	8.48583	19.3654	0	1.59791	-0.595848	0	-0.914196	-2.01169	2.74558	0	0	0.22184
292.99	1.40744	0.651471	0	0.0520453	-0.127661	0	-2.58886	-3.38752	0	-0.543007	0.714905	2.4237	-0.210046	-1.84202	0	-3.05154	-0.403864	0	8.41726	19.356	0	1.63458	-0.601583	0	-0.912711	-2.00432	2.75841	0	0	0.225801
293.82	1.41034	0.651765	0	0.0504463	-0.122905	0	-2.58608	-3.37755	0	-0.541314	0.719313	2.43584	-0.207998	-1.83918	0	-3.04531	-0.397121	0	8.34705	19.3666	0	1.66665	-0.606789	0	-0.909703	-1.99954	2.77124	0	0	0.229762
294.65	1.41211	0.65337	0	0.0519489	-0.119329	0	-2.58152	-3.36837	0	-0.536216	0.72721	2.44799	-0.207993	-1.83456	0	-3.04033	-0.388047	0	8.28537	19.3935	0	1.69571	-0.621255	0	-0.908678	-1.99476	2.79069	0	0	0.226846
295.48	1.41394	0.654165	0	0.0502238	-0.117708	0	-2.58235	-3.35971	0	-0.52877	0.729639	2.46606	-0.207191	-1.83154	0	-3.03487	-0.382255	0	8.21299	19.4298	0	1.72018	-0.641363	0	-0.90704	-1.9932	2.81014	0	0	0.22393
296.31	1.41701	0.650592	0	0.0497596	-0.113735	0	-2.57611	-3.34972	0	-0.524876	0.733621	2.48413	-0.20742	-1.82419	0	-3.03034	-0.370284	0	8.15368	19.4514	0	1.74348	-0.66325	0	-0.907095	-1.98547	2.82948	0	0	0.230026
297.14	1.41525	0.652349	0	0.0499165	-0.109573	0	-2.56853	-3.34021	0	-0.516515	0.737903	2.50005	-0.208149	-1.81878	0	-3.0269	-0.361984	0	8.09166	19.4775	0	1.75485	-0.690623	0	-0.905643	-1.98447	2.84882	0	0	0.236122
297.97	1.41536	0.652309	0	0.0510358	-0.102374	0	-2.56303	-3.32978	0	-0.508082	0.750062	2.51596	-0.210438	-1.81397	0	-3.01863	-0.352716	0	8.03255	19.5042	0	1.76878	-0.722255	0	-0.902037	-1.97863	2.84377	0	0	0.246761
298.8	1.41744	0.648295	0	0.0514815	-0.0978441	0	-2.5562	-3.31933	0	-0.501092	0.757392	2.46666	-0.211885	-1.80626	0	-3.01407	-0.343583	0	7.98873	19.5141	0	1.78141	-0.75523	0	-0.904851	-1.97407	2.83871	0	0	0.2574
299.63	1.41956	0.646813	0	0.0567772	-0.0969176	0	-2.54946	-3.3109	0	-0.495378	0.766755	2.41736	-0.207805	-1.7987	0	-3.01119	-0.333726	0	7.96137	19.5006	0	1.79465	-0.795216	0	-0.90829	-1.96298	2.86871	0	0	0.265306
300.46	1.41785	0.646769	0	0.0558524	-0.0935549	0	-2.54722	-3.29929	0	-0.487252	0.773602	2.38974	-0.204241	-1.79316	0	-3.00649	-0.324281	0	7.95111	19.4779	0	1.80421	-0.837	0	-0.905802	-1.95542	2.89871	0	0	0.273212
301.29	1.41887	0.644197	0	0.060392	-0.0908181	0	-2.53662	-3.29301	0	-0.474459	0.780612	2.36213	-0.200506	-1.78551	0	-3.00579	-0.313827	0	7.95856	19.4378	0	1.82034	-0.8755	0	-0.906606	-1.94504	2.92992	0	0	0.271042
302.12	1.41919	0.642163	0	0.0637167	-0.0865255	0	-2.52918	-3.28512	0	-0.470326	0.788071	2.33427	-0.199094	-1.78024	0	-2.99923	-0.304649	0	7.98113	19.3884	0	1.83448	-0.908083	0	-0.905775	-1.93772	2.96113	0	0	0.268872
302.95	1.41876	0.638016	0	0.064341	-0.0838476	0	-2.52016	-3.28325	0	-0.469069	0.794879	2.30641	-0.199323	-1.77578	0	-2.99464	-0.297609	0	8.00618	19.3441	0	1.85666	-0.939858	0	-0.909241	-1.92819	2.97047	0	0	0.269456
303.78	1.41976	0.637425	0	0.0667674	-0.0797412	0	-2.51035	-3.27633	0	-0.465957	0.80612	2.25716	-0.196651	-1.77231	0	-2.98531	-0.288965	0	8.04624	19.3072	0	1.88553	-0.972407	0	-0.909227	-1.92375	2.97982	0	0	0.27004
304.61	1.41314	0.637632	0	0.0683784	-0.076125	0	-2.49947	-3.27152	0	-0.463075	0.815659	2.20792	-0.191299	-1.7713	0	-2.97773	-0.280221	0	8.09925	19.2847	0	1.91684	-1.005	0	-0.91024	-1.91511	2.9378	0	0	0.26572
305.44	1.41229	0.639964	0	0.0652151	-0.0732755	0	-2.48655	-3.26647	0	-0.456462	0.822622	2.20452	-0.186076	-1.77035	0	-2.97125	-0.274858	0	8.15579	19.2695	0	1.95406	-1.03354	0	-0.911461	-1.90751	2.89578	0	0	0.2614
306.27	1.41592	0.643141	0	0.0644026	-0.0722578	0	-2.47405	-3.26517	0	-0.447649	0.825648	2.20112	-0.184869	-1.76596	0	-2.96468	-0.267781	0	8.20796	19.2734	0	1.99566	-1.05561	0	-0.908054	-1.90154	2.85755	0	0	0.246382
307.1	1.40927	0.642816	0	0.0646327	-0.0671142	0	-2.46422	-3.26063	0	-0.445178	0.829685	2.22864	-0.178383	-1.76349	0	-2.9587	-0.262129	0	8.25357	19.3021	0	2.0431	-1.0768	0	-0.908006	-1.8966	2.81932	0	0	0.231364
307.93	1.41099	0.644035	0	0.0588802	-0.0671412	0	-2.45315	-3.25381	0	-0.438599	0.835227	2.25616	-0.172078	-1.7615	0	-2.9602	-0.255888	0	8.29109	19.341	0	2.0899	-1.09633	0	-0.905656	-1.88777	2.81205	0	0	0.221983
308.76	1.40955	0.641922	0	0.0583797	-0.0634961	0	-2.4419	-3.25035	0	-0.430988	0.839732	2.26306	-0.168572	-1.75968	0	-2.95631	-0.245441	0	8.31428	19.3892	0	2.13896	-1.11292	0	-0.903176	-1.87835	2.80478	0	0	0.212602
309.59	1.40871	0.645265	0	0.0579917	-0.0627206	0	-2.42918	-3.24446	0	-0.423403	0.845145	2.26996	-0.164381	-1.76191	0	-2.94991	-0.239529	0	8.33417	19.4312	0	2.18574	-1.13079	0	-0.905612	-1.8675	2.781	0	0	0.211113
310.42	1.41116	0.645107	0	0.0580888	-0.0641446	0	-2.41795	-3.23591	0	-0.416729	0.851891	2.28009	-0.159256	-1.76676	0	-2.94057	-0.232287	0	8.34105	19.4747	0	2.23237	-1.15491	0	-0.906861	-1.85184	2.75721	0	0	0.209624
311.25	1.41423	0.64394	0	0.0589563	-0.061075	0	-2.40596	-3.23004	0	-0.411401	0.856242	2.29022	-0.155493	-1.77941	0	-2.92685	-0.229194	0	8.34006	19.5249	0	2.27861	-1.18118	0	-0.908497	-1.82714	2.71028	0	0	0.20819
312.08	1.41532	0.647359	0	0.0609124	-0.0605843	0	-2.38747	-3.22522	0	-0.407151	0.854477	2.30355	-0.152515	-1.79054	0	-2.90556	-0.225757	0	8.33224	19.5908	0	2.32833	-1.20976	0	-0.907467	-1.8047	2.66335	0	0	0.206756
312.91	1.41355	0.648624	0	0.0602726	-0.0604211	0	-2.37089	-3.22565	0	-0.398176	0.856543	2.31688	-0.15047	-1.80657	0	-2.87285	-0.21807	0	8.31985	19.6744	0	2.37619	-1.23893	0	-0.90558	-1.7825	2.69073	0	0	0.196911
313.74	1.4151	0.652477	0	0.0577005	-0.0568608	0	-2.35835	-3.22374	0	-0.392729	0.868353	2.31282	-0.147638	-1.82559	0	-2.82693	-0.214194	0	8.29718	19.7712	0	2.41492	-1.26861	0	-0.909707	-1.75569	2.7181	0	0	0.187066
314.57	1.41458	0.66014	0	0.0561458	-0.0545157	0	-2.34434	-3.2194	0	-0.389263	0.872091	2.30876	-0.145625	-1.84133	0	-2.76066	-0.208138	0	8.26086	19.8768	0	2.44801	-1.29996	0	-0.915213	-1.73121	2.76446	0	0	0.190958
315.4	1.41432	0.664601	0	0.0553276	-0.0506338	0	-2.33765	-3.21809	0	-0.382653	0.870399	2.27984	-0.141634	-1.86097	0	-2.68793	-0.204304	0	8.22952	19.9866	0	2.47242	-1.33201	0	-0.913649	-1.70552	2.81082	0	0	0.19485
316.23	1.41618	0.666684	0	0.0521256	-0.0485113	0	-2.32548	-3.21394	0	-0.377048	0.870877	2.25093	-0.143823	-1.87688	0	-2.61354	-0.202051	0	8.19096	20.0914	0	2.49711	-1.36483	0	-0.913066	-1.68267	2.8615	0	0	0.201432
317.06	1.41925	0.673086	0	0.0537225	-0.0454995	0	-2.31143	-3.21168	0	-0.371806	0.876087	2.28475	-0.1447	-1.89377	0	-2.54189	-0.196879	0	8.16085	20.2073	0	2.51276	-1.39665	0	-0.914542	-1.66143	2.91218	0	0	0.208014
317.89	1.42056	0.673122	0	0.0491078	-0.0428387	0	-2.29736	-3.21012	0	-0.364411	0.883018	2.31857	-0.141763	-1.91199	0	-2.45711	-0.194801	0	8.13941	20.3166	0	2.5269	-1.43329	0	-0.917469	-1.64646	2.92271	0	0	0.198216
318.72	1.41996	0.678485	0	0.0487725	-0.0383912	0	-2.28547	-3.21217	0	-0.360021	0.888162	2.34311	-0.140253	-1.9351	0	-2.37436	-0.189424	0	8.12422	20.4239	0	2.54075	-1.47289	0	-0.92071	-1.64088	2.93324	0	0	0.188418
319.55	1.42279	0.681192	0	0.0411921	-0.0381995	0	-2.27013	-3.21329	0	-0.354325	0.895344	2.36765	-0.141251	-1.95507	0	-2.30488	-0.184698	0	8.10745	20.5202	0	2.56053	-1.50748	0	-0.920002	-1.63724	3.02043	0	0	0.180181
320.38	1.42339	0.68847	0	0.0402583	-0.0366573	0	-2.25667	-3.21129	0	-0.350457	0.90361	2.37006	-0.143035	-1.96597	0	-2.24817	-0.178865	0	8.09393	20.6099	0	2.58803	-1.54715	0	-0.921528	-1.63289	3.10762	0	0	0.171944
321.21	1.42439	0.697192	0	0.0394754	-0.0355034	0	-2.23881	-3.21027	0	-0.344937	0.906173	2.37247	-0.143874	-1.97737	0	-2.20762	-0.176706	0	8.08003	20.6685	0	2.61586	-1.58959	0	-0.922503	-1.6311	3.12147	0	0	0.180058
322.04	1.4269	0.706374	0	0.0398193	-0.0313745	0	-2.22439	-3.20713	0	-0.343231	0.914223	2.34755	-0.14597	-1.98005	0	-2.18218	-0.170273	0	8.05401	20.7018	0	2.64722	-1.63095	0	-0.925031	-1.63029	3.13531	0	0	0.188172
322.87	1.43152	0.709669	0	0.0370759	-0.0286858	0	-2.21028	-3.20205	0	-0.34149	0.917283	2.32262	-0.147789	-1.9847	0	-2.16595	-0.171202	0	8.03092	20.698	0	2.6856	-1.66911	0	-0.926078	-1.62333	3.15598	0	0.006013	0.190049
323.7	1.43	0.712346	0	0.0311927	-0.0262034	0	-2.19853	-3.20093	0	-0.337695	0.923388	2.29386	-0.146976	-1.9839	0	-2.15269	-0.166036	0	7.99788	20.6752	0	2.72785	-1.70113	0	-0.929098	-1.61469	3.17665	0	0.012026	0.191926
324.53	1.42847	0.719669	0	0.03205	-0.0228373	0	-2.18349	-3.20016	0	-0.33133	0.924286	2.2651	-0.151655	-1.98413	0	-2.14121	-0.166558	0	7.9541	20.6226	0	2.78069	-1.73194	0	-0.929296	-1.60545	3.15258	0	0.064142	0.186693
325.36	1.42514	0.724327	0	0.0309782	-0.0203711	0	-2.17002	-3.20171	0	-0.326258	0.925816	2.21205	-0.153551	-1.97888	0	-2.1336	-0.167975	0	7.90735	20.5345	0	2.84615	-1.75143	0	-0.928686	-1.59706	3.1285	0	0.116258	0.18146
326.19	1.42733	0.724886	0	0.0315824	-0.019177	0	-2.15512	-3.20091	0	-0.318462	0.92618	2.15901	-0.151633	-1.97732	0	-2.12345	-0.16284	0	7.86252	20.4348	0	2.90874	-1.7683	0	-0.930305	-1.59106	3.1283	0	0.256129	0.194064
327.02	1.42966	0.728704	0	0.0312782	-0.0174377	0	-2.14542	-3.20323	0	-0.311716	0.929754	2.15651	-0.151745	-1.97469	0	-2.1181	-0.159881	0	7.81054	20.3564	0	2.97954	-1.77785	0	-0.929036	-1.59068	3.12809	0	0.396	0.206668
327.85	1.43455	0.733847	0	0.0299324	-0.0143564	0	-2.13154	-3.2035	0	-0.307738	0.934394	2.15401	-0.148979	-1.96776	0	-2.11364	-0.15858	0	7.75182	20.2841	0	3.04654	-1.77866	0	-0.928114	-1.58942	3.07939	0	0.512861	0.207972
328.68	1.43635	0.73675	0	0.0269037	-0.00703235	0	-2.11729	-3.2005	0	-0.300077	0.939455	2.1554	-0.147185	-1.96525	0	-2.10568	-0.153559	0	7.6847	20.2191	0	3.11199	-1.77534	0	-0.931034	-1.59189	3.0307	0	0.629722	0.209276
329.51	1.43731	0.735393	0	0.0256655	-0.000901471	0	-2.10743	-3.19926	0	-0.293175	0.945112	2.15678	-0.14644	-1.95914	0	-2.09553	-0.147424	0	7.61233	20.1544	0	3.17494	-1.76609	0	-0.934941	-1.58994	3.01669	0	0.658583	0.206133
330.34	1.43645	0.735561	0	0.0291581	0.00472206	0	-2.09614	-3.19849	0	-0.287231	0.952258	2.17388	-0.142039	-1.95649	0	-2.09177	-0.142173	0	7.53664	20.1093	0	3.22688	-1.75359	0	-0.932182	-1.58903	3.00269	0	0.687444	0.20299
331.17	1.43803	0.733867	0	0.0277475	0.0112618	0	-2.08273	-3.19672	0	-0.282805	0.955649	2.19098	-0.134333	-1.95213	0	-2.08676	-0.136324	0	7.45485	20.0683	0	3.27808	-1.73756	0	-0.93297	-1.58779	2.99396	0	0.681431	0.197991
332	1.43686	0.731769	0	0.0226148	0.0147848	0	-2.06861	-3.19793	0	-0.278971	0.961628	2.21742	-0.13099	-1.94574	0	-2.07973	-0.133617	0	7.37408	20.0172	0	3.32125	-1.72024	0	-0.934497	-1.58603	2.98523	0	0.675418	0.192992
332.83	1.43527	0.732548	0	0.0198224	0.0167245	0	-2.05409	-3.19724	0	-0.271447	0.966681	2.24386	-0.130353	-1.93655	0	-2.0751	-0.132103	0	7.29559	19.9782	0	3.35081	-1.70596	0	-0.934347	-1.58774	2.97647	0	0.623302	0.194173
333.66	1.4344	0.729494	0	0.0209307	0.0213652	0	-2.04268	-3.19569	0	-0.26504	0.971142	2.2676	-0.129596	-1.92991	0	-2.06474	-0.133009	0	7.21284	19.9459	0	3.37018	-1.68027	0	-0.939297	-1.58712	2.96771	0	0.571186	0.195354
334.49	1.42988	0.725549	0	0.019507	0.0258564	0	-2.02646	-3.19524	0	-0.2584	0.973129	2.29133	-0.131372	-1.92006	0	-2.05568	-0.134149	0	7.12525	19.9162	0	3.36886	-1.65616	0	-0.937478	-1.58918	2.96864	0	0.431315	0.188379
335.32	1.42646	0.724248	0	0.0213257	0.0266431	0	-2.01447	-3.19117	0	-0.254549	0.975763	2.28081	-0.129625	-1.91036	0	-2.05376	-0.131638	0	7.0548	19.8815	0	3.35364	-1.62869	0	-0.936207	-1.588	2.96958	0	0.291444	0.181404
336.15	1.42633	0.724138	0	0.0242332	0.0269265	0	-2.00437	-3.19107	0	-0.245785	0.978717	2.27029	-0.126225	-1.89843	0	-2.05076	-0.127766	0	6.98835	19.8436	0	3.33278	-1.60064	0	-0.936299	-1.58504	2.94385	0	0.174583	0.180988
336.98	1.42715	0.717295	0	0.0244615	0.0299284	0	-1.99719	-3.18604	0	-0.240076	0.980412	2.24511	-0.130396	-1.89112	0	-2.04279	-0.122851	0	6.91946	19.7929	0	3.31658	-1.5639	0	-0.936087	-1.5834	2.91812	0	0.057722	0.180572
337.81	1.41934	0.71339	0	0.0259569	0.0322608	0	-1.98164	-3.18528	0	-0.232222	0.989827	2.21993	-0.127138	-1.88211	0	-2.03657	-0.122316	0	6.85406	19.7483	0	3.2963	-1.52649	0	-0.937412	-1.57958	2.90085	0	0.028861	0.182635
338.64	1.4178	0.710843	0	0.0280918	0.0341015	0	-1.97227	-3.18331	0	-0.225357	0.993175	2.21976	-0.126842	-1.87511	0	-2.03126	-0.122662	0	6.78822	19.7178	0	3.28244	-1.49071	0	-0.940228	-1.57963	2.88358	0	0	0.184698
339.47	1.4163	0.709441	0	0.033903	0.0349436	0	-1.96544	-3.1822	0	-0.221365	1.00063	2.21959	-0.126132	-1.86923	0	-2.02681	-0.122332	0	6.72452	19.6824	0	3.27846	-1.4568	0	-0.942939	-1.57539	2.84049	0	0	0.183279
340.3	1.4161	0.706376	0	0.0367321	0.0354887	0	-1.95466	-3.18177	0	-0.217155	1.00104	2.22584	-0.124768	-1.86428	0	-2.02207	-0.122793	0	6.66969	19.6338	0	3.27754	-1.42323	0	-0.944882	-1.56969	2.7974	0	0	0.18186
341.13	1.41308	0.706701	0	0.0379287	0.0350392	0	-1.94404	-3.18317	0	-0.210278	1.00315	2.23209	-0.121802	-1.8586	0	-2.01442	-0.122357	0	6.61221	19.5887	0	3.28001	-1.39893	0	-0.94296	-1.56436	2.77749	0	0	0.180526
341.96	1.41204	0.704207	0	0.03885	0.0384191	0	-1.93126	-3.18037	0	-0.203389	1.00538	2.24331	-0.120545	-1.85329	0	-2.00608	-0.116781	0	6.55776	19.5675	0	3.28585	-1.36785	0	-0.942659	-1.56397	2.75758	0	0	0.179192
342.79	1.41501	0.70041	0	0.0389484	0.03885	0	-1.92193	-3.17805	0	-0.197958	1.00886	2.25454	-0.121447	-1.85079	0	-1.99909	-0.115119	0	6.50104	19.5486	0	3.29505	-1.33846	0	-0.94575	-1.5577	2.68445	0	0	0.177381
343.62	1.41117	0.701119	0	0.0388278	0.0397637	0	-1.90971	-3.17322	0	-0.196856	1.0147	2.24635	-0.122729	-1.84632	0	-1.99474	-0.111755	0	6.43997	19.5382	0	3.30471	-1.31067	0	-0.949019	-1.54989	2.61132	0	0	0.17557
344.45	1.40747	0.70273	0	0.0387713	0.0423593	0	-1.89646	-3.17089	0	-0.190238	1.01735	2.23816	-0.120754	-1.84031	0	-1.98967	-0.10804	0	6.38155	19.5456	0	3.31527	-1.28464	0	-0.953638	-1.5427	2.58616	0	0	0.177263
345.28	1.40318	0.700012	0	0.0392077	0.0446838	0	-1.88808	-3.16567	0	-0.184825	1.0217	2.27865	-0.119057	-1.82949	0	-1.98304	-0.101504	0	6.33084	19.5492	0	3.32064	-1.25521	0	-0.94948	-1.53988	2.56101	0	0	0.178956
346.11	1.40228	0.698051	0	0.0400603	0.0478951	0	-1.87738	-3.16336	0	-0.177364	1.01873	2.31914	-0.119157	-1.82226	0	-1.97748	-0.0974931	0	6.28237	19.547	0	3.32577	-1.2274	0	-0.951952	-1.53628	2.50992	0	0	0.1772
346.94	1.40771	0.692824	0	0.0407357	0.0494284	0	-1.86631	-3.1583	0	-0.174048	1.02215	2.30671	-0.120724	-1.81404	0	-1.97798	-0.0938515	0	6.2218	19.5591	0	3.32565	-1.20013	0	-0.953402	-1.53552	2.45883	0	0	0.175444
347.77	1.40933	0.690907	0	0.0425972	0.0497608	0	-1.85827	-3.15082	0	-0.174303	1.02671	2.29427	-0.121738	-1.80571	0	-1.97597	-0.08925	0	6.16674	19.5691	0	3.32273	-1.16846	0	-0.954206	-1.53546	2.46096	0	0	0.180755
348.6	1.40624	0.68896	0	0.0455726	0.0570265	0	-1.84762	-3.14575	0	-0.169979	1.03374	2.30761	-0.119552	-1.79641	0	-1.97901	-0.0839412	0	6.12081	19.5782	0	3.31613	-1.13597	0	-0.959148	-1.53032	2.46308	0	0	0.186066
349.43	1.40885	0.688276	0	0.0489585	0.0589623	0	-1.83818	-3.13954	0	-0.165406	1.03961	2.32095	-0.121621	-1.78961	0	-1.97973	-0.0771059	0	6.07425	19.5878	0	3.30046	-1.10349	0	-0.959208	-1.52799	2.41419	0	0	0.188874
350.26	1.40719	0.685286	0	0.0531621	0.062724	0	-1.83157	-3.13662	0	-0.160877	1.0461	2.33016	-0.123458	-1.77915	0	-1.97429	-0.0747917	0	6.02928	19.5998	0	3.2799	-1.07843	0	-0.961214	-1.52938	2.36529	0	0	0.191682
351.09	1.40226	0.688422	0	0.0558575	0.0650941	0	-1.8211	-3.13228	0	-0.156102	1.05372	2.33938	-0.128338	-1.76981	0	-1.97032	-0.0712206	0	5.9939	19.6295	0	3.26021	-1.05564	0	-0.96213	-1.52764	2.35404	0	0	0.200263
351.92	1.40118	0.682794	0	0.0584985	0.0677279	0	-1.81192	-3.12674	0	-0.151142	1.06072	2.37798	-0.13177	-1.76119	0	-1.97113	-0.0649823	0	5.96106	19.6684	0	3.23843	-1.0341	0	-0.964764	-1.53007	2.3428	0	0	0.208844
352.75	1.40293	0.680901	0	0.0597546	0.0721368	0	-1.80098	-3.12341	0	-0.141953	1.06551	2.41658	-0.134794	-1.74956	0	-1.97426	-0.0600235	0	5.94422	19.7166	0	3.21362	-1.00856	0	-0.969166	-1.54016	2.3396	0	0	0.207609
353.58	1.40066	0.680333	0	0.0614367	0.0695265	0	-1.78994	-3.11936	0	-0.134569	1.06917	2.41758	-0.136921	-1.73976	0	-1.98507	-0.0511892	0	5.93222	19.7557	0	3.18464	-0.985779	0	-0.971	-1.55711	2.33641	0	0	0.206374
354.41	1.40037	0.674675	0	0.062177	0.0716225	0	-1.78061	-3.10884	0	-0.127507	1.07829	2.41859	-0.138455	-1.72269	0	-1.99897	-0.0428613	0	5.92928	19.7964	0	3.15323	-0.96248	0	-0.972896	-1.57316	2.37932	0	0	0.214385
355.24	1.40182	0.676492	0	0.0649889	0.0734294	0	-1.77093	-3.09629	0	-0.12154	1.08976	2.47834	-0.141258	-1.70124	0	-2.0273	-0.0381113	0	5.92686	19.8255	0	3.1324	-0.94248	0	-0.975646	-1.58752	2.42222	0	0	0.222396
356.07	1.40066	0.675056	0	0.0680191	0.07515	0	-1.76208	-3.08649	0	-0.116052	1.09559	2.53808	-0.148622	-1.67385	0	-2.069	-0.0333726	0	5.93074	19.8443	0	3.1131	-0.918427	0	-0.97801	-1.60519	2.42538	0	0	0.225203
356.9	1.40156	0.668458	0	0.0700576	0.0771686	0	-1.75358	-3.08187	0	-0.107988	1.10411	2.54341	-0.151708	-1.64661	0	-2.12697	-0.0264774	0	5.94778	19.8581	0	3.10294	-0.896025	0	-0.975454	-1.62331	2.42853	0	0	0.22801
357.73	1.40293	0.663673	0	0.0713354	0.0791799	0	-1.74093	-3.07206	0	-0.102623	1.11931	2.54873	-0.153544	-1.61777	0	-2.1932	-0.0209054	0	5.96603	19.8647	0	3.10437	-0.877637	0	-0.977468	-1.64204	2.48121	0	0	0.223908
358.56	1.40166	0.661439	0	0.0751262	0.0775378	0	-1.73092	-3.0651	0	-0.0983838	1.13156	2.53286	-0.154775	-1.59132	0	-2.2604	-0.00947353	0	5.99036	19.8612	0	3.11471	-0.856471	0	-0.982434	-1.65397	2.5339	0	0	0.219806
359.39	1.40081	0.658763	0	0.0765344	0.0794216	0	-1.72386	-3.05497	0	-0.0924431	1.13997	2.517	-0.157895	-1.56422	0	-2.32797	-0.00421324	0	6.02296	19.8106	0	3.13463	-0.834137	0	-0.986367	-1.66563	2.57189	0	0	0.219747
360.22	1.40136	0.661293	0	0.0793389	0.080498	0	-1.71619	-3.04664	0	-0.0894064	1.14932	2.49064	-0.16166	-1.53815	0	-2.40246	0.00395245	0	6.05143	19.7334	0	3.15373	-0.816515	0	-0.988658	-1.6739	2.60989	0	0	0.219688
361.05	1.40172	0.65991	0	0.0783434	0.0792672	0	-1.70892	-3.03254	0	-0.0816132	1.15547	2.46427	-0.159806	-1.51303	0	-2.47575	0.0107809	0	6.08776	19.6456	0	3.16995	-0.798637	0	-0.988628	-1.6768	2.61997	0	0	0.225811
361.88	1.40207	0.661686	0	0.0803145	0.0810079	0	-1.70236	-3.02254	0	-0.0816343	1.16051	2.47286	-0.159489	-1.49499	0	-2.54202	0.0159471	0	6.12169	19.5706	0	3.18001	-0.786147	0	-0.992172	-1.67573	2.63006	0	0	0.231934
362.71	1.40564	0.658052	0	0.0849679	0.0835387	0	-1.69329	-3.01576	0	-0.0766333	1.16482	2.48144	-0.160865	-1.48471	0	-2.59159	0.0232323	0	6.1564	19.4982	0	3.18252	-0.775833	0	-0.993794	-1.67579	2.65405	0	0	0.240634
363.54	1.40691	0.652836	0	0.0835825	0.0848897	0	-1.68512	-3.00752	0	-0.0732696	1.16874	2.46459	-0.162334	-1.47026	0	-2.62941	0.0297162	0	6.18938	19.4452	0	3.1864	-0.764809	0	-0.996397	-1.67445	2.67803	0	0	0.249334
364.37	1.40828	0.647385	0	0.0836598	0.0856422	0	-1.68056	-3.00049	0	-0.0667368	1.17374	2.44775	-0.160112	-1.46141	0	-2.64731	0.0322093	0	6.2219	19.4042	0	3.18633	-0.751799	0	-1.00326	-1.67624	2.6608	0	0	0.239093
365.2	1.40512	0.644671	0	0.0859247	0.0840044	0	-1.67267	-2.99348	0	-0.0616088	1.18505	2.40587	-0.163609	-1.45389	0	-2.65026	0.0394147	0	6.25605	19.3747	0	3.18281	-0.743647	0	-1.00733	-1.68001	2.64357	0	0	0.228852
366.03	1.40688	0.64406	0	0.0877584	0.0837691	0	-1.66081	-2.98398	0	-0.0588677	1.19373	2.36399	-0.165798	-1.4468	0	-2.65404	0.0452338	0	6.29427	19.3565	0	3.177	-0.733623	0	-1.01124	-1.68378	2.64724	0	0	0.225158
366.86	1.40652	0.642765	0	0.0849505	0.0823147	0	-1.65247	-2.9728	0	-0.0553985	1.19827	2.35401	-0.163564	-1.43746	0	-2.65574	0.0538691	0	6.33459	19.3443	0	3.16487	-0.719069	0	-1.01408	-1.68966	2.6509	0	0	0.221464
367.69	1.40945	0.640017	0	0.0869012	0.0801245	0	-1.64548	-2.96239	0	-0.0475118	1.20823	2.34403	-0.162248	-1.43071	0	-2.65002	0.0640034	0	6.37858	19.3567	0	3.15028	-0.710225	0	-1.02029	-1.698	2.64265	0	0	0.216406
368.52	1.40539	0.637543	0	0.0862297	0.0799064	0	-1.63754	-2.95521	0	-0.0429623	1.22285	2.32376	-0.16295	-1.42377	0	-2.64605	0.0667662	0	6.41548	19.3727	0	3.13753	-0.696294	0	-1.02646	-1.70224	2.63439	0	0	0.211348
369.35	1.40072	0.632077	0	0.0836827	0.0806034	0	-1.62704	-2.94686	0	-0.0370686	1.2309	2.3035	-0.167675	-1.41815	0	-2.63553	0.0711716	0	6.46397	19.3773	0	3.11606	-0.681088	0	-1.03078	-1.70113	2.64924	0	0	0.206028
370.18	1.39785	0.62639	0	0.0829072	0.079475	0	-1.61895	-2.93785	0	-0.0307407	1.24386	2.25762	-0.173233	-1.41122	0	-2.62834	0.0786809	0	6.51148	19.3709	0	3.10686	-0.666534	0	-1.03536	-1.70034	2.66408	0	0	0.200708
371.01	1.39695	0.62902	0	0.0820955	0.0730029	0	-1.61019	-2.92829	0	-0.0297118	1.25258	2.21173	-0.17594	-1.40281	0	-2.6196	0.085027	0	6.5562	19.3772	0	3.09253	-0.648343	0	-1.03802	-1.69708	2.62278	0	0	0.191635
371.84	1.39729	0.634029	0	0.0800353	0.0702088	0	-1.60326	-2.92151	0	-0.0252314	1.26016	2.17458	-0.175281	-1.39937	0	-2.61043	0.089248	0	6.59762	19.3842	0	3.07625	-0.633495	0	-1.0403	-1.69863	2.58148	0	0	0.182562
372.67	1.39561	0.63258	0	0.0780288	0.0667833	0	-1.59336	-2.91546	0	-0.0207299	1.26996	2.13743	-0.179246	-1.39072	0	-2.59776	0.0960946	0	6.64133	19.3848	0	3.06049	-0.620706	0	-1.04759	-1.69622	2.57809	0	0	0.191179
373.5	1.39802	0.633995	0	0.0789182	0.0630358	0	-1.58799	-2.90718	0	-0.0135677	1.27938	2.14405	-0.180472	-1.38507	0	-2.58291	0.102086	0	6.67599	19.3903	0	3.03922	-0.604049	0	-1.05792	-1.69633	2.5747	0	0	0.199796
374.33	1.39682	0.633054	0	0.0777958	0.0634201	0	-1.583	-2.89877	0	-0.00998039	1.29066	2.15066	-0.179788	-1.38291	0	-2.57113	0.110762	0	6.71878	19.3872	0	3.02018	-0.594451	0	-1.06032	-1.70379	2.57024	0	0	0.202657
375.16	1.40078	0.632453	0	0.0809172	0.0660917	0	-1.5789	-2.89303	0	-0.00453529	1.29881	2.13334	-0.178805	-1.38222	0	-2.55987	0.117378	0	6.75539	19.3946	0	3.00552	-0.582794	0	-1.06375	-1.69935	2.56578	0	0	0.205518
375.99	1.40224	0.632399	0	0.0807211	0.0652946	0	-1.57212	-2.88578	0	4.41e-06	1.31076	2.11603	-0.179435	-1.37926	0	-2.55106	0.124351	0	6.79896	19.4275	0	2.99974	-0.58274	0	-1.06511	-1.70033	2.55205	0	0	0.210866
376.82	1.403	0.634739	0	0.0843047	0.0653946	0	-1.56828	-2.88164	0	0.00179216	1.32041	2.11077	-0.175864	-1.37635	0	-2.53905	0.132844	0	6.85509	19.4547	0	3.00736	-0.577206	0	-1.07234	-1.69671	2.53832	0	0	0.216214
377.65	1.40336	0.637118	0	0.081905	0.0678676	0	-1.56296	-2.87551	0	0.00703774	1.3335	2.10551	-0.177104	-1.37803	0	-2.52028	0.138643	0	6.90696	19.4792	0	3.0297	-0.571196	0	-1.07977	-1.69721	2.49888	0	0	0.218774
378.48	1.40337	0.637331	0	0.0782575	0.0720323	0	-1.55441	-2.86738	0	0.0119578	1.34334	2.1155	-0.179636	-1.37662	0	-2.50339	0.142121	0	6.96464	19.4906	0	3.05555	-0.570142	0	-1.08537	-1.69764	2.45944	0	0	0.221334
379.31	1.39985	0.640543	0	0.0763781	0.0745721	0	-1.53986	-2.8629	0	0.0155789	1.34915	2.12549	-0.173273	-1.37349	0	-2.48576	0.146348	0	7.02641	19.482	0	3.07855	-0.57574	0	-1.08929	-1.69993	2.46751	0	0	0.221093
380.14	1.40083	0.640639	0	0.0767554	0.0766025	0	-1.53442	-2.85759	0	0.0166912	1.35512	2.09172	-0.173296	-1.37077	0	-2.46375	0.155434	0	7.08192	19.4531	0	3.10483	-0.586608	0	-1.0933	-1.70269	2.47557	0	0	0.220852
380.97	1.40178	0.644786	0	0.078436	0.0787868	0	-1.53243	-2.85178	0	0.0177524	1.36542	2.05796	-0.169852	-1.36693	0	-2.43905	0.162306	0	7.1262	19.4259	0	3.12719	-0.602735	0	-1.09492	-1.70179	2.46051	0	0	0.222672
381.8	1.40617	0.645571	0	0.0739325	0.0808828	0	-1.52329	-2.84661	0	0.0240397	1.37304	2.07558	-0.164134	-1.35843	0	-2.41164	0.170123	0	7.16392	19.4126	0	3.15557	-0.61752	0	-1.09913	-1.70464	2.44545	0	0	0.224492
382.63	1.40477	0.647206	0	0.0699094	0.0825632	0	-1.51649	-2.84203	0	0.0294015	1.3779	2.09321	-0.159622	-1.35233	0	-2.38639	0.176156	0	7.19043	19.4273	0	3.18536	-0.631304	0	-1.10114	-1.71027	2.42337	0	0	0.222703
383.46	1.40371	0.651731	0	0.066481	0.0844495	0	-1.5138	-2.83428	0	0.0287696	1.38541	2.16201	-0.160425	-1.34613	0	-2.35708	0.185022	0	7.20049	19.4643	0	3.21578	-0.638799	0	-1.10564	-1.71023	2.4013	0	0	0.220914
384.29	1.39781	0.652639	0	0.0621175	0.0857716	0	-1.50656	-2.82882	0	0.0307647	1.39277	2.23082	-0.157043	-1.34251	0	-2.3288	0.18902	0	7.20377	19.4991	0	3.24522	-0.650686	0	-1.10745	-1.71317	2.4432	0	0	0.211828
385.12	1.39396	0.652905	0	0.0609545	0.0866436	0	-1.49489	-2.8244	0	0.032425	1.40196	2.2706	-0.15543	-1.33361	0	-2.2969	0.199527	0	7.19843	19.5443	0	3.27023	-0.65923	0	-1.10809	-1.71574	2.48511	0	0	0.202742
385.95	1.39219	0.651841	0	0.0598548	0.0874613	0	-1.49493	-2.81779	0	0.0348907	1.41096	2.31038	-0.148554	-1.32457	0	-2.2612	0.205273	0	7.19263	19.5927	0	3.29145	-0.671559	0	-1.11457	-1.72447	2.47911	0	0.009965	0.196708
386.78	1.39407	0.652854	0	0.0573836	0.0855554	0	-1.49053	-2.81335	0	0.0382	1.42117	2.29934	-0.145037	-1.31665	0	-2.22693	0.212399	0	7.17551	19.6325	0	3.30757	-0.682995	0	-1.11545	-1.72899	2.4731	0	0.01993	0.190674
387.61	1.39637	0.655029	0	0.0547025	0.0840623	0	-1.48493	-2.80787	0	0.0467878	1.42895	2.2883	-0.142004	-1.30801	0	-2.19092	0.213696	0	7.15728	19.6641	0	3.32208	-0.696191	0	-1.12258	-1.73305	2.44864	0	0.072552	0.187752
388.44	1.39607	0.654501	0	0.0543778	0.0821078	0	-1.48074	-2.8006	0	0.0523966	1.44111	2.34034	-0.138351	-1.2936	0	-2.15759	0.220624	0	7.14268	19.6825	0	3.32473	-0.707476	0	-1.12667	-1.73264	2.42417	0	0.125174	0.18483
389.27	1.39709	0.659103	0	0.0500298	0.0813657	0	-1.47902	-2.79964	0	0.0579098	1.44549	2.39239	-0.135258	-1.27047	0	-2.11473	0.226664	0	7.13476	19.6675	0	3.32648	-0.718392	0	-1.13191	-1.7324	2.43649	0	0.215992	0.182193
390.1	1.39594	0.658153	0	0.0473816	0.0844593	0	-1.4725	-2.80145	0	0.0626034	1.45255	2.40237	-0.133264	-1.23621	0	-2.06939	0.23352	0	7.12774	19.6287	0	3.32577	-0.729843	0	-1.13616	-1.73144	2.44882	0	0.30681	0.179556
390.93	1.39856	0.657566	0	0.0454208	0.0816525	0	-1.46588	-2.79882	0	0.0660137	1.4559	2.41236	-0.128038	-1.19006	0	-2.0217	0.240546	0	7.12976	19.5731	0	3.32163	-0.742882	0	-1.13797	-1.73379	2.44024	0	0.357371	0.185228
391.76	1.39986	0.659764	0	0.0418172	0.0796907	0	-1.45966	-2.79706	0	0.0712897	1.46158	2.35415	-0.121147	-1.12516	0	-1.97263	0.24839	0	7.13891	19.5063	0	3.31783	-0.750686	0	-1.14146	-1.73835	2.43166	0	0.407932	0.1909
392.59	1.3975	0.664044	0	0.0387985	0.0791824	0	-1.45161	-2.7923	0	0.0783382	1.46919	2.29595	-0.120087	-1.05617	0	-1.92353	0.258986	0	7.15938	19.4328	0	3.31857	-0.751907	0	-1.14309	-1.73765	2.38674	0	0.407932	0.204422
393.42	1.39936	0.66003	0	0.0377081	0.0781843	0	-1.44314	-2.78582	0	0.0795172	1.47336	2.27039	-0.114909	-0.977868	0	-1.87403	0.263579	0	7.18222	19.3409	0	3.31322	-0.750583	0	-1.14889	-1.73948	2.34183	0	0.407932	0.217944
394.25	1.39871	0.662875	0	0.0339884	0.0787353	0	-1.43538	-2.78134	0	0.0835132	1.47988	2.24483	-0.112513	-0.895426	0	-1.82004	0.271641	0	7.21136	19.2377	0	3.31245	-0.753069	0	-1.15035	-1.74128	2.37893	0	0.397967	0.234577
395.08	1.39477	0.668063	0	0.0287474	0.0807632	0	-1.43112	-2.77896	0	0.0860848	1.48812	2.22762	-0.10954	-0.812848	0	-1.76357	0.278607	0	7.24212	19.1258	0	3.31561	-0.753088	0	-1.15159	-1.74418	2.41603	0	0.388002	0.25121
395.91	1.3937	0.667703	0	0.0255251	0.0819578	0	-1.42917	-2.77526	0	0.0872564	1.49623	2.21041	-0.109063	-0.723817	0	-1.70005	0.283894	0	7.27308	19.0074	0	3.32667	-0.749995	0	-1.15319	-1.74212	2.45406	0	0.33538	0.247199
396.74	1.38942	0.674222	0	0.0234368	0.0802917	0	-1.42807	-2.77912	0	0.0907902	1.50403	2.17899	-0.105824	-0.644109	0	-1.63779	0.288796	0	7.29531	18.8902	0	3.34022	-0.748877	0	-1.15466	-1.74588	2.49209	0	0.282758	0.243188
397.57	1.38453	0.675471	0	0.0250392	0.0788686	0	-1.42223	-2.7792	0	0.0936701	1.50851	2.14756	-0.101402	-0.566483	0	-1.57436	0.294973	0	7.31769	18.7847	0	3.35371	-0.743471	0	-1.15506	-1.75166	2.51298	0	0.19194	0.250494
398.4	1.38007	0.678465	0	0.021104	0.0792005	0	-1.41843	-2.77669	0	0.0974294	1.51417	2.17342	-0.09705	-0.504861	0	-1.51494	0.301731	0	7.33924	18.7051	0	3.3701	-0.74351	0	-1.15295	-1.753	2.53386	0	0.101122	0.2578
399.23	1.37838	0.685733	0	0.0218516	0.0775216	0	-1.41188	-2.77421	0	0.102036	1.51733	2.19927	-0.094248	-0.44674	0	-1.45238	0.30812	0	7.34558	18.6498	0	3.39003	-0.736034	0	-1.15402	-1.75363	2.5015	0	0.050561	0.260735
400.06	1.37481	0.69129	0	0.019754	0.0765662	0	-1.4079	-2.77418	0	0.0997299	1.52315	2.20854	-0.0944941	-0.399325	0	-1.40077	0.31386	0	7.34213	18.6084	0	3.40118	-0.727691	0	-1.15781	-1.75361	2.46914	0	0	0.26367
400.89	1.37217	0.690203	0	0.0183681	0.0806863	0	-1.4005	-2.76735	0	0.105251	1.52912	2.21782	-0.0899966	-0.363783	0	-1.34171	0.320969	0	7.32882	18.6046	0	3.40801	-0.72576	0	-1.15862	-1.75972	2.4556	0	0	0.257651
401.72	1.37094	0.694457	0	0.0176942	0.0826691	0	-1.39246	-2.76259	0	0.108871	1.53198	2.23929	-0.0858637	-0.341108	0	-1.28841	0.332617	0	7.3062	18.6244	0	3.41885	-0.72052	0	-1.16128	-1.76536	2.44206	0	0	0.251632
402.55	1.37064	0.694939	0	0.0216911	0.0848078	0	-1.38116	-2.76142	0	0.116399	1.53157	2.26076	-0.0827544	-0.327355	0	-1.23233	0.340091	0	7.27993	18.6699	0	3.43797	-0.715456	0	-1.16071	-1.76425	2.38965	0	0	0.246458
403.38	1.36933	0.696861	0	0.0226011	0.0875289	0	-1.37299	-2.76349	0	0.122379	1.53849	2.31004	-0.081698	-0.316574	0	-1.17607	0.34903	0	7.24272	18.7102	0	3.46175	-0.714789	0	-1.16376	-1.76299	2.33723	0	0	0.241284
404.21	1.36719	0.70168	0	0.0261141	0.0897686	0	-1.36631	-2.7621	0	0.129709	1.54461	2.35932	-0.0789922	-0.304646	0	-1.11927	0.363191	0	7.2051	18.7404	0	3.48803	-0.713275	0	-1.16847	-1.76551	2.27562	0	0	0.248084
405.04	1.36367	0.706395	0	0.0234147	0.0931387	0	-1.36422	-2.76001	0	0.130683	1.5554	2.42817	-0.0752005	-0.294309	0	-1.06315	0.376577	0	7.16551	18.7661	0	3.52713	-0.709441	0	-1.17099	-1.76732	2.214	0	0	0.254884
405.87	1.36252	0.707112	0	0.026677	0.0934363	0	-1.35914	-2.75764	0	0.140673	1.56679	2.49703	-0.0688417	-0.284999	0	-1.00574	0.389622	0	7.12754	18.7861	0	3.57564	-0.709113	0	-1.17389	-1.7675	2.15487	0	0	0.244883
406.7	1.35957	0.709092	0	0.0279665	0.0947221	0	-1.35278	-2.75653	0	0.142185	1.57628	2.51486	-0.0670632	-0.27399	0	-0.951707	0.405483	0	7.09533	18.8061	0	3.63207	-0.708338	0	-1.17317	-1.76508	2.09573	0	0	0.234882
407.53	1.36197	0.714304	0	0.029587	0.0970922	0	-1.34767	-2.75657	0	0.14885	1.58401	2.5327	-0.0625735	-0.261316	0	-0.901029	0.420776	0	7.06173	18.8377	0	3.6852	-0.702696	0	-1.16991	-1.76392	2.17699	0	0	0.229226
408.36	1.35842	0.716301	0	0.0292396	0.0997554	0	-1.34589	-2.75741	0	0.154252	1.58585	2.65128	-0.0560628	-0.249101	0	-0.846363	0.433022	0	7.03448	18.8704	0	3.74245	-0.699863	0	-1.16908	-1.76506	2.25825	0	0	0.22357
409.19	1.35686	0.717522	0	0.0287475	0.105787	0	-1.34306	-2.75688	0	0.162272	1.5962	2.76987	-0.0525417	-0.239877	0	-0.792735	0.449165	0	7.01513	18.9123	0	3.79203	-0.703529	0	-1.17207	-1.76502	2.30167	0	0	0.222148
410.02	1.35928	0.720597	0	0.0296998	0.109657	0	-1.33436	-2.75655	0	0.165111	1.60255	2.81803	-0.0500961	-0.230062	0	-0.741667	0.462927	0	6.9916	18.9585	0	3.83191	-0.702441	0	-1.17505	-1.76707	2.34508	0	0	0.220726
410.85	1.36348	0.723254	0	0.033012	0.109449	0	-1.33073	-2.75337	0	0.169895	1.60445	2.86619	-0.0426804	-0.219792	0	-0.691473	0.475287	0	6.97172	18.9984	0	3.86117	-0.704083	0	-1.176	-1.76401	2.38306	0	0	0.222439
411.68	1.36539	0.72736	0	0.0368347	0.109743	0	-1.32784	-2.7491	0	0.174128	1.61123	2.9287	-0.0374559	-0.209535	0	-0.647561	0.488324	0	6.94438	19.011	0	3.88071	-0.71048	0	-1.17833	-1.7614	2.42104	0	0	0.224152
412.51	1.3671	0.732068	0	0.0404095	0.112311	0	-1.31973	-2.74756	0	0.17986	1.61302	2.99122	-0.0338216	-0.203775	0	-0.594938	0.500322	0	6.93203	19.0118	0	3.88501	-0.723225	0	-1.18023	-1.75713	2.43725	0	0	0.224031
413.34	1.36887	0.732652	0	0.0421884	0.118342	0	-1.31416	-2.7498	0	0.189142	1.61553	3.00245	-0.0311677	-0.199094	0	-0.548592	0.506525	0	6.93376	18.986	0	3.88215	-0.738887	0	-1.18552	-1.75188	2.45347	0	0	0.22391
414.17	1.36913	0.736823	0	0.0412488	0.122545	0	-1.30566	-2.74612	0	0.193545	1.62079	3.01369	-0.0316387	-0.191427	0	-0.502637	0.514938	0	6.9449	18.9575	0	3.87566	-0.760309	0	-1.18508	-1.7449	2.50016	0	0	0.239463
415	1.3693	0.74524	0	0.045176	0.126606	0	-1.30589	-2.74511	0	0.197965	1.6232	2.98412	-0.0249147	-0.184684	0	-0.460794	0.52106	0	6.95873	18.9078	0	3.8707	-0.78126	0	-1.18386	-1.73757	2.54686	0	0	0.255016
415.83	1.36898	0.748101	0	0.0477776	0.130136	0	-1.29638	-2.74452	0	0.201511	1.63098	2.95455	-0.0227113	-0.172612	0	-0.42011	0.529718	0	6.98679	18.8556	0	3.86425	-0.809299	0	-1.17942	-1.72966	2.51377	0	0	0.25745
416.66	1.37582	0.754629	0	0.0488267	0.131815	0	-1.2899	-2.74203	0	0.204587	1.6331	2.87745	-0.0188451	-0.154187	0	-0.379219	0.538052	0	7.01326	18.8212	0	3.85006	-0.830897	0	-1.18345	-1.72045	2.48069	0	0	0.259884
417.49	1.37557	0.760711	0	0.0461293	0.133027	0	-1.28219	-2.74156	0	0.203664	1.63733	2.80034	-0.016974	-0.137005	0	-0.337022	0.546902	0	7.05113	18.7782	0	3.83842	-0.85449	0	-1.18626	-1.71329	2.44567	0	0	0.270217
418.32	1.37403	0.768595	0	0.0425792	0.132153	0	-1.27936	-2.74074	0	0.20627	1.6402	2.76482	-0.0145353	-0.116784	0	-0.292464	0.555601	0	7.09003	18.7231	0	3.81911	-0.870113	0	-1.1864	-1.70248	2.41064	0	0	0.28055
419.15	1.3772	0.775306	0	0.0403493	0.135544	0	-1.27554	-2.73756	0	0.211598	1.64698	2.7293	-0.0125515	-0.102159	0	-0.252426	0.564173	0	7.11018	18.6676	0	3.79947	-0.888745	0	-1.18966	-1.69454	2.35403	0	0	0.282069
419.98	1.37717	0.780454	0	0.0421339	0.137208	0	-1.26966	-2.7348	0	0.213199	1.64926	2.71945	-0.00925441	-0.0823799	0	-0.216585	0.570309	0	7.12536	18.6136	0	3.779	-0.909878	0	-1.1909	-1.68358	2.29741	0	0	0.283588
420.81	1.3778	0.783942	0	0.0448256	0.140052	0	-1.26439	-2.73129	0	0.214976	1.6524	2.7096	-0.00804559	-0.0700623	0	-0.177539	0.578613	0	7.12516	18.5687	0	3.76046	-0.926368	0	-1.19555	-1.67376	2.25432	0	0	0.291766
421.64	1.38085	0.795516	0	0.0428416	0.140279	0	-1.26388	-2.73025	0	0.217899	1.66242	2.70671	-0.00756078	-0.057476	0	-0.139431	0.588841	0	7.11731	18.5294	0	3.74569	-0.94098	0	-1.19817	-1.65992	2.21123	0	0	0.299944
422.47	1.38108	0.804693	0	0.0408905	0.143267	0	-1.2605	-2.73013	0	0.222242	1.6706	2.70382	-0.00758823	-0.0491221	0	-0.104275	0.595274	0	7.1129	18.5196	0	3.7333	-0.949877	0	-1.19947	-1.64565	2.19589	0	0	0.295816
423.3	1.37495	0.808487	0	0.0390314	0.145125	0	-1.25497	-2.73047	0	0.225398	1.67856	2.72085	-0.00616765	-0.0409059	0	-0.071581	0.60561	0	7.11182	18.5331	0	3.73018	-0.95352	0	-1.2028	-1.63476	2.18054	0	0	0.291688
424.13	1.37004	0.812156	0	0.0382871	0.145653	0	-1.254	-2.72927	0	0.225981	1.68449	2.73789	-0.00546078	-0.0355225	0	-0.0436993	0.611873	0	7.12139	18.5713	0	3.72561	-0.955328	0	-1.20568	-1.62123	2.16484	0	0	0.294051
424.96	1.36928	0.816919	0	0.0361812	0.14495	0	-1.24869	-2.72347	0	0.228965	1.69285	2.7272	-0.00861471	-0.0297074	0	-0.0142641	0.619139	0	7.12799	18.6265	0	3.72621	-0.952681	0	-1.20767	-1.6085	2.14913	0	0	0.296414
425.79	1.36684	0.817431	0	0.0349023	0.146396	0	-1.24124	-2.72686	0	0.233461	1.69834	2.71651	-0.00612549	-0.0266544	0	0.0130529	0.621248	0	7.14052	18.681	0	3.73341	-0.953176	0	-1.20608	-1.60061	2.14627	0	0	0.291506
426.62	1.3682	0.822257	0	0.0339152	0.146515	0	-1.24075	-2.72414	0	0.235775	1.70839	2.72768	-0.00790833	-0.0209284	0	0.0380229	0.628265	0	7.16736	18.7466	0	3.74362	-0.950819	0	-1.21046	-1.58816	2.1434	0	0	0.286598
427.45	1.36539	0.830228	0	0.0330378	0.148402	0	-1.24067	-2.72471	0	0.239177	1.71669	2.73886	-0.0041402	-0.0182647	0	0.0566529	0.633401	0	7.19946	18.8015	0	3.76194	-0.947299	0	-1.21477	-1.57823	2.14426	0	0	0.281093
428.28	1.37038	0.842155	0	0.0286176	0.149735	0	-1.23391	-2.72515	0	0.242806	1.72536	2.70936	-0.00212157	-0.0183559	0	0.0800954	0.642446	0	7.25152	18.8583	0	3.77233	-0.938971	0	-1.21555	-1.5664	2.14511	0	0	0.275588
429.11	1.36848	0.845455	0	0.0239395	0.152674	0	-1.22928	-2.72536	0	0.245978	1.7295	2.67985	-0.00365147	-0.0175632	0	0.104855	0.645355	0	7.30667	18.9211	0	3.78522	-0.933529	0	-1.21593	-1.55514	2.20025	0	0	0.266558
429.94	1.36775	0.852489	0	0.0223125	0.155973	0	-1.22338	-2.72584	0	0.243666	1.73391	2.63914	-0.00247843	-0.0225191	0	0.122455	0.653474	0	7.36568	18.9905	0	3.7944	-0.929382	0	-1.21498	-1.54788	2.25539	0	0	0.257528
430.77	1.36541	0.858369	0	0.0156441	0.158546	0	-1.21909	-2.72467	0	0.243237	1.73816	2.59843	-0.00147745	-0.0292569	0	0.143013	0.661541	0	7.41271	19.0605	0	3.8051	-0.920368	0	-1.21374	-1.54078	2.20441	0	0	0.255677
431.6	1.36032	0.859358	0	0.0151044	0.159356	0	-1.21334	-2.72548	0	0.24942	1.74874	2.57542	9.7549e-05	-0.0443152	0	0.156002	0.670288	0	7.44768	19.1392	0	3.8133	-0.908819	0	-1.21242	-1.53115	2.15344	0	0	0.253826
432.43	1.35717	0.863864	0	0.0121777	0.15986	0	-1.21165	-2.72235	0	0.255088	1.75574	2.55241	0.002175	-0.0710363	0	0.170378	0.678022	0	7.47296	19.2191	0	3.81584	-0.900069	0	-1.2129	-1.52769	2.0651	0	0	0.251385
433.26	1.352	0.869342	0	0.00679936	0.16263	0	-1.20875	-2.71893	0	0.256219	1.76582	2.57031	0.000570098	-0.112242	0	0.184435	0.682266	0	7.48472	19.314	0	3.81958	-0.888971	0	-1.21644	-1.51945	1.97677	0	0	0.248944
434.09	1.35101	0.87139	0	0.010491	0.165923	0	-1.20751	-2.71897	0	0.257925	1.76975	2.58821	-0.00197745	-0.170555	0	0.190066	0.688471	0	7.48373	19.3972	0	3.826	-0.888064	0	-1.21695	-1.50988	1.91153	0	0	0.242994
434.92	1.35224	0.871337	0	0.00943569	0.168022	0	-1.20436	-2.71783	0	0.25735	1.77338	2.60374	0.000677941	-0.23338	0	0.198539	0.695562	0	7.47307	19.4561	0	3.83139	-0.890216	0	-1.21714	-1.50059	1.8463	0	0	0.237044
435.75	1.35212	0.875658	0	0.00789211	0.16543	0	-1.20113	-2.71676	0	0.261122	1.77936	2.61926	-0.00116667	-0.302984	0	0.204825	0.703521	0	7.45804	19.5093	0	3.84378	-0.894534	0	-1.21934	-1.49383	1.81566	0	0	0.22831
436.58	1.35277	0.877832	0	0.00897691	0.166616	0	-1.20165	-2.71751	0	0.262924	1.78126	2.61935	-0.00165098	-0.378899	0	0.207662	0.70611	0	7.44374	19.5612	0	3.85787	-0.899387	0	-1.22048	-1.48866	1.78502	0	0	0.219576
437.41	1.35343	0.877599	0	0.0092373	0.165556	0	-1.2005	-2.71413	0	0.26399	1.78413	2.61943	-0.00149118	-0.458373	0	0.211678	0.710012	0	7.42905	19.6154	0	3.87825	-0.904799	0	-1.22138	-1.47826	1.72185	0	0	0.210306
438.24	1.35001	0.881292	0	0.0091425	0.167561	0	-1.19905	-2.7122	0	0.267688	1.78925	2.65841	-0.000784804	-0.540957	0	0.21364	0.717109	0	7.41547	19.6605	0	3.90046	-0.917824	0	-1.22015	-1.47221	1.65868	0	0	0.201036
439.07	1.35096	0.881039	0	0.00699461	0.169774	0	-1.19633	-2.70856	0	0.27088	1.79621	2.6974	-0.00513284	-0.622274	0	0.211522	0.725005	0	7.40456	19.7149	0	3.92649	-0.929721	0	-1.22185	-1.45617	1.63781	0	0	0.185507
439.9	1.35598	0.882529	0	0.0018101	0.176508	0	-1.19833	-2.70823	0	0.272378	1.80054	2.74661	-0.00181569	-0.702747	0	0.209461	0.730042	0	7.38937	19.7819	0	3.94809	-0.941613	0	-1.22652	-1.44412	1.61694	0	0	0.169978
440.73	1.35765	0.883656	0	0.00346451	0.175966	0	-1.19601	-2.70818	0	0.277739	1.80519	2.79583	-0.00286814	-0.772728	0	0.212799	0.73718	0	7.37725	19.8351	0	3.97609	-0.948951	0	-1.23031	-1.43125	1.66436	0	0	0.176323
441.56	1.35607	0.881197	0	0.00149226	0.179513	0	-1.19386	-2.70233	0	0.281124	1.81267	2.79725	-0.0038098	-0.838066	0	0.216388	0.744445	0	7.37123	19.8789	0	3.99857	-0.964279	0	-1.23257	-1.41949	1.71179	0	0	0.182668
442.39	1.35777	0.882001	0	0.00279402	0.180399	0	-1.19249	-2.69774	0	0.289431	1.81473	2.79867	-0.00549755	-0.888902	0	0.222439	0.756256	0	7.36963	19.927	0	4.0301	-0.975544	0	-1.23602	-1.41088	1.76006	0	0	0.178331
443.22	1.35628	0.886441	0	-0.00151387	0.183156	0	-1.19456	-2.69927	0	0.289012	1.81666	2.81988	-0.0112686	-0.927897	0	0.226485	0.761581	0	7.37404	19.9511	0	4.05149	-0.986368	0	-1.23482	-1.39927	1.80833	0	0	0.173994
444.05	1.3587	0.884509	0	-0.00719814	0.18212	0	-1.19482	-2.69895	0	0.293886	1.82248	2.8411	-0.0144299	-0.95397	0	0.237114	0.77036	0	7.38589	19.9847	0	4.05595	-0.997456	0	-1.23315	-1.38526	1.83143	0	0	0.183917
444.88	1.35268	0.886574	0	-0.0103344	0.18006	0	-1.19583	-2.69503	0	0.294062	1.82879	2.82953	-0.0131789	-0.966453	0	0.242605	0.78242	0	7.40604	20.0108	0	4.05227	-1.00269	0	-1.23516	-1.37201	1.85453	0	0	0.19384
445.71	1.34892	0.887226	0	-0.0102759	0.179938	0	-1.19568	-2.69066	0	0.297242	1.82538	2.81796	-0.0184672	-0.978475	0	0.24783	0.795732	0	7.42855	20.0362	0	4.05105	-1.00151	0	-1.23001	-1.35873	1.87101	0	0	0.197355
446.54	1.34807	0.886366	0	-0.0165749	0.180397	0	-1.19643	-2.68702	0	0.303223	1.82992	2.78052	-0.021251	-0.985666	0	0.254969	0.800242	0	7.46311	20.0562	0	4.05236	-0.995412	0	-1.22527	-1.34213	1.88748	0	0	0.20087
447.37	1.34349	0.887403	0	-0.0202704	0.183294	0	-1.19385	-2.6814	0	0.314539	1.82819	2.74308	-0.0236917	-0.989348	0	0.261048	0.808795	0	7.49629	20.0733	0	4.04581	-0.984235	0	-1.22015	-1.32747	1.93417	0	0	0.206798
448.2	1.34044	0.893063	0	-0.0271848	0.186954	0	-1.19431	-2.67911	0	0.311705	1.82815	2.72969	-0.0277848	-0.995166	0	0.267112	0.821924	0	7.53915	20.0827	0	4.0286	-0.970431	0	-1.21	-1.31402	1.98087	0	0	0.212726
449.03	1.33781	0.896035	0	-0.0312097	0.18798	0	-1.19497	-2.67308	0	0.31689	1.82887	2.71631	-0.0285804	-1.00108	0	0.27588	0.831799	0	7.58788	20.0871	0	3.99889	-0.958559	0	-1.20025	-1.29966	1.99577	0	0	0.208966
449.86	1.33345	0.897914	0	-0.0326822	0.190739	0	-1.19183	-2.66743	0	0.320643	1.8277	2.72819	-0.0309338	-1.00594	0	0.283772	0.8377	0	7.64346	20.0786	0	3.96081	-0.943613	0	-1.19712	-1.28591	2.01067	0	0	0.205206
450.69	1.33186	0.902854	0	-0.0355524	0.192738	0	-1.18931	-2.66422	0	0.328747	1.83197	2.74007	-0.0344485	-1.00996	0	0.288529	0.846565	0	7.68965	20.0616	0	3.91478	-0.929314	0	-1.19355	-1.27192	1.99041	0	0	0.209628
451.52	1.33344	0.904053	0	-0.0383319	0.192304	0	-1.1909	-2.66117	0	0.329639	1.83591	2.70569	-0.0347971	-1.01267	0	0.292409	0.849356	0	7.72929	20.0356	0	3.86494	-0.913995	0	-1.18639	-1.25816	1.97015	0	0	0.21405
452.35	1.32902	0.903434	0	-0.042589	0.193714	0	-1.19152	-2.65693	0	0.331938	1.8383	2.67131	-0.038873	-1.01735	0	0.298733	0.849533	0	7.77209	19.9965	0	3.81314	-0.898745	0	-1.17894	-1.24143	1.96148	0	0	0.221682
453.18	1.3238	0.906308	0	-0.0449212	0.196028	0	-1.19317	-2.6525	0	0.333857	1.8419	2.67276	-0.0426108	-1.02208	0	0.304746	0.854654	0	7.82552	19.9391	0	3.76179	-0.88651	0	-1.1775	-1.22573	1.9528	0	0	0.229314
454.01	1.32012	0.911463	0	-0.0475422	0.19745	0	-1.19702	-2.64829	0	0.337946	1.84319	2.67421	-0.0422049	-1.02707	0	0.31738	0.857073	0	7.8752	19.9	0	3.71755	-0.873265	0	-1.17241	-1.21301	1.94522	0	0	0.241829
454.84	1.31518	0.91128	0	-0.0528611	0.194702	0	-1.2011	-2.64001	0	0.343248	1.84948	2.74487	-0.0413167	-1.03143	0	0.318716	0.861236	0	7.90899	19.8592	0	3.68448	-0.861123	0	-1.16864	-1.20255	1.93764	0	0	0.254344
455.67	1.30797	0.913375	0	-0.054632	0.195589	0	-1.20199	-2.63236	0	0.344169	1.85565	2.81553	-0.0409912	-1.03509	0	0.326809	0.869494	0	7.92831	19.8266	0	3.65914	-0.851603	0	-1.16146	-1.18864	1.91381	0	0	0.259261
456.5	1.30784	0.911821	0	-0.0540415	0.191853	0	-1.20047	-2.6257	0	0.349994	1.85707	2.84761	-0.040876	-1.0373	0	0.329873	0.876552	0	7.93021	19.813	0	3.64654	-0.839706	0	-1.16323	-1.17486	1.88998	0	0	0.264178
457.33	1.30697	0.911961	0	-0.059448	0.192412	0	-1.19575	-2.61429	0	0.352215	1.85995	2.87969	-0.0446632	-1.03942	0	0.334467	0.886009	0	7.92534	19.8404	0	3.63901	-0.827887	0	-1.15831	-1.16313	1.85905	0	0	0.258446
458.16	1.30001	0.916644	0	-0.0647884	0.192176	0	-1.19964	-2.60383	0	0.354087	1.85423	2.85249	-0.0481064	-1.04491	0	0.341629	0.89456	0	7.9025	19.8786	0	3.63989	-0.814181	0	-1.15839	-1.1501	1.82812	0	0	0.252714
458.99	1.29457	0.918588	0	-0.0690676	0.19188	0	-1.19743	-2.5956	0	0.358952	1.85557	2.82529	-0.0545422	-1.0549	0	0.349346	0.901897	0	7.86923	19.9261	0	3.65501	-0.8055	0	-1.15289	-1.13407	1.79674	0	0	0.252924
459.82	1.29338	0.91802	0	-0.0699968	0.191963	0	-1.19741	-2.58695	0	0.367851	1.85331	2.82386	-0.0563823	-1.06543	0	0.356952	0.910137	0	7.81737	19.9813	0	3.67719	-0.795882	0	-1.14467	-1.12145	1.76537	0	0	0.253134
460.65	1.2944	0.920766	0	-0.0677646	0.196141	0	-1.1939	-2.57585	0	0.374923	1.8519	2.82242	-0.0548637	-1.07979	0	0.359616	0.918618	0	7.75909	20.0577	0	3.70698	-0.786221	0	-1.14192	-1.11163	1.77333	0	0	0.239954
461.48	1.28856	0.92339	0	-0.0717665	0.199171	0	-1.19295	-2.56644	0	0.380383	1.85299	2.83488	-0.0553784	-1.08998	0	0.366554	0.926406	0	7.70856	20.1444	0	3.73719	-0.774549	0	-1.13271	-1.10223	1.78129	0	0	0.226774
462.31	1.2824	0.922237	0	-0.0778655	0.201116	0	-1.19091	-2.55605	0	0.386039	1.85341	2.84733	-0.0569623	-1.09895	0	0.371597	0.937851	0	7.66081	20.2494	0	3.76928	-0.765564	0	-1.12892	-1.09274	1.78826	0	0	0.220333
463.14	1.28009	0.924709	0	-0.0840545	0.199541	0	-1.18925	-2.54707	0	0.392994	1.86062	2.80384	-0.0537779	-1.10737	0	0.380354	0.948236	0	7.61951	20.3558	0	3.79415	-0.753927	0	-1.12167	-1.08416	1.79523	0	0	0.213892
463.97	1.27313	0.918029	0	-0.0862799	0.199986	0	-1.18549	-2.53437	0	0.401328	1.86274	2.76035	-0.0516539	-1.11516	0	0.384005	0.954656	0	7.57985	20.4673	0	3.81393	-0.743642	0	-1.11574	-1.07701	1.75955	0	0	0.219564
464.8	1.26861	0.919423	0	-0.0867825	0.201937	0	-1.18264	-2.52177	0	0.412051	1.86054	2.76381	-0.0503147	-1.11797	0	0.382933	0.968007	0	7.54042	20.5579	0	3.82222	-0.729877	0	-1.10708	-1.07041	1.72387	0	0	0.225236
465.63	1.26707	0.922731	0	-0.091016	0.199551	0	-1.17615	-2.51279	0	0.418265	1.8586	2.76727	-0.0515221	-1.12028	0	0.388057	0.974323	0	7.50622	20.6062	0	3.82466	-0.715838	0	-1.10232	-1.06395	1.70024	0	0	0.234599
466.46	1.26165	0.92575	0	-0.0934836	0.204814	0	-1.17265	-2.50155	0	0.425627	1.85243	2.79288	-0.0524784	-1.12203	0	0.394438	0.985269	0	7.46461	20.6048	0	3.82253	-0.702074	0	-1.09654	-1.05335	1.67662	0	0	0.243962
467.29	1.25611	0.930527	0	-0.0913505	0.206664	0	-1.17372	-2.49205	0	0.427284	1.85301	2.81849	-0.0510245	-1.12109	0	0.399165	0.996963	0	7.42112	20.5654	0	3.80802	-0.691025	0	-1.09381	-1.04592	1.68482	0	0	0.242727
468.12	1.25312	0.93355	0	-0.0915236	0.206727	0	-1.17284	-2.47538	0	0.431945	1.85559	2.80375	-0.0556137	-1.12012	0	0.402305	1.0111	0	7.37207	20.5113	0	3.78237	-0.677456	0	-1.08964	-1.03673	1.69302	0	0	0.241492
468.95	1.25151	0.933973	0	-0.0909367	0.207798	0	-1.17026	-2.46402	0	0.437735	1.85408	2.78901	-0.0560755	-1.12085	0	0.407649	1.02354	0	7.31774	20.4277	0	3.74933	-0.660701	0	-1.08053	-1.028	1.6647	0	0	0.24843
469.78	1.24957	0.932672	0	-0.0943214	0.207227	0	-1.1664	-2.45137	0	0.442371	1.85396	2.82721	-0.0608902	-1.11927	0	0.41381	1.0343	0	7.25327	20.3484	0	3.70999	-0.648578	0	-1.07645	-1.01856	1.63639	0	0	0.255368
470.61	1.24388	0.930029	0	-0.0971763	0.210867	0	-1.16407	-2.44102	0	0.448094	1.84923	2.8654	-0.0692118	-1.11975	0	0.41774	1.042	0	7.18244	20.2698	0	3.67786	-0.630118	0	-1.06858	-1.00739	1.60884	0	0	0.26259
471.44	1.24219	0.935078	0	-0.0940636	0.215014	0	-1.16568	-2.42556	0	0.452977	1.85212	2.88079	-0.0718152	-1.11729	0	0.420465	1.05603	0	7.11346	20.199	0	3.64662	-0.606314	0	-1.06221	-0.997407	1.58129	0	0	0.269812
472.27	1.24123	0.937109	0	-0.0975788	0.216984	0	-1.16506	-2.40907	0	0.461303	1.85313	2.89618	-0.0772667	-1.11353	0	0.429141	1.06715	0	7.03625	20.1539	0	3.61916	-0.579647	0	-1.05472	-0.987153	1.62995	0	0	0.258444
473.1	1.23796	0.944063	0	-0.0960166	0.218143	0	-1.16467	-2.39759	0	0.469055	1.85425	2.83042	-0.0839667	-1.10965	0	0.436695	1.07702	0	6.97144	20.1283	0	3.59734	-0.549333	0	-1.04828	-0.974313	1.67861	0	0	0.247076
473.93	1.23554	0.94501	0	-0.0956178	0.221044	0	-1.16599	-2.37855	0	0.472448	1.8499	2.76466	-0.0882216	-1.10531	0	0.445629	1.08431	0	6.9222	20.1426	0	3.5819	-0.518078	0	-1.04447	-0.96244	1.70239	0	0	0.232816
474.76	1.2324	0.949762	0	-0.0930905	0.221902	0	-1.16465	-2.36439	0	0.478708	1.84826	2.75701	-0.0953613	-1.10139	0	0.453756	1.09603	0	6.88443	20.1652	0	3.56777	-0.484544	0	-1.03666	-0.946237	1.72617	0	0	0.218556
475.59	1.22983	0.951441	0	-0.0931674	0.225453	0	-1.16665	-2.3509	0	0.486327	1.84763	2.74935	-0.102732	-1.09392	0	0.463615	1.10881	0	6.85053	20.196	0	3.55456	-0.457069	0	-1.02955	-0.935708	1.71384	0	0	0.220194
476.42	1.22453	0.952997	0	-0.0968543	0.229817	0	-1.16219	-2.33876	0	0.491499	1.847	2.74467	-0.107207	-1.09141	0	0.478725	1.11623	0	6.83125	20.2551	0	3.53898	-0.423755	0	-1.02538	-0.91904	1.70152	0	0	0.221832
477.25	1.21925	0.955559	0	-0.0980686	0.230394	0	-1.1599	-2.32438	0	0.495808	1.84808	2.74	-0.112225	-1.08886	0	0.489009	1.12802	0	6.82092	20.3432	0	3.5176	-0.389338	0	-1.02397	-0.900572	1.71675	0	0	0.210863
478.08	1.21477	0.95632	0	-0.099099	0.230433	0	-1.15961	-2.3134	0	0.505069	1.84954	2.68522	-0.115337	-1.09034	0	0.496662	1.14069	0	6.81556	20.431	0	3.48982	-0.351485	0	-1.0183	-0.88728	1.73198	0	0	0.199894
478.91	1.21371	0.959488	0	-0.102787	0.228764	0	-1.15453	-2.30054	0	0.514628	1.84794	2.63045	-0.119013	-1.08584	0	0.510268	1.15373	0	6.81232	20.5295	0	3.45753	-0.315701	0	-1.01536	-0.869522	1.72151	0	0	0.188021
479.74	1.2124	0.964429	0	-0.105341	0.231124	0	-1.15436	-2.28462	0	0.51839	1.8438	2.60128	-0.120941	-1.08194	0	0.522982	1.16893	0	6.80714	20.6443	0	3.42213	-0.279784	0	-1.01001	-0.854786	1.71104	0	0	0.176148
480.57	1.21007	0.965798	0	-0.105393	0.232086	0	-1.14914	-2.27127	0	0.523671	1.84277	2.57212	-0.125154	-1.08074	0	0.53248	1.18189	0	6.79976	20.7765	0	3.39034	-0.245172	0	-1.01039	-0.836679	1.70659	0	0	0.178052
481.4	1.20735	0.971876	0	-0.106457	0.235637	0	-1.15011	-2.25812	0	0.52945	1.83292	2.58939	-0.125902	-1.07743	0	0.545473	1.19141	0	6.80991	20.8968	0	3.35544	-0.209716	0	-1.00827	-0.825841	1.70213	0	0	0.179956
482.23	1.20284	0.974349	0	-0.105948	0.232969	0	-1.14769	-2.24207	0	0.537493	1.83053	2.60665	-0.131821	-1.07465	0	0.558413	1.20385	0	6.82397	21.0136	0	3.32503	-0.174853	0	-1.00404	-0.809701	1.71402	0	0	0.185355
483.06	1.19882	0.974963	0	-0.106095	0.235539	0	-1.14425	-2.22879	0	0.541674	1.82965	2.59552	-0.131569	-1.07458	0	0.572301	1.21633	0	6.83624	21.1054	0	3.2951	-0.143382	0	-0.995324	-0.801552	1.72591	0	0	0.190754
483.89	1.19744	0.980012	0	-0.105729	0.232213	0	-1.144	-2.21799	0	0.544382	1.83227	2.58439	-0.130844	-1.07215	0	0.580238	1.22742	0	6.84946	21.1788	0	3.26881	-0.105799	0	-0.993783	-0.790782	1.7863	0	0	0.197113
484.72	1.19534	0.982916	0	-0.109998	0.233663	0	-1.14587	-2.20525	0	0.553238	1.83399	2.54521	-0.129573	-1.07957	0	0.592503	1.23469	0	6.8588	21.2078	0	3.23606	-0.0716765	0	-0.987707	-0.77659	1.84668	0	0	0.203472
485.55	1.19303	0.985322	0	-0.111362	0.235037	0	-1.14226	-2.18865	0	0.558406	1.83527	2.50602	-0.128402	-1.08391	0	0.603404	1.24592	0	6.86327	21.2274	0	3.21194	-0.0376422	0	-0.98595	-0.76117	1.85966	0	0	0.213604
486.38	1.18637	0.990486	0	-0.111164	0.234615	0	-1.13917	-2.17701	0	0.562796	1.82993	2.5091	-0.126097	-1.08797	0	0.606953	1.25732	0	6.85594	21.2141	0	3.19544	-0.00325	0	-0.979464	-0.747355	1.87263	0	0	0.223736
487.21	1.18504	0.992982	0	-0.115027	0.235167	0	-1.13567	-2.16409	0	0.575052	1.83654	2.51218	-0.125679	-1.0958	0	0.615008	1.26591	0	6.8384	21.1908	0	3.17887	0.027451	0	-0.970732	-0.738113	1.85963	0	0	0.233196
488.04	1.18325	0.995025	0	-0.120651	0.237171	0	-1.13506	-2.15215	0	0.580753	1.84579	2.54117	-0.122511	-1.09989	0	0.621741	1.26977	0	6.80852	21.1584	0	3.15894	0.0542255	0	-0.971025	-0.726549	1.84663	0	0	0.242656
488.87	1.17973	0.995323	0	-0.12471	0.237719	0	-1.13451	-2.1361	0	0.583929	1.84785	2.57016	-0.117587	-1.10635	0	0.633184	1.27805	0	6.76238	21.1232	0	3.13243	0.0797647	0	-0.969957	-0.718617	1.82511	0	0	0.252683
489.7	1.17686	0.999414	0	-0.12945	0.232553	0	-1.13129	-2.12421	0	0.583004	1.85384	2.53606	-0.108841	-1.10897	0	0.636774	1.28163	0	6.70764	21.1003	0	3.08992	0.10076	0	-0.971951	-0.705095	1.80359	0	0	0.26271
490.53	1.17524	0.9992	0	-0.130478	0.232703	0	-1.1245	-2.10781	0	0.592232	1.86117	2.50196	-0.0975426	-1.10942	0	0.638241	1.28209	0	6.64146	21.0776	0	3.04471	0.124956	0	-0.980391	-0.694752	1.77605	0	0	0.265409
491.36	1.17547	1.00109	0	-0.134391	0.231101	0	-1.12011	-2.09535	0	0.598681	1.86588	2.44284	-0.0834976	-1.10781	0	0.647095	1.28478	0	6.56771	21.0378	0	2.99983	0.14674	0	-0.98567	-0.681954	1.7485	0	0	0.268108
492.19	1.17185	1.00307	0	-0.136204	0.22817	0	-1.11951	-2.08138	0	0.604195	1.87237	2.38371	-0.0709711	-1.10278	0	0.657474	1.28982	0	6.48221	21.0103	0	2.96084	0.162657	0	-0.987045	-0.66953	1.66988	0	0	0.255722
493.02	1.16537	1.00239	0	-0.137949	0.223966	0	-1.1171	-2.06628	0	0.607466	1.87818	2.38666	-0.0634279	-1.0961	0	0.666602	1.29362	0	6.39006	20.9842	0	2.91846	0.178819	0	-0.989311	-0.653323	1.59127	0	0	0.243336
493.85	1.1564	1.00347	0	-0.140733	0.223725	0	-1.10707	-2.05254	0	0.61638	1.8815	2.3896	-0.0561819	-1.09054	0	0.675044	1.30019	0	6.29775	20.9475	0	2.88423	0.193701	0	-0.992997	-0.642539	1.58527	0	0	0.246837
494.68	1.14875	1.00456	0	-0.140214	0.22089	0	-1.10515	-2.03755	0	0.622062	1.88214	2.40102	-0.0467544	-1.08502	0	0.682762	1.31197	0	6.19802	20.9048	0	2.85335	0.207696	0	-0.991497	-0.628117	1.57928	0	0	0.250338
495.51	1.14436	1.00524	0	-0.141648	0.218532	0	-1.09899	-2.02115	0	0.626707	1.8892	2.41244	-0.0449819	-1.07961	0	0.695349	1.32265	0	6.08772	20.8607	0	2.83025	0.229	0	-0.989489	-0.617557	1.63166	0	0	0.251958
496.34	1.14267	1.00469	0	-0.146036	0.21964	0	-1.09033	-2.00078	0	0.628216	1.89264	2.37116	-0.0439108	-1.07485	0	0.70136	1.33625	0	5.98478	20.8055	0	2.80814	0.249206	0	-0.990266	-0.602754	1.68405	0	0	0.253578
497.17	1.13478	1.0069	0	-0.147928	0.221054	0	-1.08481	-1.98605	0	0.629684	1.8941	2.32988	-0.0432485	-1.06459	0	0.711333	1.34034	0	5.89416	20.7635	0	2.78364	0.276157	0	-0.990767	-0.591058	1.69282	0	0	0.248657
498	1.13109	1.00395	0	-0.151231	0.216659	0	-1.08232	-1.97416	0	0.634304	1.89616	2.31165	-0.044427	-1.05438	0	0.717587	1.35137	0	5.81006	20.7017	0	2.76077	0.299794	0	-0.98896	-0.578231	1.70158	0	0	0.243736
498.83	1.1203	1.00229	0	-0.153485	0.219868	0	-1.08442	-1.96267	0	0.634557	1.8968	2.29341	-0.0484088	-1.0463	0	0.728142	1.36196	0	5.73911	20.6176	0	2.73711	0.33302	0	-0.981342	-0.567202	1.72946	0	0	0.24039
499.66	1.11002	0.998565	0	-0.151808	0.218452	0	-1.07725	-1.95091	0	0.63461	1.90001	2.34931	-0.0500618	-1.0383	0	0.741055	1.37266	0	5.67339	20.5063	0	2.71455	0.373196	0	-0.984001	-0.557198	1.75734	0	0	0.237044
500.49	1.10628	0.995458	0	-0.153382	0.218556	0	-1.07241	-1.9366	0	0.63835	1.91112	2.4052	-0.0486446	-1.02988	0	0.751008	1.38204	0	5.6255	20.3648	0	2.69263	0.414922	0	-0.980736	-0.544223	1.80491	0	0	0.246282
501.32	1.09877	0.992125	0	-0.149969	0.220005	0	-1.07152	-1.924	0	0.639264	1.91805	2.43333	-0.0474578	-1.0201	0	0.758565	1.39084	0	5.59162	20.2104	0	2.67059	0.462044	0	-0.980318	-0.534697	1.85249	0	0	0.25552
502.15	1.09028	0.986966	0	-0.15382	0.223842	0	-1.07077	-1.90753	0	0.641323	1.92717	2.46146	-0.0478255	-1.01246	0	0.769264	1.40195	0	5.56761	20.0492	0	2.63937	0.515378	0	-0.982772	-0.520073	1.87202	0	0	0.248566
502.98	1.08182	0.983516	0	-0.154697	0.220656	0	-1.06513	-1.8954	0	0.641892	1.93582	2.48493	-0.0541623	-1.00497	0	0.778605	1.41019	0	5.5515	19.8615	0	2.60434	0.568426	0	-0.981728	-0.508908	1.89156	0	0	0.241612
503.81	1.07333	0.977844	0	-0.155218	0.217755	0	-1.05973	-1.88153	0	0.642979	1.94133	2.50841	-0.0609843	-0.991986	0	0.788875	1.41875	0	5.53752	19.6735	0	2.56901	0.620927	0	-0.985083	-0.495501	1.88468	0	0	0.228568
504.64	1.07121	0.975203	0	-0.150972	0.217643	0	-1.05951	-1.86712	0	0.650392	1.94464	2.54868	-0.0628088	-0.98757	0	0.801975	1.42558	0	5.53203	19.4904	0	2.52877	0.679613	0	-0.981684	-0.484834	1.87779	0	0	0.215524
505.47	1.06558	0.972003	0	-0.148648	0.21632	0	-1.05671	-1.85934	0	0.649903	1.94173	2.58895	-0.0662216	-0.981799	0	0.815386	1.43628	0	5.52935	19.3203	0	2.49439	0.734868	0	-0.977814	-0.472538	1.88124	0	0	0.206683
506.3	1.0659	0.970933	0	-0.145331	0.21399	0	-1.05045	-1.84941	0	0.650149	1.94148	2.6411	-0.0713887	-0.975171	0	0.82695	1.44447	0	5.53038	19.1755	0	2.46386	0.789872	0	-0.979321	-0.460453	1.88469	0	0	0.197842
507.13	1.06076	0.970535	0	-0.146345	0.21176	0	-1.0488	-1.83615	0	0.646304	1.94536	2.69325	-0.0767108	-0.97073	0	0.850089	1.44847	0	5.53409	19.0602	0	2.44463	0.846892	0	-0.983193	-0.44427	1.86442	0	0	0.200716
507.96	1.0564	0.968907	0	-0.144185	0.21106	0	-1.04437	-1.82337	0	0.647091	1.94823	2.66095	-0.0789775	-0.965451	0	0.866242	1.45571	0	5.54376	18.9855	0	2.41959	0.899064	0	-0.979603	-0.430817	1.84416	0	0	0.20359
508.79	1.05217	0.964201	0	-0.143181	0.208019	0	-1.0409	-1.80776	0	0.64772	1.95581	2.62864	-0.0819711	-0.964194	0	0.883238	1.46273	0	5.56701	18.9423	0	2.39878	0.947578	0	-0.97758	-0.417377	1.86178	0	0	0.197361
509.62	1.05283	0.960832	0	-0.143157	0.206007	0	-1.03823	-1.79412	0	0.65314	1.95734	2.62878	-0.0823642	-0.956455	0	0.899847	1.46938	0	5.60863	18.9366	0	2.38461	0.995083	0	-0.974016	-0.40355	1.87939	0	0	0.191132
510.45	1.05306	0.957442	0	-0.140692	0.206226	0	-1.03702	-1.7828	0	0.656095	1.95953	2.62892	-0.0817049	-0.949817	0	0.917987	1.47538	0	5.67025	18.9644	0	2.37319	1.03727	0	-0.976774	-0.391462	1.83713	0	0	0.182514
511.28	1.04863	0.962396	0	-0.139322	0.204816	0	-1.03358	-1.76466	0	0.662842	1.96127	2.58487	-0.0808539	-0.941114	0	0.934991	1.48102	0	5.73656	19.031	0	2.36803	1.07946	0	-0.978181	-0.378002	1.79487	0	0	0.173896
512.11	1.04508	0.96572	0	-0.134221	0.20493	0	-1.02717	-1.75149	0	0.668647	1.9646	2.54081	-0.0818637	-0.935075	0	0.95546	1.48481	0	5.81312	19.109	0	2.3667	1.11795	0	-0.97667	-0.368998	1.78028	0	0	0.18091
512.94	1.04191	0.962014	0	-0.128723	0.205082	0	-1.02689	-1.73474	0	0.672759	1.96887	2.50666	-0.0774868	-0.924266	0	0.974069	1.49087	0	5.88935	19.172	0	2.36837	1.14842	0	-0.977793	-0.359824	1.76569	0	0	0.187924
513.77	1.03751	0.962441	0	-0.125833	0.19897	0	-1.02185	-1.72072	0	0.676089	1.96693	2.47251	-0.0768882	-0.91455	0	0.986778	1.49804	0	5.96924	19.2125	0	2.37497	1.17093	0	-0.981473	-0.34853	1.73701	0	0	0.190185
514.6	1.0313	0.963568	0	-0.121771	0.198821	0	-1.02319	-1.70976	0	0.680153	1.96779	2.43354	-0.0751029	-0.904548	0	0.998672	1.50323	0	6.05187	19.2001	0	2.3782	1.19424	0	-0.984664	-0.335916	1.70833	0	0	0.192446
515.43	1.02757	0.957652	0	-0.11632	0.198609	0	-1.02412	-1.69705	0	0.685736	1.97192	2.39458	-0.0698706	-0.899428	0	1.00975	1.50648	0	6.13071	19.1628	0	2.3861	1.20494	0	-0.988404	-0.325955	1.71121	0	0	0.187129
516.26	1.02313	0.959327	0	-0.111841	0.196915	0	-1.02319	-1.68745	0	0.688751	1.97466	2.38869	-0.0655789	-0.888529	0	1.0251	1.51454	0	6.20694	19.068	0	2.38478	1.21317	0	-0.988666	-0.317637	1.71409	0	0	0.181812
517.09	1.02195	0.958041	0	-0.108978	0.194678	0	-1.02248	-1.67822	0	0.688791	1.97483	2.38281	-0.0567593	-0.881159	0	1.03941	1.5214	0	6.28463	18.9782	0	2.39263	1.21769	0	-0.989114	-0.308675	1.74407	0	0	0.183024
517.92	1.01996	0.952157	0	-0.100299	0.191535	0	-1.02069	-1.6669	0	0.68946	1.97623	2.39546	-0.0510912	-0.876745	0	1.04845	1.52903	0	6.36687	18.8731	0	2.39716	1.22571	0	-0.988265	-0.299353	1.77405	0	0	0.184236
518.75	1.01689	0.950138	0	-0.0948428	0.186244	0	-1.02274	-1.6551	0	0.691278	1.98215	2.40811	-0.044499	-0.867131	0	1.06062	1.54005	0	6.44059	18.754	0	2.40228	1.23073	0	-0.987225	-0.291799	1.81046	0	0	0.194403
519.58	1.01609	0.949106	0	-0.0900978	0.186251	0	-1.0207	-1.64413	0	0.699619	1.98381	2.42131	-0.041125	-0.8611	0	1.07371	1.54417	0	6.50274	18.6227	0	2.41083	1.23618	0	-0.984371	-0.285425	1.84687	0	0	0.20457
520.41	1.00966	0.950316	0	-0.0855597	0.18936	0	-1.02233	-1.63433	0	0.701293	1.984	2.43452	-0.0361044	-0.85185	0	1.08869	1.54703	0	6.55567	18.5063	0	2.41756	1.23939	0	-0.982947	-0.2751	1.84735	0	0	0.211647
521.24	1.00363	0.945527	0	-0.0775209	0.189822	0	-1.02591	-1.62163	0	0.700997	1.989	2.44219	-0.0286069	-0.848514	0	1.10268	1.55373	0	6.59591	18.3811	0	2.42632	1.24951	0	-0.980792	-0.269102	1.84782	0	0	0.218724
522.07	0.996466	0.944232	0	-0.072278	0.187906	0	-1.02536	-1.61204	0	0.703275	1.99872	2.44985	-0.0290569	-0.842318	0	1.11294	1.55805	0	6.6308	18.2449	0	2.43351	1.25666	0	-0.977301	-0.261813	1.9103	0	0	0.214256
522.9	0.99322	0.939906	0	-0.0680811	0.187261	0	-1.02606	-1.60392	0	0.703385	2.00389	2.48027	-0.0244652	-0.835816	0	1.12529	1.56464	0	6.65379	18.0972	0	2.43356	1.27419	0	-0.971407	-0.256708	1.97278	0	0	0.209788
523.73	0.991253	0.933518	0	-0.0576507	0.185896	0	-1.02252	-1.59273	0	0.705657	2.01095	2.51069	-0.0181392	-0.831021	0	1.1393	1.5733	0	6.65718	17.9296	0	2.43535	1.29174	0	-0.96721	-0.248494	2.0068	0	0	0.211799
524.56	0.979746	0.930644	0	-0.0531644	0.185963	0	-1.02333	-1.58264	0	0.706082	2.01173	2.5558	-0.0145147	-0.825511	0	1.14813	1.58229	0	6.65517	17.7389	0	2.44131	1.31109	0	-0.962742	-0.241078	2.04082	0	0	0.21381
525.39	0.974749	0.930492	0	-0.0505849	0.185563	0	-1.02351	-1.57165	0	0.707074	2.01264	2.60091	-0.0115108	-0.820417	0	1.15825	1.59042	0	6.65348	17.5543	0	2.44948	1.32774	0	-0.962652	-0.229933	2.02502	0	0	0.22332
526.22	0.97221	0.926887	0	-0.0468771	0.186607	0	-1.02314	-1.56381	0	0.711028	2.01299	2.57224	-0.00918873	-0.815961	0	1.16898	1.59955	0	6.64725	17.3681	0	2.45755	1.34106	0	-0.959508	-0.218622	2.00922	0	0	0.23283
527.05	0.965752	0.926526	0	-0.0417774	0.186741	0	-1.01769	-1.55714	0	0.708176	2.0159	2.54357	-0.00923235	-0.810079	0	1.18135	1.60794	0	6.64741	17.2047	0	2.47162	1.35431	0	-0.954572	-0.206178	2.03835	0	0	0.241668
527.88	0.96001	0.924794	0	-0.036221	0.183372	0	-1.01617	-1.54609	0	0.714252	2.01578	2.53956	-0.00619216	-0.807297	0	1.19427	1.61595	0	6.65425	17.0565	0	2.48995	1.37389	0	-0.951001	-0.196603	2.06749	0	0	0.250506
528.71	0.956442	0.920441	0	-0.0299148	0.183129	0	-1.01961	-1.53479	0	0.714098	2.02093	2.53556	-0.00322255	-0.80583	0	1.21323	1.61828	0	6.66793	16.9457	0	2.51324	1.39581	0	-0.9506	-0.188796	2.12456	0	0	0.246072
529.54	0.956071	0.91875	0	-0.0262048	0.181977	0	-1.02272	-1.52278	0	0.7108	2.02104	2.53921	-0.0043299	-0.80219	0	1.23073	1.62504	0	6.68645	16.8801	0	2.54059	1.42124	0	-0.953443	-0.179094	2.18163	0	0	0.241638
530.37	0.95475	0.917343	0	-0.0224969	0.18162	0	-1.02341	-1.50828	0	0.710728	2.02291	2.54287	-0.00307843	-0.796474	0	1.25224	1.63021	0	6.72166	16.8596	0	2.573	1.44817	0	-0.950691	-0.169228	2.12301	0	0.009729	0.256286
531.2	0.948961	0.920029	0	-0.0174125	0.180787	0	-1.02508	-1.50248	0	0.712275	2.0246	2.53814	-0.00236814	-0.79302	0	1.26441	1.63119	0	6.7634	16.8842	0	2.61108	1.4727	0	-0.948437	-0.158373	2.06438	0	0.019458	0.270934
532.03	0.94741	0.91822	0	-0.01077	0.181186	0	-1.03017	-1.4895	0	0.712303	2.02058	2.53342	-0.00328971	-0.787403	0	1.28756	1.63528	0	6.81175	16.9175	0	2.65321	1.49986	0	-0.943173	-0.148709	2.03348	0	0.027308	0.271779
532.86	0.943172	0.917891	0	-0.00683578	0.180511	0	-1.03941	-1.48313	0	0.713368	2.01998	2.5553	-0.00686765	-0.780644	0	1.31535	1.63643	0	6.86204	16.9701	0	2.69019	1.5199	0	-0.935944	-0.135465	2.00258	0	0.035158	0.272624
533.69	0.936432	0.916903	0	-0.00130108	0.180019	0	-1.0399	-1.47456	0	0.705768	2.01942	2.57718	-0.0125588	-0.775739	0	1.32802	1.64114	0	6.90733	17.051	0	2.73255	1.54699	0	-0.929634	-0.129463	1.96838	0	0.03662	0.262843
534.52	0.935902	0.916603	0	0.000760539	0.180823	0	-1.03887	-1.46571	0	0.705085	2.01648	2.61383	-0.00955833	-0.771311	0	1.34495	1.64578	0	6.95314	17.1311	0	2.77292	1.57315	0	-0.926975	-0.115043	1.93419	0	0.038082	0.253062
535.35	0.935537	0.913222	0	0.000512843	0.181479	0	-1.04386	-1.45356	0	0.707595	2.0114	2.65048	0.000729412	-0.766686	0	1.36162	1.65035	0	6.99951	17.2102	0	2.81287	1.59912	0	-0.922721	-0.107273	1.92654	0	0.038082	0.239902
536.18	0.936037	0.914716	0	0.00674225	0.181979	0	-1.05023	-1.44206	0	0.703905	2.01066	2.64142	0.01025	-0.761882	0	1.38171	1.65282	0	7.03958	17.313	0	2.84531	1.6255	0	-0.916744	-0.0949373	1.91889	0	0.038082	0.226742
537.01	0.934605	0.917366	0	0.00788745	0.18296	0	-1.04894	-1.42832	0	0.702069	2.01082	2.63236	0.017652	-0.75979	0	1.40257	1.65714	0	7.08059	17.4241	0	2.86672	1.6507	0	-0.913513	-0.0874819	1.89975	0	0.038082	0.21871
537.84	0.933512	0.918765	0	0.0066948	0.184665	0	-1.04908	-1.41728	0	0.704413	2.01004	2.60189	0.0294407	-0.757173	0	1.41976	1.65933	0	7.11782	17.5515	0	2.88227	1.6717	0	-0.910637	-0.076902	1.88061	0	0.038082	0.210678
538.67	0.925978	0.920601	0	0.0101988	0.182381	0	-1.04986	-1.40866	0	0.704562	2.0076	2.57142	0.0415279	-0.754739	0	1.4388	1.6587	0	7.15207	17.6965	0	2.88895	1.69185	0	-0.905561	-0.0680873	1.9342	0	0.028353	0.206718
539.5	0.927779	0.921729	0	0.0142131	0.186425	0	-1.05202	-1.4006	0	0.704373	2.00572	2.55293	0.0592971	-0.752478	0	1.45969	1.66758	0	7.17541	17.8372	0	2.88999	1.70647	0	-0.901023	-0.0532407	1.98778	0	0.018624	0.202758
540.33	0.926766	0.925455	0	0.0158431	0.191976	0	-1.05256	-1.38794	0	0.703437	2.00526	2.53443	0.0743637	-0.752394	0	1.48168	1.67217	0	7.19427	17.9796	0	2.89196	1.7283	0	-0.896267	-0.0410088	2.00464	0	0.010774	0.207714
541.16	0.926507	0.930938	0	0.0192238	0.192661	0	-1.05282	-1.37451	0	0.702004	2.00604	2.49227	0.086774	-0.750323	0	1.50333	1.67822	0	7.20701	18.1198	0	2.89342	1.7355	0	-0.893619	-0.029127	2.0215	0	0.002924	0.21267
541.99	0.928107	0.937133	0	0.0205451	0.19333	0	-1.05702	-1.36069	0	0.705615	2.00455	2.45011	0.0939471	-0.745892	0	1.52113	1.68006	0	7.21705	18.2436	0	2.89052	1.73591	0	-0.886146	-0.0190049	2.07281	0	0.001462	0.221772
542.82	0.927647	0.942429	0	0.0244401	0.193483	0	-1.0607	-1.34923	0	0.706743	1.99979	2.47361	0.0983427	-0.746954	0	1.5393	1.67984	0	7.21382	18.3752	0	2.89174	1.73417	0	-0.880767	-0.00960784	2.12411	0	0	0.230874
543.65	0.921315	0.943944	0	0.0243015	0.19183	0	-1.06198	-1.3357	0	0.706147	1.99524	2.49711	0.10307	-0.748453	0	1.55881	1.6815	0	7.20205	18.4977	0	2.88907	1.73157	0	-0.876876	-0.00166765	2.11149	0	0	0.233228
544.48	0.917678	0.950784	0	0.0297525	0.186468	0	-1.06521	-1.32694	0	0.706354	1.99625	2.56166	0.10737	-0.744779	0	1.5714	1.68293	0	7.19057	18.6026	0	2.89192	1.72059	0	-0.868787	0.0063799	2.09887	0	0	0.235582
545.31	0.917223	0.955761	0	0.0291201	0.188554	0	-1.0707	-1.31739	0	0.706904	1.9931	2.62622	0.111418	-0.738774	0	1.58815	1.68508	0	7.17669	18.7067	0	2.90368	1.70828	0	-0.861828	0.0166593	2.09716	0	0	0.241204
546.14	0.918643	0.959082	0	0.0352503	0.188649	0	-1.07374	-1.30586	0	0.70523	1.98973	2.67765	0.112992	-0.734928	0	1.59968	1.6885	0	7.1625	18.7996	0	2.91435	1.69999	0	-0.853424	0.0272985	2.09546	0	0	0.246826
546.97	0.914705	0.964449	0	0.036789	0.182096	0	-1.07281	-1.29859	0	0.703454	1.98778	2.72909	0.115128	-0.724323	0	1.60953	1.69228	0	7.1411	18.8717	0	2.92361	1.68705	0	-0.848093	0.0383417	2.07546	0	0	0.239942
547.8	0.907359	0.967024	0	0.0402792	0.179076	0	-1.07363	-1.28091	0	0.701944	1.99199	2.76073	0.113392	-0.709817	0	1.61552	1.69373	0	7.12017	18.9316	0	2.93173	1.68002	0	-0.845363	0.0526564	2.05546	0	0	0.233058
548.63	0.89962	0.968722	0	0.039319	0.176082	0	-1.08039	-1.26968	0	0.700588	1.99445	2.79236	0.115322	-0.697642	0	1.6273	1.69766	0	7.10869	18.9487	0	2.94095	1.67775	0	-0.835313	0.0641216	2.02967	0	0	0.230712
549.46	0.902837	0.967518	0	0.0438048	0.171628	0	-1.08215	-1.25962	0	0.70122	1.99469	2.80838	0.114832	-0.684835	0	1.6317	1.70315	0	7.09497	18.9237	0	2.95464	1.67645	0	-0.828149	0.0715245	2.00387	0	0	0.228366
550.29	0.902795	0.967567	0	0.0449787	0.171593	0	-1.08671	-1.24819	0	0.700664	1.9952	2.8244	0.115307	-0.677603	0	1.63711	1.70692	0	7.0783	18.8561	0	2.97089	1.68024	0	-0.822157	0.0838412	1.97922	0	0	0.215403
551.12	0.902785	0.970107	0	0.0462743	0.167824	0	-1.09077	-1.23742	0	0.700941	1.99912	2.79473	0.113761	-0.667997	0	1.64023	1.71519	0	7.05262	18.7836	0	2.99028	1.68759	0	-0.814663	0.0923828	1.95457	0	0	0.20244
551.95	0.896442	0.970935	0	0.0454801	0.164119	0	-1.09317	-1.22892	0	0.701661	2.00038	2.76506	0.109561	-0.665536	0	1.64829	1.719	0	7.00848	18.6764	0	3.00769	1.69889	0	-0.808084	0.102079	1.96009	0	0	0.20871
552.78	0.887541	0.975434	0	0.0444473	0.163715	0	-1.09632	-1.21852	0	0.70183	2.0032	2.74708	0.11175	-0.659854	0	1.65062	1.72293	0	6.96202	18.5538	0	3.02657	1.71011	0	-0.800433	0.114349	1.96561	0	0	0.21498
553.61	0.884784	0.970707	0	0.0434972	0.163576	0	-1.09726	-1.21193	0	0.699411	2.00586	2.72909	0.113581	-0.661895	0	1.65693	1.72669	0	6.90995	18.4188	0	3.04141	1.71857	0	-0.790959	0.123442	2.00941	0	0	0.220035
554.44	0.882596	0.966218	0	0.0435592	0.162227	0	-1.10137	-1.20613	0	0.695873	2.00428	2.74027	0.117273	-0.662224	0	1.66139	1.73379	0	6.8629	18.2968	0	3.04982	1.72847	0	-0.782177	0.136539	2.05321	0	0	0.22509
555.27	0.875918	0.96888	0	0.0419581	0.15618	0	-1.10199	-1.19948	0	0.691399	2.00374	2.75144	0.114765	-0.659019	0	1.66635	1.73777	0	6.82022	18.1961	0	3.05126	1.74058	0	-0.77036	0.145804	2.10916	0	0	0.237193
556.1	0.872548	0.965811	0	0.0382627	0.153263	0	-1.10198	-1.19527	0	0.690051	2.00793	2.76609	0.116144	-0.661668	0	1.6723	1.74162	0	6.77229	18.1142	0	3.04923	1.75398	0	-0.759325	0.154308	2.16511	0	0	0.249296
556.93	0.869668	0.962097	0	0.0334028	0.148821	0	-1.09819	-1.18786	0	0.684999	2.01129	2.78074	0.11791	-0.663379	0	1.67837	1.74864	0	6.7366	18.0621	0	3.04885	1.76338	0	-0.750353	0.166391	2.2084	0	0	0.251237
557.76	0.866957	0.957826	0	0.0321933	0.144834	0	-1.09504	-1.18127	0	0.679569	2.01293	2.77446	0.114903	-0.660024	0	1.69289	1.7552	0	6.70529	18.0352	0	3.04623	1.77372	0	-0.736399	0.179797	2.2517	0	0	0.253178
558.59	0.861146	0.958515	0	0.0319042	0.140885	0	-1.08753	-1.17114	0	0.677898	2.01659	2.76818	0.112906	-0.662442	0	1.69741	1.75844	0	6.66271	18.0425	0	3.04663	1.78402	0	-0.725819	0.189809	2.25771	0	0	0.265461
559.42	0.857969	0.955652	0	0.0304553	0.137448	0	-1.08388	-1.16171	0	0.678944	2.02182	2.77911	0.106097	-0.663569	0	1.7019	1.75957	0	6.62612	18.0684	0	3.0409	1.79532	0	-0.719416	0.20481	2.26372	0	0	0.277744
560.25	0.853514	0.962573	0	0.0284476	0.133397	0	-1.08299	-1.15502	0	0.678353	2.0222	2.79005	0.106336	-0.659581	0	1.70782	1.7617	0	6.58609	18.1295	0	3.03892	1.80726	0	-0.708408	0.217518	2.24994	0	0	0.273599
561.08	0.851284	0.963744	0	0.0231015	0.129836	0	-1.08355	-1.14757	0	0.677517	2.02481	2.78158	0.104408	-0.660674	0	1.70995	1.76209	0	6.54227	18.2012	0	3.03491	1.8192	0	-0.698673	0.228404	2.23616	0	0	0.269454
561.91	0.842339	0.966421	0	0.0240648	0.124321	0	-1.08333	-1.14241	0	0.673031	2.03025	2.7731	0.103877	-0.660478	0	1.71504	1.76588	0	6.5115	18.2938	0	3.03286	1.83321	0	-0.690025	0.239835	2.19436	0	0	0.265092
562.74	0.839267	0.967997	0	0.0211164	0.121187	0	-1.0806	-1.13353	0	0.666612	2.03275	2.72089	0.101222	-0.659274	0	1.71947	1.77153	0	6.47995	18.3658	0	3.03506	1.84841	0	-0.680153	0.252006	2.15257	0	0	0.26073
563.57	0.832089	0.970076	0	0.0171853	0.123966	0	-1.0774	-1.12678	0	0.664767	2.0335	2.66867	0.095675	-0.657717	0	1.72536	1.77665	0	6.45318	18.4378	0	3.03507	1.86562	0	-0.668937	0.263386	2.12134	0	0	0.25495
564.4	0.832745	0.968876	0	0.0180732	0.119663	0	-1.07648	-1.12198	0	0.664918	2.03436	2.64215	0.098952	-0.657688	0	1.72825	1.78532	0	6.42375	18.4829	0	3.03007	1.88814	0	-0.661996	0.275383	2.09012	0	0	0.24917
565.23	0.83338	0.975076	0	0.0165976	0.116185	0	-1.07583	-1.11368	0	0.663936	2.03361	2.61562	0.0980931	-0.656161	0	1.73319	1.78569	0	6.39878	18.5169	0	3.02683	1.9137	0	-0.649514	0.288881	2.0964	0	0	0.246212
566.06	0.829929	0.977086	0	0.0111761	0.113863	0	-1.07775	-1.10887	0	0.663012	2.03705	2.58022	0.0946054	-0.653458	0	1.73317	1.79022	0	6.37263	18.542	0	3.02065	1.94047	0	-0.642435	0.30162	2.10268	0	0	0.243254
566.89	0.829063	0.982288	0	0.0111809	0.109928	0	-1.07329	-1.10032	0	0.661831	2.04549	2.54482	0.0947372	-0.657262	0	1.74167	1.79232	0	6.34647	18.5457	0	3.01062	1.96796	0	-0.630935	0.314149	2.08085	0	0	0.232365
567.72	0.829249	0.981769	0	0.00939162	0.107799	0	-1.07106	-1.094	0	0.664915	2.04863	2.53134	0.0953485	-0.653979	0	1.74493	1.79377	0	6.31416	18.568	0	3.00249	1.99613	0	-0.622479	0.326232	2.05902	0	0	0.221476
568.55	0.826679	0.978962	0	0.010142	0.112697	0	-1.06996	-1.08404	0	0.665956	2.0509	2.51786	0.092899	-0.655575	0	1.7501	1.79483	0	6.28494	18.6032	0	3.00332	2.03312	0	-0.611007	0.33499	2.09743	0	0	0.21874
569.38	0.823627	0.975627	0	0.0109479	0.112017	0	-1.0734	-1.07421	0	0.666959	2.05158	2.50158	0.0917814	-0.654062	0	1.75073	1.79707	0	6.2506	18.6502	0	3.0136	2.07599	0	-0.601455	0.344888	2.13583	0	0	0.216004
570.21	0.822523	0.973691	0	0.00890078	0.110796	0	-1.07234	-1.07491	0	0.666293	2.05437	2.4853	0.0924726	-0.65077	0	1.74911	1.79747	0	6.20691	18.7001	0	3.02955	2.11689	0	-0.587393	0.355776	2.17921	0	0	0.209966
571.04	0.820019	0.974093	0	0.00621544	0.10881	0	-1.06869	-1.06811	0	0.667562	2.05764	2.51623	0.0842647	-0.647595	0	1.74957	1.80166	0	6.16057	18.7576	0	3.0398	2.15212	0	-0.576877	0.368076	2.22258	0	0	0.203928
571.87	0.817178	0.96998	0	0.00792882	0.110056	0	-1.07027	-1.06031	0	0.662554	2.05888	2.54715	0.0835113	-0.640371	0	1.75045	1.80517	0	6.11078	18.7869	0	3.05453	2.18928	0	-0.566021	0.378725	2.23843	0	0	0.196743
572.7	0.812349	0.968221	0	0.0109119	0.109108	0	-1.06966	-1.05947	0	0.663044	2.06217	2.53919	0.0812588	-0.632635	0	1.74949	1.81096	0	6.05166	18.8037	0	3.05798	2.22211	0	-0.55656	0.386041	2.25429	0	0	0.189558
573.53	0.807959	0.963604	0	0.0119453	0.107032	0	-1.06438	-1.04894	0	0.662293	2.0661	2.53123	0.0775564	-0.623435	0	1.75219	1.82256	0	5.99199	18.8038	0	3.06217	2.25154	0	-0.546925	0.393347	2.22896	0	0	0.183488
574.36	0.803044	0.960542	0	0.0157044	0.110362	0	-1.06112	-1.04774	0	0.667446	2.0749	2.53579	0.0688559	-0.618269	0	1.75228	1.82818	0	5.93421	18.8018	0	3.07154	2.27913	0	-0.535832	0.400128	2.20363	0	0	0.177418
575.19	0.797409	0.954735	0	0.0193654	0.10878	0	-1.05561	-1.04352	0	0.669035	2.07096	2.54036	0.0587922	-0.610736	0	1.7451	1.83956	0	5.87256	18.8062	0	3.08322	2.30895	0	-0.528657	0.406148	2.23666	0	0	0.177267
576.02	0.796282	0.951427	0	0.0205247	0.107391	0	-1.0567	-1.03781	0	0.678685	2.07451	2.51949	0.0484005	-0.602687	0	1.74533	1.8454	0	5.82046	18.8092	0	3.10246	2.33069	0	-0.517341	0.41502	2.26969	0	0	0.177116
576.85	0.788217	0.948618	0	0.0239364	0.107517	0	-1.05916	-1.02744	0	0.676774	2.0758	2.49863	0.0326456	-0.59509	0	1.73966	1.85445	0	5.76869	18.8094	0	3.12552	2.352	0	-0.503844	0.419939	2.28677	0	0	0.177843
577.68	0.784114	0.94838	0	0.0317938	0.108235	0	-1.0562	-1.02327	0	0.676614	2.08245	2.47194	0.0146034	-0.587641	0	1.73637	1.86378	0	5.72641	18.8198	0	3.1541	2.37163	0	-0.493446	0.427374	2.30386	0	0	0.17857
578.51	0.780733	0.943191	0	0.0364184	0.106997	0	-1.0546	-1.01735	0	0.681159	2.08047	2.44525	-0.0049299	-0.576874	0	1.73195	1.87457	0	5.69029	18.8108	0	3.18009	2.39385	0	-0.48347	0.437297	2.28862	0	0	0.183121
579.34	0.781231	0.935577	0	0.0385372	0.107176	0	-1.05742	-1.01617	0	0.684666	2.08323	2.39909	-0.0216804	-0.560177	0	1.72371	1.8785	0	5.6559	18.7764	0	3.21254	2.41945	0	-0.468788	0.447972	2.27338	0	0	0.187672
580.17	0.774933	0.927946	0	0.0440053	0.105982	0	-1.0612	-1.01468	0	0.683824	2.08392	2.35294	-0.042751	-0.547751	0	1.7217	1.89077	0	5.63367	18.7307	0	3.24945	2.4535	0	-0.453905	0.456638	2.26796	0	0	0.193951
581	0.77253	0.924065	0	0.0469468	0.10528	0	-1.06488	-1.01237	0	0.687946	2.08846	2.34668	-0.0653127	-0.53434	0	1.71701	1.90271	0	5.61844	18.679	0	3.29033	2.48966	0	-0.442707	0.46268	2.26255	0	0	0.20023
581.83	0.769416	0.918285	0	0.0518617	0.101902	0	-1.06948	-1.01059	0	0.691062	2.0903	2.34041	-0.0911721	-0.524153	0	1.71618	1.91447	0	5.61352	18.6354	0	3.32519	2.53241	0	-0.426828	0.464588	2.28604	0	0	0.204036
582.66	0.764766	0.913786	0	0.0553001	0.0956417	0	-1.07218	-1.00965	0	0.698534	2.09003	2.33978	-0.110568	-0.515725	0	1.71369	1.92058	0	5.61316	18.6202	0	3.34941	2.57271	0	-0.417473	0.467462	2.30953	0	0	0.207842
583.49	0.7633	0.909046	0	0.0596336	0.0926632	0	-1.07135	-1.00784	0	0.704242	2.09612	2.33914	-0.124257	-0.511922	0	1.70926	1.92705	0	5.63183	18.6161	0	3.36431	2.62407	0	-0.410564	0.471345	2.29843	0	0	0.21165
584.32	0.760968	0.904173	0	0.0609512	0.0895897	0	-1.07453	-1.00653	0	0.706997	2.09801	2.34272	-0.13593	-0.510514	0	1.70681	1.93695	0	5.65314	18.6416	0	3.38196	2.67782	0	-0.401941	0.480396	2.28733	0	0	0.215458
585.15	0.756867	0.899359	0	0.0615016	0.0855338	0	-1.07625	-1.01142	0	0.704722	2.10007	2.3463	-0.14526	-0.503423	0	1.70655	1.94868	0	5.68857	18.6559	0	3.39088	2.73149	0	-0.389997	0.483319	2.30778	0	0	0.214077
585.98	0.760328	0.899361	0	0.0674068	0.0849887	0	-1.0782	-1.0092	0	0.705763	2.10537	2.31355	-0.153733	-0.499416	0	1.70287	1.96155	0	5.73292	18.6664	0	3.39328	2.7769	0	-0.37917	0.48975	2.32824	0	0	0.212696
586.81	0.762851	0.89823	0	0.0697095	0.0870294	0	-1.07489	-1.00572	0	0.709986	2.10733	2.2808	-0.165455	-0.498457	0	1.70349	1.96849	0	5.78106	18.6788	0	3.39199	2.82794	0	-0.369908	0.489705	2.35522	0	0	0.203501
587.64	0.763261	0.895079	0	0.0728171	0.0831451	0	-1.07747	-1.00113	0	0.711361	2.10926	2.27117	-0.16938	-0.500244	0	1.70547	1.98171	0	5.82988	18.6947	0	3.38518	2.87874	0	-0.360747	0.492407	2.38221	0	0	0.194306
588.47	0.758882	0.897081	0	0.073352	0.0773804	0	-1.08305	-1.00443	0	0.71475	2.11154	2.26154	-0.17245	-0.50313	0	1.71499	1.99131	0	5.88389	18.7155	0	3.37987	2.92541	0	-0.349998	0.495974	2.41024	0	0	0.187672
589.3	0.759872	0.893546	0	0.0755104	0.0796995	0	-1.08995	-1.00276	0	0.71453	2.11811	2.25052	-0.177569	-0.506127	0	1.72025	2.00134	0	5.94028	18.7219	0	3.37812	2.97373	0	-0.339282	0.501799	2.43827	0	0	0.181038
590.13	0.765299	0.890617	0	0.0749959	0.0831819	0	-1.09431	-1.00235	0	0.718694	2.12019	2.23949	-0.181137	-0.508797	0	1.72982	2.00582	0	6.00466	18.7101	0	3.37974	3.01453	0	-0.326505	0.502052	2.48035	0	0	0.185077
590.96	0.761954	0.89035	0	0.0751124	0.0835873	0	-1.09719	-0.998165	0	0.72129	2.1191	2.24411	-0.186339	-0.504987	0	1.73946	2.01366	0	6.07431	18.697	0	3.38452	3.05075	0	-0.318553	0.506799	2.52243	0	0	0.189116
591.79	0.757941	0.889343	0	0.0771815	0.0842647	0	-1.09826	-0.996061	0	0.724284	2.12114	2.24872	-0.189561	-0.500999	0	1.74193	2.02036	0	6.15556	18.6861	0	3.38958	3.07942	0	-0.308299	0.51108	2.52577	0	0	0.186937
592.62	0.75099	0.890474	0	0.0802295	0.0840172	0	-1.10056	-0.994058	0	0.726074	2.12285	2.23529	-0.192033	-0.496355	0	1.75309	2.03249	0	6.23099	18.6956	0	3.39751	3.10563	0	-0.300305	0.515097	2.52912	0	0	0.184758
593.45	0.745517	0.88957	0	0.0811517	0.083724	0	-1.10168	-0.99713	0	0.727387	2.1243	2.22185	-0.194437	-0.488326	0	1.76324	2.03433	0	6.31193	18.6955	0	3.41218	3.13503	0	-0.292386	0.517739	2.4891	0	0	0.194412
594.28	0.743392	0.88969	0	0.0822106	0.0850971	0	-1.10527	-0.998467	0	0.727117	2.12661	2.24104	-0.193404	-0.482322	0	1.7729	2.04026	0	6.3988	18.7132	0	3.43416	3.15866	0	-0.284658	0.527946	2.44908	0	0	0.204066
595.11	0.741396	0.887681	0	0.0871586	0.0834515	0	-1.10404	-1.00011	0	0.728527	2.12685	2.26022	-0.197231	-0.477221	0	1.78608	2.04821	0	6.48422	18.7262	0	3.46415	3.18707	0	-0.273651	0.533692	2.43243	0	0	0.207203
595.94	0.73681	0.885154	0	0.0883696	0.0821324	0	-1.10752	-1.00202	0	0.727361	2.12757	2.27018	-0.204141	-0.467542	0	1.79569	2.05633	0	6.56567	18.7409	0	3.50145	3.21515	0	-0.263829	0.538831	2.41579	0	0	0.21034
596.77	0.730985	0.8861	0	0.0895571	0.0821475	0	-1.1139	-0.999257	0	0.728459	2.13136	2.28014	-0.212572	-0.463264	0	1.8023	2.06478	0	6.64752	18.7347	0	3.55152	3.24721	0	-0.254995	0.544179	2.36933	0	0	0.212531
597.6	0.729429	0.882014	0	0.0916817	0.0803059	0	-1.11735	-0.995415	0	0.733436	2.13826	2.27312	-0.215416	-0.460914	0	1.81303	2.07565	0	6.70784	18.7195	0	3.61392	3.28178	0	-0.250213	0.552639	2.32288	0	0	0.214722
598.43	0.725588	0.882353	0	0.096901	0.0835412	0	-1.12201	-0.989456	0	0.734927	2.14301	2.26609	-0.225898	-0.459144	0	1.82883	2.08725	0	6.75494	18.7023	0	3.68357	3.31188	0	-0.242758	0.5593	2.28878	0	0	0.2071
599.26	0.721583	0.883364	0	0.103835	0.0832456	0	-1.12785	-0.989757	0	0.736728	2.14385	2.25764	-0.23169	-0.458119	0	1.83987	2.09765	0	6.78131	18.684	0	3.7398	3.34221	0	-0.236308	0.570223	2.25469	0	0	0.199478
600.09	0.714359	0.886107	0	0.104259	0.0842721	0	-1.12927	-0.98612	0	0.741108	2.14227	2.2492	-0.235917	-0.459521	0	1.84335	2.10819	0	6.78898	18.6528	0	3.78909	3.37231	0	-0.233369	0.573081	2.29061	0	0	0.201757
600.92	0.711678	0.888267	0	0.106391	0.0844005	0	-1.13869	-0.983973	0	0.744856	2.14317	2.27829	-0.242526	-0.458068	0	1.85335	2.11874	0	6.80154	18.6126	0	3.84116	3.4012	0	-0.224782	0.580695	2.32653	0	0	0.204036
601.75	0.709101	0.891072	0	0.106241	0.0870299	0	-1.14509	-0.978412	0	0.749065	2.14618	2.30739	-0.24533	-0.455408	0	1.86359	2.12408	0	6.80172	18.5452	0	3.88902	3.43505	0	-0.215453	0.584133	2.3634	0	0	0.191884
602.58	0.706398	0.886421	0	0.105131	0.0856353	0	-1.1473	-0.975778	0	0.751321	2.15229	2.3165	-0.253391	-0.460072	0	1.88332	2.13348	0	6.80215	18.4506	0	3.93996	3.46251	0	-0.213961	0.593386	2.40026	0	0	0.179732
603.41	0.699866	0.883444	0	0.112143	0.0830897	0	-1.14918	-0.969839	0	0.756006	2.15335	2.32561	-0.262979	-0.457751	0	1.8955	2.14151	0	6.80506	18.3348	0	3.99226	3.49397	0	-0.207032	0.600184	2.41064	0	0	0.181659
604.24	0.70084	0.881026	0	0.115659	0.0855098	0	-1.15359	-0.964935	0	0.757073	2.15379	2.31973	-0.266108	-0.456262	0	1.90802	2.14606	0	6.80585	18.1852	0	4.03202	3.52341	0	-0.20152	0.609024	2.42102	0	0	0.183586
605.07	0.700256	0.877719	0	0.119601	0.0865495	0	-1.15837	-0.962455	0	0.760149	2.15484	2.31384	-0.269151	-0.456298	0	1.92348	2.14709	0	6.82196	18.0426	0	4.06595	3.55502	0	-0.194389	0.616353	2.42292	0	0	0.183079
605.9	0.697645	0.878646	0	0.122779	0.0814191	0	-1.16152	-0.959036	0	0.760497	2.15983	2.28376	-0.26834	-0.455905	0	1.9312	2.14733	0	6.84526	17.8928	0	4.09551	3.58483	0	-0.189964	0.62514	2.42482	0	0	0.182572
606.73	0.695822	0.876942	0	0.127582	0.0808902	0	-1.1602	-0.956171	0	0.761931	2.16088	2.25367	-0.273153	-0.454678	0	1.94519	2.14958	0	6.8762	17.755	0	4.12552	3.61875	0	-0.183418	0.631615	2.42417	0	0	0.180547
607.56	0.690383	0.875093	0	0.125712	0.080825	0	-1.15749	-0.952751	0	0.761361	2.16615	2.23193	-0.276373	-0.453752	0	1.95666	2.15579	0	6.91252	17.6251	0	4.15149	3.65436	0	-0.181162	0.633445	2.42353	0	0	0.178522
608.39	0.685485	0.871239	0	0.12693	0.0774686	0	-1.15769	-0.948992	0	0.758593	2.16897	2.21019	-0.278873	-0.451653	0	1.97097	2.15962	0	6.94878	17.5127	0	4.18379	3.69526	0	-0.174563	0.636787	2.42412	0	0	0.182654
609.22	0.685173	0.862929	0	0.126481	0.0778544	0	-1.15945	-0.946647	0	0.758747	2.16867	2.18729	-0.285015	-0.44161	0	1.97931	2.16172	0	6.98235	17.4209	0	4.2166	3.74376	0	-0.172483	0.636266	2.4247	0	0	0.186786
610.05	0.679691	0.858948	0	0.126661	0.0751637	0	-1.16277	-0.942909	0	0.75764	2.16946	2.16439	-0.286901	-0.428366	0	1.99211	2.16071	0	7.01146	17.3337	0	4.24431	3.80055	0	-0.168885	0.639563	2.40727	0	0	0.188175
610.88	0.672277	0.862985	0	0.126112	0.068102	0	-1.16731	-0.941373	0	0.753962	2.17209	2.14482	-0.288299	-0.412126	0	1.99964	2.16642	0	7.03874	17.2687	0	4.25989	3.8598	0	-0.163651	0.644067	2.38983	0	0	0.189564
611.71	0.668286	0.863037	0	0.126017	0.0629157	0	-1.16591	-0.937166	0	0.751477	2.17402	2.12524	-0.292005	-0.387043	0	2.01173	2.1698	0	7.05933	17.2053	0	4.27105	3.91847	0	-0.156229	0.646358	2.36356	0	0	0.196617
612.54	0.665457	0.861081	0	0.127188	0.0608074	0	-1.16758	-0.930147	0	0.750237	2.17576	2.11666	-0.295587	-0.360117	0	2.02939	2.18057	0	7.0768	17.1683	0	4.26365	3.97148	0	-0.153558	0.649206	2.3373	0	0	0.20367
613.37	0.662067	0.859979	0	0.129969	0.0579309	0	-1.16755	-0.926824	0	0.748635	2.17936	2.10808	-0.291394	-0.328364	0	2.04023	2.18589	0	7.08668	17.1203	0	4.25808	4.02291	0	-0.148296	0.651602	2.3953	0	0	0.209116
614.2	0.654608	0.860096	0	0.127773	0.0560412	0	-1.16793	-0.925102	0	0.751328	2.18219	2.11141	-0.294061	-0.302641	0	2.05362	2.1877	0	7.10163	17.0956	0	4.24644	4.06605	0	-0.140338	0.654824	2.45329	0	0	0.214562
615.03	0.653253	0.859084	0	0.125514	0.052324	0	-1.16677	-0.918115	0	0.748727	2.18318	2.11473	-0.29714	-0.286197	0	2.06207	2.19142	0	7.11948	17.071	0	4.23594	4.10805	0	-0.135891	0.659678	2.49193	0	0	0.230185
615.86	0.653891	0.860634	0	0.127452	0.0513407	0	-1.17165	-0.917651	0	0.748297	2.18264	2.07858	-0.302026	-0.271014	0	2.07469	2.1937	0	7.14023	17.0235	0	4.22029	4.14978	0	-0.12722	0.662956	2.53057	0	0	0.245808
616.69	0.649793	0.861395	0	0.124929	0.0441397	0	-1.16715	-0.911832	0	0.745102	2.18279	2.04242	-0.304393	-0.262545	0	2.08775	2.19859	0	7.15978	16.9768	0	4.20204	4.18584	0	-0.12311	0.667108	2.53817	0	0	0.247565
617.52	0.651159	0.863522	0	0.121865	0.0394784	0	-1.17015	-0.90379	0	0.740929	2.18824	1.995	-0.304066	-0.264121	0	2.10467	2.20492	0	7.18129	16.9045	0	4.1798	4.22262	0	-0.114622	0.671031	2.54577	0	0	0.249322
618.35	0.644493	0.860547	0	0.123182	0.0382799	0	-1.16575	-0.900186	0	0.737042	2.19271	1.94758	-0.303213	-0.26713	0	2.12168	2.21123	0	7.19716	16.8327	0	4.14425	4.26246	0	-0.111379	0.676386	2.53825	0	0	0.252319
619.18	0.645006	0.85461	0	0.120651	0.0343784	0	-1.16549	-0.899331	0	0.737399	2.20026	1.9433	-0.30197	-0.275834	0	2.14243	2.21522	0	7.21591	16.7513	0	4.10583	4.30561	0	-0.104689	0.678664	2.53073	0	0	0.255316
620.01	0.645321	0.85275	0	0.118196	0.0291775	0	-1.16868	-0.893049	0	0.735212	2.20285	1.93903	-0.303775	-0.284349	0	2.16365	2.21882	0	7.23895	16.6617	0	4.0611	4.35618	0	-0.0975853	0.683476	2.50469	0	0	0.25482
620.84	0.6421	0.852937	0	0.113882	0.0235672	0	-1.16883	-0.890346	0	0.726196	2.20818	1.93919	-0.302562	-0.29508	0	2.18519	2.22426	0	7.25778	16.5664	0	4.01909	4.41566	0	-0.090201	0.682266	2.47866	0	0	0.254324
621.67	0.63649	0.849754	0	0.111293	0.019548	0	-1.16863	-0.883241	0	0.722366	2.21327	1.93934	-0.302576	-0.307018	0	2.20689	2.22889	0	7.28939	16.4895	0	3.97597	4.48505	0	-0.0860505	0.686063	2.44043	0	0	0.247542
622.5	0.636356	0.851967	0	0.109386	0.0155632	0	-1.16527	-0.882262	0	0.718948	2.21337	1.93989	-0.299713	-0.316298	0	2.22428	2.22959	0	7.31604	16.4127	0	3.92603	4.54084	0	-0.0809427	0.683696	2.40221	0	0	0.24076
623.33	0.637798	0.848923	0	0.110072	0.0128044	0	-1.16362	-0.881233	0	0.715142	2.21707	1.94043	-0.297102	-0.324385	0	2.24272	2.22835	0	7.33674	16.3142	0	3.88155	4.61084	0	-0.0748127	0.687191	2.3739	0	0	0.236703
624.16	0.635488	0.850762	0	0.105646	0.00620686	0	-1.15638	-0.876445	0	0.711011	2.22138	1.97844	-0.294847	-0.332264	0	2.25832	2.22712	0	7.35355	16.194	0	3.84769	4.67708	0	-0.0698936	0.694281	2.34559	0	0	0.232646
624.99	0.633137	0.846944	0	0.108401	0.00251961	0	-1.15461	-0.874231	0	0.705	2.2264	2.01644	-0.294583	-0.333606	0	2.27534	2.23123	0	7.38038	16.0491	0	3.82113	4.73328	0	-0.0625686	0.696346	2.33045	0	0	0.229628
625.82	0.629578	0.842897	0	0.107783	-0.000205392	0	-1.15308	-0.874136	0	0.700159	2.22752	2.05765	-0.296237	-0.335597	0	2.29502	2.23115	0	7.39046	15.8897	0	3.80319	4.78481	0	-0.0532108	0.701648	2.31531	0	0	0.22661
626.65	0.624848	0.839786	0	0.106239	-0.00161961	0	-1.1527	-0.872638	0	0.699456	2.23428	2.09886	-0.296714	-0.336412	0	2.30877	2.23096	0	7.39605	15.7268	0	3.78626	4.83245	0	-0.0455931	0.705271	2.35383	0	0	0.225131
627.48	0.62307	0.834198	0	0.107693	-0.00288284	0	-1.15038	-0.862523	0	0.6986	2.23998	2.07143	-0.295417	-0.34414	0	2.32475	2.23208	0	7.39663	15.5871	0	3.77246	4.8655	0	-0.0397191	0.711126	2.39234	0	0	0.223652
628.31	0.616982	0.827079	0	0.105475	-0.00591422	0	-1.14683	-0.858594	0	0.698402	2.24102	2.04399	-0.293258	-0.347027	0	2.34788	2.23237	0	7.38618	15.4609	0	3.77219	4.89669	0	-0.0314044	0.718264	2.41799	0	0	0.21903
629.14	0.613112	0.819393	0	0.105575	-0.00942206	0	-1.14541	-0.858639	0	0.691822	2.24514	2.01601	-0.287326	-0.34753	0	2.3688	2.23544	0	7.36232	15.3575	0	3.7686	4.91603	0	-0.0224098	0.727357	2.44363	0	0	0.214408
629.97	0.605116	0.811925	0	0.103233	-0.0108034	0	-1.1424	-0.858453	0	0.688955	2.25027	1.98803	-0.291652	-0.349557	0	2.38299	2.23258	0	7.33769	15.2595	0	3.77187	4.92215	0	-0.0150103	0.735906	2.41516	0	0	0.218255
630.8	0.60301	0.80328	0	0.100418	-0.00964069	0	-1.13554	-0.849682	0	0.680701	2.2514	1.95056	-0.287888	-0.354756	0	2.39312	2.23543	0	7.31158	15.1743	0	3.77354	4.91991	0	-0.0104907	0.741934	2.38669	0	0	0.222102
631.63	0.597536	0.800064	0	0.0981731	-0.0108515	0	-1.13358	-0.843445	0	0.674256	2.25289	1.91309	-0.287385	-0.358096	0	2.40702	2.23929	0	7.28716	15.1316	0	3.78663	4.91351	0	-0.00386029	0.745432	2.3358	0	0	0.214222
632.46	0.588334	0.79893	0	0.102266	-0.0158613	0	-1.12678	-0.845006	0	0.670077	2.25488	1.89072	-0.284103	-0.364828	0	2.4184	2.24613	0	7.25339	15.1052	0	3.79583	4.90771	0	-0.00194265	0.750539	2.28491	0	0	0.206342
633.29	0.584354	0.797408	0	0.106628	-0.0171897	0	-1.11966	-0.843497	0	0.666273	2.25659	1.86835	-0.28112	-0.37667	0	2.4341	2.24558	0	7.20016	15.1004	0	3.79378	4.90658	0	0.00651863	0.754862	2.24944	0	0	0.196174
634.12	0.581743	0.795453	0	0.1025	-0.0172	0	-1.11546	-0.843336	0	0.659498	2.25805	1.84723	-0.279264	-0.388001	0	2.44871	2.24691	0	7.1285	15.1346	0	3.79162	4.90521	0	0.0139274	0.758103	2.21397	0	0	0.186006
634.95	0.582268	0.788305	0	0.10101	-0.0201304	0	-1.11248	-0.838114	0	0.652056	2.26146	1.82612	-0.278621	-0.394756	0	2.46246	2.24651	0	7.05288	15.1577	0	3.78684	4.90898	0	0.0190524	0.759851	2.23418	0	0	0.186875
635.78	0.583057	0.784689	0	0.101688	-0.0228765	0	-1.10454	-0.83075	0	0.650243	2.26102	1.84614	-0.275441	-0.399145	0	2.4802	2.25563	0	6.97042	15.1873	0	3.76827	4.90957	0	0.0247441	0.765344	2.25439	0	0	0.187744
636.61	0.580016	0.780441	0	0.102354	-0.0248323	0	-1.09839	-0.828678	0	0.645597	2.25816	1.86616	-0.279803	-0.400474	0	2.4885	2.25984	0	6.87791	15.202	0	3.74368	4.90975	0	0.0320843	0.764589	2.30019	0	0	0.192989
637.44	0.578946	0.775806	0	0.100773	-0.0254667	0	-1.09738	-0.824115	0	0.64123	2.25961	1.89558	-0.279077	-0.402111	0	2.50166	2.26327	0	6.77962	15.2134	0	3.71236	4.92322	0	0.0382368	0.768554	2.346	0	0	0.198234
638.27	0.576406	0.77765	0	0.103367	-0.0288971	0	-1.08772	-0.824713	0	0.636684	2.25773	1.925	-0.281457	-0.401829	0	2.51394	2.26733	0	6.6822	15.2154	0	3.67952	4.93164	0	0.0429436	0.771029	2.38753	0	0	0.197135
639.1	0.571447	0.772695	0	0.106533	-0.0325789	0	-1.07832	-0.823372	0	0.632135	2.25751	1.95516	-0.276602	-0.39693	0	2.52582	2.26793	0	6.57663	15.2292	0	3.64282	4.9442	0	0.0500922	0.77436	2.42906	0	0	0.196036
639.93	0.567371	0.771456	0	0.109796	-0.0329412	0	-1.07353	-0.822066	0	0.626404	2.25494	1.98533	-0.277147	-0.399326	0	2.53494	2.26961	0	6.48281	15.2397	0	3.60274	4.94936	0	0.0567304	0.77874	2.49814	0	0	0.202234
640.76	0.562191	0.764838	0	0.108308	-0.0383652	0	-1.06937	-0.821149	0	0.623491	2.25558	2.00953	-0.278676	-0.396248	0	2.53758	2.26663	0	6.40612	15.2546	0	3.55412	4.96398	0	0.0592221	0.783815	2.56721	0	0	0.208432
641.59	0.561414	0.757931	0	0.11085	-0.0398377	0	-1.06122	-0.81595	0	0.619891	2.25686	2.03374	-0.281776	-0.39352	0	2.54395	2.26367	0	6.34284	15.2718	0	3.51577	4.98177	0	0.0647917	0.783962	2.6122	0	0	0.217376
642.42	0.560457	0.756088	0	0.113161	-0.0401402	0	-1.05286	-0.814826	0	0.615611	2.25935	2.04551	-0.283912	-0.390908	0	2.54832	2.26069	0	6.29795	15.2963	0	3.48362	4.99967	0	0.069824	0.789697	2.65718	0	0	0.22632
643.25	0.559916	0.753504	0	0.111762	-0.0412573	0	-1.04428	-0.816902	0	0.608371	2.26179	2.05729	-0.286546	-0.393228	0	2.54891	2.25987	0	6.25951	15.3216	0	3.44862	5.02135	0	0.0720721	0.796661	2.59521	0	0	0.222886
644.08	0.554634	0.747518	0	0.113018	-0.0465382	0	-1.03811	-0.817748	0	0.600057	2.26045	2.04305	-0.288717	-0.398626	0	2.55475	2.26628	0	6.22936	15.3712	0	3.40977	5.03179	0	0.0791122	0.804129	2.53324	0	0	0.219452
644.91	0.551418	0.744914	0	0.114062	-0.0456721	0	-1.03112	-0.814915	0	0.599231	2.26034	2.02882	-0.285418	-0.397383	0	2.54939	2.26362	0	6.20317	15.431	0	3.36318	5.05334	0	0.0918412	0.806441	2.46229	0	0	0.216641
645.74	0.548669	0.74102	0	0.114706	-0.044376	0	-1.02388	-0.814909	0	0.592606	2.26243	2.04357	-0.285342	-0.397064	0	2.55069	2.26574	0	6.18652	15.5174	0	3.31914	5.07138	0	0.0960176	0.816154	2.39133	0	0	0.21383
646.57	0.54836	0.741059	0	0.111963	-0.0480152	0	-1.01674	-0.813931	0	0.589842	2.26301	2.05832	-0.284425	-0.395781	0	2.55453	2.26841	0	6.16676	15.6269	0	3.28039	5.08901	0	0.101659	0.820724	2.37941	0	0	0.205669
647.4	0.543359	0.736841	0	0.110369	-0.0517338	0	-1.01106	-0.812207	0	0.587774	2.26528	2.09606	-0.286818	-0.394445	0	2.55764	2.27075	0	6.14094	15.7333	0	3.24579	5.10423	0	0.109015	0.826079	2.36749	0	0	0.197508
648.23	0.541678	0.73295	0	0.107344	-0.0527691	0	-1.00178	-0.81316	0	0.587904	2.26457	2.13379	-0.291542	-0.392782	0	2.55998	2.27497	0	6.10646	15.8553	0	3.21513	5.10984	0	0.115509	0.832338	2.35583	0	0	0.2003
649.06	0.534339	0.731068	0	0.100531	-0.0514995	0	-0.9937	-0.808047	0	0.58469	2.26531	2.13058	-0.29448	-0.395358	0	2.56483	2.27574	0	6.07095	15.9878	0	3.18825	5.11142	0	0.12042	0.838291	2.34417	0	0	0.203092
649.89	0.529248	0.728799	0	0.105163	-0.050698	0	-0.986947	-0.80748	0	0.584287	2.2688	2.12737	-0.297227	-0.396705	0	2.57056	2.27783	0	6.04065	16.1219	0	3.15874	5.10103	0	0.129958	0.849965	2.35141	0	0	0.200596
650.72	0.529575	0.727676	0	0.104114	-0.0530397	0	-0.97567	-0.806671	0	0.582247	2.26913	2.10797	-0.295873	-0.405002	0	2.57235	2.28182	0	6.0117	16.2522	0	3.12497	5.082	0	0.140298	0.860445	2.35866	0	0	0.1981
651.55	0.522373	0.724782	0	0.105011	-0.0563294	0	-0.96225	-0.808708	0	0.577274	2.26711	2.08858	-0.296132	-0.410774	0	2.57833	2.28828	0	5.99165	16.3794	0	3.08547	5.05132	0	0.149883	0.870671	2.33019	0	0	0.2007
652.38	0.518186	0.725855	0	0.105881	-0.0567098	0	-0.953221	-0.810528	0	0.574313	2.26944	2.1469	-0.301856	-0.423641	0	2.58251	2.29873	0	5.97669	16.513	0	3.05118	5.00982	0	0.16089	0.875956	2.30172	0	0	0.2033
653.21	0.516247	0.722391	0	0.102181	-0.0598828	0	-0.94041	-0.807459	0	0.571732	2.26794	2.20523	-0.305558	-0.441482	0	2.59777	2.30237	0	5.9672	16.643	0	3.01575	4.95517	0	0.168202	0.882289	2.39503	0	0	0.195476
654.04	0.510274	0.717479	0	0.10383	-0.0601034	0	-0.930496	-0.804696	0	0.570692	2.26997	2.22193	-0.306965	-0.46566	0	2.60911	2.30781	0	5.97814	16.8097	0	2.97428	4.89308	0	0.171192	0.890005	2.48834	0	0	0.187652
654.87	0.50604	0.713802	0	0.103658	-0.06195	0	-0.920647	-0.803305	0	0.569363	2.27286	2.23863	-0.30886	-0.492423	0	2.61551	2.31115	0	6.00529	16.9759	0	2.93719	4.83331	0	0.177846	0.896941	2.52869	0	0	0.19529
655.7	0.505469	0.710698	0	0.103299	-0.0602392	0	-0.909984	-0.80294	0	0.568259	2.27168	2.26506	-0.312229	-0.526674	0	2.62831	2.31507	0	6.0454	17.142	0	2.90133	4.77054	0	0.184643	0.900274	2.56904	0	0	0.202928
656.53	0.502287	0.703925	0	0.109229	-0.0626838	0	-0.894855	-0.800511	0	0.565049	2.26992	2.29149	-0.313361	-0.560143	0	2.63536	2.32247	0	6.08731	17.2865	0	2.86885	4.71414	0	0.188056	0.904087	2.59201	0	0	0.198242
657.36	0.49718	0.702659	0	0.112333	-0.063423	0	-0.881008	-0.799266	0	0.562813	2.26962	2.32685	-0.312039	-0.584436	0	2.64793	2.32606	0	6.12739	17.4116	0	2.83443	4.66796	0	0.197788	0.909534	2.61497	0	0	0.193556
658.19	0.493261	0.694322	0	0.113616	-0.065498	0	-0.868639	-0.79849	0	0.560902	2.27347	2.36222	-0.312996	-0.605436	0	2.65634	2.33223	0	6.15586	17.5458	0	2.80624	4.62151	0	0.201466	0.915434	2.591	0	0	0.193652
659.02	0.492074	0.687093	0	0.11664	-0.0650446	0	-0.855044	-0.794506	0	0.558761	2.27662	2.39892	-0.312764	-0.620543	0	2.66491	2.33758	0	6.18484	17.6569	0	2.77482	4.58829	0	0.209573	0.918702	2.56702	0	0	0.193748
659.85	0.48697	0.683591	0	0.118845	-0.0652961	0	-0.836158	-0.792154	0	0.555526	2.2815	2.43562	-0.316366	-0.627111	0	2.67186	2.33734	0	6.21114	17.7957	0	2.75102	4.5562	0	0.218506	0.920598	2.64733	0	0	0.196212
660.68	0.48727	0.682913	0	0.118223	-0.0676843	0	-0.828699	-0.788264	0	0.555051	2.28471	2.44481	-0.316329	-0.63263	0	2.68088	2.33575	0	6.23931	17.9519	0	2.73015	4.52654	0	0.225547	0.922502	2.72764	0	0	0.198676
661.51	0.48353	0.681374	0	0.120738	-0.0691667	0	-0.8085	-0.785554	0	0.550475	2.2814	2.45399	-0.317457	-0.633736	0	2.69146	2.33233	0	6.26022	18.1395	0	2.71253	4.50007	0	0.227491	0.93399	2.69281	0	0	0.203132
662.34	0.480681	0.681559	0	0.120774	-0.0688627	0	-0.787556	-0.786879	0	0.544981	2.28211	2.43798	-0.317512	-0.635217	0	2.69652	2.33316	0	6.26716	18.3665	0	2.69552	4.46828	0	0.230727	0.941111	2.65798	0	0	0.207588
663.17	0.476885	0.679268	0	0.123893	-0.0708201	0	-0.768834	-0.787602	0	0.545473	2.28105	2.42197	-0.320498	-0.636184	0	2.70408	2.32827	0	6.27914	18.6134	0	2.67958	4.42757	0	0.236453	0.957632	2.62757	0	0	0.215
664	0.474153	0.68318	0	0.125655	-0.073499	0	-0.748001	-0.788721	0	0.541625	2.27948	2.36086	-0.319422	-0.641658	0	2.71483	2.32887	0	6.28261	18.8336	0	2.67022	4.37738	0	0.241692	0.973215	2.59715	0	0	0.222412
664.83	0.472198	0.682176	0	0.126121	-0.073448	0	-0.728855	-0.783004	0	0.5382	2.28497	2.29975	-0.323903	-0.646022	0	2.7229	2.32585	0	6.28773	19.0374	0	2.66295	4.33887	0	0.247777	0.994456	2.60689	0	0	0.227086
665.66	0.466817	0.678928	0	0.125401	-0.0784466	0	-0.706111	-0.776415	0	0.534952	2.28473	2.26438	-0.321592	-0.652718	0	2.73107	2.32941	0	6.30108	19.2422	0	2.65096	4.29485	0	0.251929	1.01219	2.61662	0	0	0.23176
666.49	0.461729	0.673139	0	0.125431	-0.0806372	0	-0.686021	-0.772362	0	0.531124	2.28292	2.22902	-0.320951	-0.652852	0	2.73478	2.33443	0	6.31764	19.4337	0	2.63872	4.253	0	0.255404	1.02814	2.69727	0	0	0.233769
667.32	0.461116	0.670912	0	0.12603	-0.0813569	0	-0.66161	-0.765034	0	0.528012	2.28206	2.20727	-0.323003	-0.659042	0	2.73972	2.33587	0	6.32518	19.6038	0	2.62843	4.22072	0	0.258124	1.0431	2.77792	0	0	0.235778
668.15	0.460737	0.671036	0	0.124766	-0.0836127	0	-0.640615	-0.764111	0	0.521702	2.28217	2.18553	-0.321671	-0.663964	0	2.73814	2.33759	0	6.3419	19.7563	0	2.61752	4.18735	0	0.263434	1.06053	2.75789	0	0	0.227284
668.98	0.457028	0.668973	0	0.126262	-0.0875284	0	-0.612208	-0.762363	0	0.519498	2.28147	2.1313	-0.322068	-0.668111	0	2.74077	2.34032	0	6.36302	19.8867	0	2.60947	4.15153	0	0.267991	1.07753	2.73787	0	0	0.21879
669.81	0.452887	0.669979	0	0.127444	-0.0899902	0	-0.58804	-0.762762	0	0.521519	2.2803	2.07707	-0.322578	-0.668563	0	2.74576	2.33927	0	6.38776	19.9983	0	2.60457	4.13502	0	0.269294	1.09885	2.71519	0	0	0.222142
670.64	0.451598	0.673354	0	0.132347	-0.0928858	0	-0.563068	-0.758593	0	0.518445	2.28704	2.07934	-0.323347	-0.671553	0	2.73795	2.33907	0	6.41732	20.1051	0	2.59152	4.12966	0	0.270017	1.12037	2.69251	0	0	0.225494
671.47	0.447674	0.676503	0	0.13115	-0.0972564	0	-0.540818	-0.753842	0	0.512648	2.29074	2.08162	-0.325336	-0.676842	0	2.73674	2.33767	0	6.46294	20.1909	0	2.58292	4.13261	0	0.267288	1.1501	2.71572	0	0	0.220004
672.3	0.449019	0.677924	0	0.134287	-0.0997936	0	-0.513601	-0.752061	0	0.511594	2.29073	2.1258	-0.3239	-0.677154	0	2.74061	2.33908	0	6.50674	20.2774	0	2.56944	4.14527	0	0.269939	1.18269	2.73893	0	0	0.214514
673.13	0.445542	0.676692	0	0.139454	-0.103097	0	-0.486668	-0.751664	0	0.512266	2.2952	2.16998	-0.326312	-0.677441	0	2.74702	2.33777	0	6.54831	20.3597	0	2.55972	4.16203	0	0.271399	1.22096	2.74234	0	0	0.210391
673.96	0.441122	0.672501	0	0.143436	-0.107911	0	-0.453147	-0.75308	0	0.510119	2.29604	2.21522	-0.325126	-0.681227	0	2.74996	2.33939	0	6.58758	20.4183	0	2.54261	4.17532	0	0.271	1.25481	2.74574	0	0	0.206268
674.79	0.437189	0.668695	0	0.14384	-0.108488	0	-0.430108	-0.748495	0	0.508829	2.29465	2.26046	-0.331035	-0.687019	0	2.75239	2.34028	0	6.63314	20.4921	0	2.52581	4.18896	0	0.275081	1.28212	2.67065	0	0	0.212183
675.62	0.439414	0.667059	0	0.147272	-0.11189	0	-0.40245	-0.747579	0	0.5068	2.29743	2.2842	-0.334956	-0.690545	0	2.75105	2.34863	0	6.68532	20.5743	0	2.51581	4.19809	0	0.274521	1.3036	2.59555	0	0	0.218098
676.45	0.432954	0.665058	0	0.150821	-0.112733	0	-0.377987	-0.745006	0	0.507802	2.29848	2.30793	-0.336255	-0.695159	0	2.75513	2.35541	0	6.74101	20.6454	0	2.49724	4.20041	0	0.275137	1.32163	2.62429	0	0	0.224192
677.28	0.429146	0.662837	0	0.154353	-0.11384	0	-0.351587	-0.745297	0	0.511529	2.29709	2.30896	-0.338852	-0.699652	0	2.75438	2.35667	0	6.79744	20.7459	0	2.48282	4.20345	0	0.278908	1.33992	2.65303	0	0	0.230286
678.11	0.425248	0.66078	0	0.157708	-0.116779	0	-0.328048	-0.744561	0	0.506282	2.29869	2.30999	-0.341149	-0.70665	0	2.75472	2.3567	0	6.84982	20.83	0	2.4701	4.20455	0	0.279204	1.35047	2.74419	0	0	0.224963
678.94	0.421646	0.656601	0	0.162358	-0.11752	0	-0.302294	-0.742029	0	0.50391	2.30386	2.33276	-0.338475	-0.717146	0	2.75735	2.36044	0	6.90012	20.9201	0	2.45791	4.19974	0	0.279906	1.35847	2.83536	0	0	0.21964
679.77	0.420417	0.656753	0	0.165773	-0.120092	0	-0.273132	-0.741146	0	0.505026	2.30362	2.35553	-0.34199	-0.724571	0	2.75568	2.36423	0	6.95191	20.9911	0	2.44265	4.18363	0	0.279975	1.3658	2.83689	0	0	0.214427
680.6	0.414726	0.649605	0	0.169078	-0.120601	0	-0.250703	-0.736257	0	0.505251	2.30633	2.35714	-0.338047	-0.733608	0	2.75681	2.36595	0	6.99708	21.0548	0	2.424	4.16868	0	0.278265	1.37379	2.83842	0	0	0.209214
681.43	0.412883	0.64899	0	0.173213	-0.118676	0	-0.221093	-0.727858	0	0.506007	2.30644	2.35876	-0.338723	-0.743015	0	2.76618	2.36792	0	7.04441	21.0726	0	2.40606	4.14827	0	0.279087	1.38182	2.86738	0	0	0.207519
682.26	0.413864	0.64577	0	0.173122	-0.119831	0	-0.191649	-0.72484	0	0.509167	2.30292	2.33469	-0.336377	-0.752626	0	2.76972	2.36661	0	7.0921	21.0724	0	2.38899	4.13678	0	0.283267	1.38619	2.89634	0	0	0.205824
683.09	0.415222	0.645455	0	0.177194	-0.118098	0	-0.162322	-0.724719	0	0.505321	2.30034	2.31062	-0.33349	-0.763859	0	2.77287	2.36807	0	7.14135	21.0304	0	2.37085	4.11978	0	0.288638	1.39197	2.94423	0	0	0.198717
683.92	0.41167	0.644426	0	0.179291	-0.117127	0	-0.135564	-0.719882	0	0.505135	2.29932	2.29946	-0.327837	-0.76937	0	2.77954	2.37106	0	7.19501	20.9641	0	2.3627	4.10496	0	0.293002	1.39482	2.99211	0	0	0.19161
684.75	0.41078	0.640427	0	0.177957	-0.121958	0	-0.108227	-0.720166	0	0.503264	2.29745	2.2883	-0.324211	-0.775835	0	2.78761	2.37678	0	7.23959	20.9064	0	2.35026	4.08809	0	0.297985	1.3959	2.94274	0	0	0.184429
685.58	0.408406	0.632295	0	0.18212	-0.122712	0	-0.0800904	-0.718613	0	0.503038	2.29395	2.29481	-0.317653	-0.779645	0	2.80017	2.38033	0	7.28342	20.8623	0	2.33726	4.07115	0	0.301063	1.39566	2.89337	0	0	0.177248
686.41	0.411258	0.628237	0	0.18597	-0.123084	0	-0.0448963	-0.71899	0	0.505073	2.29151	2.30132	-0.314925	-0.779378	0	2.80823	2.38031	0	7.31752	20.823	0	2.3379	4.06206	0	0.301765	1.39491	2.84045	0	0	0.173664
687.24	0.412166	0.62976	0	0.188075	-0.123368	0	-0.0168606	-0.718624	0	0.502934	2.29053	2.28678	-0.3138	-0.782326	0	2.82032	2.38522	0	7.3477	20.8033	0	2.33751	4.04924	0	0.301792	1.39635	2.78753	0	0	0.17008
688.07	0.415511	0.630124	0	0.18761	-0.12312	0	0.0117214	-0.716094	0	0.502777	2.28756	2.27224	-0.308374	-0.787024	0	2.82971	2.38615	0	7.37108	20.7955	0	2.33878	4.03679	0	0.305863	1.39173	2.79385	0	0	0.174523
688.9	0.412487	0.626818	0	0.187013	-0.123122	0	0.0396907	-0.712135	0	0.500016	2.28789	2.28052	-0.307312	-0.79106	0	2.83915	2.38952	0	7.391	20.7912	0	2.34591	4.02399	0	0.310514	1.39289	2.80016	0	0	0.178966
689.73	0.411675	0.622384	0	0.189002	-0.125217	0	0.0670486	-0.709109	0	0.500027	2.28489	2.28881	-0.303893	-0.795275	0	2.84547	2.39818	0	7.40848	20.8096	0	2.36032	4.01393	0	0.310583	1.39221	2.74713	0	0	0.174701
690.56	0.410838	0.621514	0	0.19306	-0.124938	0	0.0924135	-0.705818	0	0.498142	2.28582	2.33407	-0.297754	-0.800035	0	2.86066	2.4043	0	7.42372	20.8342	0	2.37574	4.0144	0	0.313255	1.39544	2.6941	0	0	0.170436
691.39	0.41202	0.617927	0	0.199506	-0.128763	0	0.115229	-0.70201	0	0.499403	2.28376	2.37932	-0.295059	-0.807049	0	2.86824	2.40728	0	7.43421	20.8581	0	2.3934	4.01421	0	0.319082	1.3972	2.62213	0	0	0.169236
692.22	0.411288	0.615199	0	0.198861	-0.13104	0	0.138629	-0.699707	0	0.497576	2.28123	2.42039	-0.293695	-0.811052	0	2.87935	2.41089	0	7.4417	20.8689	0	2.41649	4.02595	0	0.319362	1.39775	2.55016	0	0	0.168036
693.05	0.407235	0.611539	0	0.204025	-0.131332	0	0.164666	-0.696046	0	0.499147	2.28223	2.46147	-0.292481	-0.809255	0	2.89161	2.41477	0	7.44714	20.8841	0	2.43219	4.0501	0	0.320722	1.3994	2.56588	0	0	0.183133
693.88	0.407117	0.611413	0	0.206689	-0.131186	0	0.182494	-0.689739	0	0.502681	2.28118	2.49276	-0.292062	-0.815986	0	2.90096	2.41643	0	7.45917	20.8916	0	2.45203	4.08193	0	0.319188	1.39884	2.5816	0	0	0.19823
694.71	0.405878	0.608303	0	0.209263	-0.136379	0	0.206197	-0.685277	0	0.498323	2.27947	2.52404	-0.287901	-0.822642	0	2.91113	2.4155	0	7.4778	20.876	0	2.4638	4.12746	0	0.318291	1.40266	2.5139	0	0	0.211273
695.54	0.405124	0.605535	0	0.215693	-0.13588	0	0.228272	-0.687114	0	0.499291	2.27966	2.53259	-0.285286	-0.828086	0	2.90842	2.41785	0	7.5012	20.826	0	2.48168	4.18346	0	0.321869	1.4061	2.4462	0	0	0.224316
696.37	0.407713	0.606608	0	0.217373	-0.137307	0	0.251364	-0.687932	0	0.497825	2.27499	2.54113	-0.281663	-0.833873	0	2.91141	2.42021	0	7.51939	20.7275	0	2.4946	4.24585	0	0.323186	1.40942	2.38103	0	0	0.225455
697.2	0.408238	0.609188	0	0.221756	-0.136899	0	0.272525	-0.683909	0	0.493602	2.27207	2.54333	-0.278463	-0.838773	0	2.9189	2.41834	0	7.53937	20.6114	0	2.50416	4.31409	0	0.325866	1.40835	2.31586	0	0	0.226594
698.03	0.404426	0.608399	0	0.224606	-0.139892	0	0.291737	-0.679933	0	0.493216	2.2744	2.54554	-0.279931	-0.840115	0	2.923	2.416	0	7.56031	20.499	0	2.51014	4.39273	0	0.329835	1.41058	2.31335	0	0	0.228166
698.86	0.404545	0.612867	0	0.223232	-0.142831	0	0.313202	-0.67855	0	0.494769	2.27557	2.51967	-0.281069	-0.840496	0	2.93108	2.41459	0	7.5796	20.3948	0	2.50512	4.4642	0	0.337346	1.4148	2.31084	0	0	0.229738
699.69	0.400715	0.612518	0	0.226775	-0.146923	0	0.331837	-0.678848	0	0.496155	2.27516	2.4938	-0.283884	-0.843732	0	2.93894	2.41676	0	7.60204	20.3102	0	2.50105	4.53149	0	0.344701	1.41577	2.35487	0	0	0.227126
700.52	0.396946	0.617077	0	0.229744	-0.150942	0	0.357013	-0.677011	0	0.493777	2.26925	2.47599	-0.281722	-0.845667	0	2.94763	2.4121	0	7.63659	20.2446	0	2.48992	4.60301	0	0.357743	1.41857	2.39889	0	0	0.224514
701.35	0.392488	0.617267	0	0.22962	-0.154948	0	0.375263	-0.676246	0	0.489481	2.2653	2.45818	-0.285586	-0.848417	0	2.95625	2.41136	0	7.67149	20.1862	0	2.49053	4.66264	0	0.366311	1.41893	2.4021	0	0	0.222964
702.18	0.387317	0.61677	0	0.230787	-0.157097	0	0.392379	-0.681905	0	0.486297	2.26402	2.47528	-0.284492	-0.853032	0	2.9641	2.41074	0	7.71282	20.1048	0	2.48988	4.71514	0	0.369102	1.42189	2.40531	0	0	0.221414
703.01	0.381841	0.614808	0	0.231731	-0.158946	0	0.416392	-0.680694	0	0.482894	2.25962	2.49238	-0.288746	-0.857658	0	2.9716	2.41448	0	7.75571	20.0034	0	2.50535	4.75718	0	0.369254	1.42632	2.47629	0	0	0.21224
703.84	0.381061	0.616978	0	0.234482	-0.160418	0	0.432218	-0.683838	0	0.481405	2.26023	2.50367	-0.293411	-0.861331	0	2.96792	2.421	0	7.80495	19.8857	0	2.52495	4.78625	0	0.371314	1.42281	2.54726	0	0	0.203066
704.67	0.372386	0.614204	0	0.237239	-0.161351	0	0.44952	-0.685815	0	0.483244	2.26145	2.51495	-0.293579	-0.861768	0	2.97111	2.42075	0	7.85149	19.7604	0	2.54956	4.8125	0	0.37388	1.41677	2.64582	0	0	0.197469
705.5	0.370702	0.616195	0	0.236989	-0.159892	0	0.466704	-0.684904	0	0.481369	2.26094	2.50025	-0.293701	-0.86639	0	2.97177	2.42028	0	7.88974	19.6264	0	2.58395	4.83382	0	0.375126	1.40823	2.74437	0	0	0.191872
706.33	0.364142	0.614184	0	0.240057	-0.159904	0	0.482235	-0.68498	0	0.480954	2.26255	2.48555	-0.295341	-0.867471	0	2.97401	2.41996	0	7.92267	19.5272	0	2.61124	4.85034	0	0.375904	1.39637	2.78819	0	0	0.195354
707.16	0.359287	0.61095	0	0.242068	-0.164285	0	0.497026	-0.686012	0	0.480964	2.25812	2.45308	-0.29326	-0.866988	0	2.97095	2.42157	0	7.94729	19.4546	0	2.6468	4.85771	0	0.372681	1.38539	2.83201	0	0	0.198836
707.99	0.359022	0.611905	0	0.242097	-0.163478	0	0.511529	-0.691653	0	0.483091	2.2581	2.42062	-0.297264	-0.861979	0	2.97535	2.42225	0	7.96296	19.3858	0	2.68801	4.85668	0	0.372571	1.37296	2.83755	0	0	0.196855
708.82	0.356258	0.612676	0	0.24832	-0.161202	0	0.526434	-0.692508	0	0.484428	2.25437	2.41624	-0.296304	-0.860718	0	2.98197	2.41659	0	7.96658	19.3358	0	2.73618	4.85205	0	0.374264	1.35878	2.84309	0	0	0.194874
709.65	0.354955	0.615461	0	0.248685	-0.159487	0	0.540025	-0.695541	0	0.482174	2.25714	2.41187	-0.293444	-0.860055	0	2.98723	2.41603	0	7.96303	19.2976	0	2.7836	4.8488	0	0.375277	1.35069	2.79929	0	0	0.183384
710.48	0.35008	0.614379	0	0.249295	-0.159017	0	0.555532	-0.696819	0	0.483185	2.25328	2.40802	-0.296587	-0.859264	0	2.99868	2.41424	0	7.94678	19.2687	0	2.82534	4.85845	0	0.375089	1.33577	2.7555	0	0	0.171894
711.31	0.348447	0.614965	0	0.251992	-0.159472	0	0.566364	-0.696277	0	0.478416	2.25447	2.40416	-0.297995	-0.860149	0	3.00974	2.41101	0	7.92099	19.2506	0	2.86221	4.88228	0	0.374911	1.31805	2.71355	0	0	0.164742
712.14	0.347308	0.611484	0	0.255363	-0.162091	0	0.579917	-0.694555	0	0.473942	2.25628	2.42066	-0.30092	-0.857894	0	3.01267	2.41116	0	7.88914	19.2442	0	2.8965	4.91065	0	0.379871	1.29868	2.6716	0	0	0.15759
712.97	0.347217	0.608463	0	0.255079	-0.163032	0	0.594183	-0.69781	0	0.472052	2.24949	2.43716	-0.301514	-0.856689	0	3.02416	2.40889	0	7.85628	19.2437	0	2.92517	4.93587	0	0.383078	1.27934	2.60945	0	0	0.152066
713.8	0.343205	0.60418	0	0.258961	-0.16396	0	0.610748	-0.691921	0	0.474967	2.24521	2.46995	-0.305908	-0.855239	0	3.03436	2.41211	0	7.81474	19.2571	0	2.95161	4.96004	0	0.388256	1.25222	2.54729	0	0	0.146542
714.63	0.338058	0.600682	0	0.259693	-0.164098	0	0.624331	-0.691516	0	0.472185	2.24317	2.50275	-0.308287	-0.857432	0	3.04662	2.41074	0	7.78074	19.2677	0	2.96957	4.98605	0	0.389218	1.22726	2.47589	0	0	0.13697
715.46	0.336495	0.598671	0	0.259403	-0.16332	0	0.632804	-0.688992	0	0.474958	2.23981	2.54239	-0.308184	-0.860068	0	3.05209	2.41021	0	7.74237	19.2769	0	2.97726	5.02319	0	0.394904	1.19131	2.40449	0	0	0.127398
716.29	0.336599	0.59946	0	0.257997	-0.163641	0	0.643621	-0.684345	0	0.475564	2.23756	2.58203	-0.308469	-0.858434	0	3.06145	2.40627	0	7.70655	19.2947	0	2.98149	5.06643	0	0.403173	1.16542	2.39758	0	0	0.121441
717.12	0.33557	0.595401	0	0.257545	-0.165028	0	0.661441	-0.68345	0	0.472138	2.24168	2.61511	-0.305802	-0.854385	0	3.07456	2.40448	0	7.67066	19.3138	0	2.98609	5.10454	0	0.403639	1.14039	2.39066	0	0	0.115484
717.95	0.333833	0.592274	0	0.258763	-0.163973	0	0.674356	-0.682992	0	0.471338	2.24397	2.6482	-0.300729	-0.853407	0	3.08012	2.39511	0	7.63222	19.3347	0	2.98769	5.13856	0	0.40941	1.11719	2.41885	0	0	0.112287
718.78	0.332902	0.586227	0	0.257841	-0.166935	0	0.690638	-0.681856	0	0.465377	2.2463	2.69771	-0.297091	-0.851868	0	3.08816	2.39105	0	7.59999	19.343	0	2.99069	5.18089	0	0.411611	1.10343	2.44703	0	0	0.10909
719.61	0.329818	0.585423	0	0.257439	-0.169826	0	0.708097	-0.679857	0	0.463466	2.24888	2.74721	-0.292899	-0.853149	0	3.09806	2.38673	0	7.56671	19.3333	0	2.98538	5.21068	0	0.42014	1.09138	2.49266	0	0	0.121226
720.44	0.32683	0.579349	0	0.258303	-0.170603	0	0.722881	-0.681176	0	0.460079	2.25163	2.75632	-0.28536	-0.855556	0	3.10186	2.38255	0	7.5403	19.3275	0	2.97657	5.2327	0	0.433009	1.08496	2.53829	0	0	0.133362
721.27	0.324321	0.575316	0	0.259193	-0.173403	0	0.740107	-0.677357	0	0.463636	2.25447	2.76542	-0.28641	-0.859167	0	3.11568	2.37851	0	7.52294	19.3234	0	2.96962	5.25178	0	0.440834	1.07734	2.54966	0	0	0.146686
722.1	0.321709	0.570065	0	0.25696	-0.177078	0	0.754173	-0.676059	0	0.459586	2.25762	2.77135	-0.285685	-0.860229	0	3.12388	2.37069	0	7.50414	19.3402	0	2.96448	5.26502	0	0.447105	1.0726	2.56103	0	0	0.16001
722.93	0.323564	0.568875	0	0.255815	-0.180939	0	0.766812	-0.675106	0	0.458807	2.2606	2.77729	-0.287984	-0.860302	0	3.13527	2.36871	0	7.48916	19.3632	0	2.95717	5.27541	0	0.454576	1.06881	2.58896	0	0	0.162019
723.76	0.322209	0.567554	0	0.249855	-0.185716	0	0.777672	-0.673636	0	0.45408	2.2615	2.79181	-0.29275	-0.85916	0	3.14263	2.36741	0	7.47052	19.4285	0	2.94728	5.29047	0	0.459128	1.06677	2.61688	0	0	0.164028
724.59	0.318168	0.565485	0	0.253989	-0.188003	0	0.790867	-0.674316	0	0.44803	2.26757	2.80634	-0.294023	-0.853714	0	3.1519	2.36436	0	7.44999	19.51	0	2.93598	5.29898	0	0.467676	1.06506	2.62135	0	0	0.172946
725.42	0.313602	0.562675	0	0.253264	-0.189383	0	0.804884	-0.672281	0	0.447316	2.27061	2.7864	-0.294327	-0.851128	0	3.16724	2.3621	0	7.4259	19.615	0	2.93102	5.31205	0	0.474031	1.05886	2.62582	0	0	0.181864
726.25	0.309586	0.557688	0	0.252417	-0.194575	0	0.818858	-0.671771	0	0.445103	2.27259	2.76646	-0.294294	-0.849628	0	3.17954	2.36103	0	7.39353	19.7201	0	2.91939	5.3167	0	0.482364	1.0535	2.60631	0	0	0.189214
727.08	0.307749	0.554689	0	0.256367	-0.193348	0	0.834316	-0.667395	0	0.441745	2.27456	2.75129	-0.297066	-0.848741	0	3.19138	2.35866	0	7.36931	19.8117	0	2.90965	5.32186	0	0.491264	1.05379	2.5868	0	0	0.196564
727.91	0.303397	0.552818	0	0.252342	-0.194138	0	0.850971	-0.664912	0	0.439082	2.27762	2.73612	-0.302989	-0.844471	0	3.20224	2.35277	0	7.34664	19.8785	0	2.90415	5.32292	0	0.499229	1.05357	2.57086	0	0	0.190414
728.74	0.295819	0.553969	0	0.250585	-0.194832	0	0.860476	-0.659858	0	0.434143	2.28429	2.72053	-0.30367	-0.837811	0	3.21096	2.35126	0	7.33266	19.9283	0	2.89479	5.32071	0	0.507579	1.05202	2.55492	0	0	0.184264
729.57	0.2911	0.551485	0	0.253614	-0.196661	0	0.871446	-0.655038	0	0.428675	2.28433	2.70495	-0.30662	-0.83655	0	3.22517	2.34853	0	7.31994	19.9448	0	2.88762	5.32246	0	0.516205	1.0492	2.5562	0	0	0.182628
730.4	0.28519	0.550908	0	0.253052	-0.199771	0	0.887576	-0.651198	0	0.428735	2.28545	2.69766	-0.305804	-0.834721	0	3.24415	2.34955	0	7.31097	19.9286	0	2.88164	5.33465	0	0.529295	1.04739	2.55748	0	0	0.180992
731.23	0.277456	0.54851	0	0.255221	-0.202098	0	0.90332	-0.650832	0	0.428278	2.28635	2.69036	-0.308995	-0.835453	0	3.26153	2.35208	0	7.30653	19.9026	0	2.87476	5.36599	0	0.535505	1.03994	2.56672	0	0	0.187447
732.06	0.273867	0.547116	0	0.253115	-0.202494	0	0.918903	-0.649332	0	0.423102	2.28706	2.68454	-0.312547	-0.837053	0	3.27771	2.35438	0	7.30305	19.8616	0	2.85826	5.39332	0	0.544667	1.03434	2.57597	0	0	0.193902
732.89	0.273241	0.542199	0	0.253479	-0.20411	0	0.937258	-0.648029	0	0.419866	2.28691	2.67871	-0.317713	-0.838874	0	3.29217	2.36102	0	7.30545	19.7881	0	2.84267	5.40852	0	0.554186	1.03037	2.60145	0	0	0.191738
733.72	0.26694	0.540788	0	0.25098	-0.20466	0	0.956187	-0.651138	0	0.414613	2.29295	2.65117	-0.321438	-0.831763	0	3.31121	2.36673	0	7.30651	19.7113	0	2.82563	5.42429	0	0.558891	1.02446	2.62693	0	0	0.189574
734.55	0.26245	0.536255	0	0.251287	-0.206475	0	0.97044	-0.646226	0	0.412806	2.29376	2.62363	-0.324828	-0.829259	0	3.32963	2.3726	0	7.30633	19.6563	0	2.80781	5.43134	0	0.571577	1.01888	2.72095	0	0	0.188634
735.38	0.259811	0.537276	0	0.248447	-0.20916	0	0.984116	-0.640584	0	0.409505	2.29103	2.59389	-0.331171	-0.829679	0	3.34512	2.37283	0	7.31597	19.6191	0	2.79982	5.42648	0	0.584419	1.01138	2.81496	0	0	0.187694
736.21	0.254896	0.537754	0	0.247318	-0.211927	0	1.00531	-0.64087	0	0.401869	2.29426	2.56415	-0.334371	-0.824466	0	3.36378	2.37334	0	7.31178	19.6049	0	2.78869	5.41185	0	0.60154	1.01174	2.82917	0	0	0.191764
737.04	0.252007	0.537393	0	0.248412	-0.211027	0	1.02382	-0.64012	0	0.397915	2.29283	2.54503	-0.340509	-0.82245	0	3.37768	2.37503	0	7.31357	19.619	0	2.78526	5.37878	0	0.620477	1.00942	2.84337	0	0	0.195834
737.87	0.246917	0.534684	0	0.248054	-0.215518	0	1.04476	-0.631609	0	0.392878	2.29489	2.52592	-0.341749	-0.813937	0	3.39802	2.37016	0	7.306	19.6538	0	2.78187	5.33884	0	0.633143	1.00513	2.88525	0	0	0.191785
738.7	0.241933	0.532647	0	0.248245	-0.217418	0	1.06133	-0.628487	0	0.388387	2.30009	2.53778	-0.346475	-0.81179	0	3.42146	2.36658	0	7.29447	19.7137	0	2.79031	5.29085	0	0.650733	1.00238	2.92713	0	0	0.187736
739.53	0.23671	0.533362	0	0.246082	-0.221594	0	1.07814	-0.624343	0	0.383702	2.30513	2.54965	-0.349732	-0.813136	0	3.43515	2.36653	0	7.27391	19.7776	0	2.80885	5.23068	0	0.664699	1.00299	2.95064	0	0	0.187234
740.36	0.231908	0.5349	0	0.246306	-0.225364	0	1.09626	-0.627336	0	0.375545	2.30585	2.55255	-0.348483	-0.813726	0	3.4475	2.36551	0	7.24444	19.8389	0	2.83394	5.16389	0	0.674339	1.00498	2.97416	0	0	0.186732
741.19	0.226716	0.533621	0	0.24698	-0.227418	0	1.11064	-0.627037	0	0.366716	2.30887	2.55545	-0.352246	-0.816112	0	3.46074	2.36072	0	7.21271	19.8861	0	2.85335	5.09955	0	0.679189	1.00053	3.0268	0	0	0.197305
742.02	0.223829	0.533872	0	0.249838	-0.229411	0	1.12982	-0.625934	0	0.355866	2.31418	2.59733	-0.352874	-0.816396	0	3.47899	2.35493	0	7.17452	19.9292	0	2.87942	5.03362	0	0.680675	1.00113	3.07944	0	0	0.207878
742.85	0.220368	0.531929	0	0.254103	-0.227742	0	1.14496	-0.625448	0	0.348311	2.31841	2.6392	-0.355825	-0.818412	0	3.49096	2.35447	0	7.13187	19.9681	0	2.89888	4.96597	0	0.677731	1.0012	3.06521	0	0	0.20629
743.68	0.217787	0.535485	0	0.254738	-0.230652	0	1.16104	-0.624855	0	0.348415	2.32335	2.65726	-0.354602	-0.817581	0	3.4999	2.34676	0	7.07855	20.0273	0	2.9052	4.90306	0	0.677794	1.00534	3.05098	0	0	0.204702
744.51	0.217237	0.536159	0	0.258839	-0.231648	0	1.18176	-0.6201	0	0.349642	2.32581	2.67533	-0.359148	-0.813828	0	3.5107	2.34719	0	7.01601	20.1036	0	2.90606	4.84544	0	0.681471	1.00325	3.01545	0	0	0.197091
745.34	0.215292	0.54042	0	0.262644	-0.233399	0	1.19983	-0.620898	0	0.342334	2.32892	2.71096	-0.357786	-0.807291	0	3.51921	2.34558	0	6.94841	20.1892	0	2.89242	4.79994	0	0.686815	0.998605	2.97992	0	0	0.18948
746.17	0.210222	0.538014	0	0.26669	-0.235435	0	1.21388	-0.618423	0	0.336613	2.33038	2.7466	-0.355032	-0.806905	0	3.53587	2.33833	0	6.8805	20.2868	0	2.87016	4.76231	0	0.69678	0.994444	2.97518	0	0	0.181782
747	0.213066	0.537303	0	0.271964	-0.23599	0	1.23668	-0.613858	0	0.330942	2.32464	2.75106	-0.354863	-0.808047	0	3.54337	2.33621	0	6.81994	20.3805	0	2.85007	4.73159	0	0.707208	0.994556	2.97043	0	0	0.174084
747.83	0.211709	0.534052	0	0.274858	-0.237074	0	1.25771	-0.613756	0	0.325728	2.32723	2.75552	-0.356914	-0.807442	0	3.55092	2.33595	0	6.7674	20.4952	0	2.82365	4.70331	0	0.712482	0.989204	3.00427	0	0	0.169325
748.66	0.210313	0.532093	0	0.278229	-0.235822	0	1.27845	-0.613551	0	0.324836	2.32455	2.78148	-0.357252	-0.806262	0	3.56277	2.33488	0	6.72327	20.6042	0	2.80656	4.6754	0	0.720142	0.986419	3.03811	0	0	0.164566
749.49	0.206942	0.532631	0	0.280943	-0.234773	0	1.29717	-0.612303	0	0.319192	2.32586	2.80743	-0.356384	-0.803976	0	3.57283	2.3365	0	6.68794	20.7284	0	2.77565	4.65237	0	0.728563	0.979411	2.98147	0	0	0.149462
750.32	0.198851	0.533484	0	0.288466	-0.233279	0	1.3153	-0.608467	0	0.311202	2.32437	2.84874	-0.355392	-0.806424	0	3.57356	2.33422	0	6.66166	20.8644	0	2.73978	4.62523	0	0.740132	0.977034	2.92482	0	0	0.134358
751.15	0.197544	0.531694	0	0.29148	-0.231059	0	1.33059	-0.60545	0	0.303216	2.32367	2.89006	-0.356632	-0.812523	0	3.58032	2.3396	0	6.65489	20.9981	0	2.6963	4.60206	0	0.745237	0.976166	2.86982	0	0	0.128702
751.98	0.194342	0.525507	0	0.293505	-0.232689	0	1.34595	-0.602572	0	0.293812	2.32127	2.90437	-0.361657	-0.813314	0	3.58665	2.34002	0	6.66741	21.1349	0	2.6551	4.57688	0	0.752742	0.97021	2.81481	0	0	0.123046
752.81	0.194141	0.520077	0	0.29715	-0.234061	0	1.36243	-0.598598	0	0.291122	2.32003	2.91869	-0.362567	-0.810683	0	3.59165	2.34381	0	6.69738	21.2603	0	2.61348	4.53716	0	0.759971	0.964649	2.81888	0	0	0.121408
753.64	0.191437	0.515743	0	0.300807	-0.233996	0	1.38115	-0.596777	0	0.288919	2.31777	2.91024	-0.362271	-0.806311	0	3.60094	2.34968	0	6.76031	21.3596	0	2.58102	4.49165	0	0.767085	0.966847	2.82295	0	0	0.11977
754.47	0.191153	0.511843	0	0.302984	-0.231816	0	1.39923	-0.599784	0	0.283267	2.3187	2.90179	-0.361461	-0.801996	0	3.61188	2.35143	0	6.83245	21.4302	0	2.55096	4.4347	0	0.773681	0.965442	2.86969	0	0	0.125616
755.3	0.186253	0.507071	0	0.307157	-0.232504	0	1.41048	-0.598162	0	0.27782	2.3176	2.8598	-0.362806	-0.795321	0	3.62395	2.35563	0	6.91611	21.4778	0	2.53006	4.38085	0	0.782568	0.967339	2.91642	0	0	0.131462
756.13	0.187486	0.503092	0	0.30879	-0.228897	0	1.42327	-0.598812	0	0.271788	2.3144	2.81782	-0.356658	-0.790523	0	3.63359	2.35054	0	7.01522	21.4959	0	2.51545	4.33056	0	0.790462	0.965402	2.90911	0	0	0.131453
756.96	0.187557	0.502214	0	0.313305	-0.228931	0	1.43696	-0.594855	0	0.267121	2.3121	2.80955	-0.356655	-0.785403	0	3.64005	2.3486	0	7.11244	21.4768	0	2.51058	4.27498	0	0.797679	0.956193	2.9018	0	0	0.131444
757.79	0.189515	0.502303	0	0.31442	-0.228713	0	1.45133	-0.597379	0	0.25578	2.30984	2.80128	-0.361377	-0.780271	0	3.64515	2.34874	0	7.20965	21.4202	0	2.51637	4.21399	0	0.80242	0.949544	2.89927	0	0	0.134265
758.62	0.188491	0.498616	0	0.319347	-0.227254	0	1.46358	-0.604232	0	0.251052	2.30632	2.79313	-0.366053	-0.775304	0	3.65222	2.34902	0	7.29996	21.3404	0	2.52406	4.15303	0	0.806928	0.943114	2.89674	0	0	0.137086
759.45	0.186533	0.500947	0	0.320626	-0.226834	0	1.47104	-0.604092	0	0.243672	2.30253	2.78498	-0.366872	-0.771468	0	3.6525	2.34784	0	7.37253	21.2239	0	2.53468	4.09502	0	0.813858	0.938497	2.95478	0	0	0.141005
760.28	0.189333	0.496077	0	0.318198	-0.227004	0	1.48134	-0.606147	0	0.234797	2.29573	2.79277	-0.370097	-0.769537	0	3.65903	2.35053	0	7.44079	21.0802	0	2.54613	4.04253	0	0.818704	0.941075	3.01282	0	0	0.144924
761.11	0.189263	0.497504	0	0.322303	-0.225761	0	1.49207	-0.601557	0	0.231975	2.29015	2.80055	-0.373901	-0.763186	0	3.66477	2.35195	0	7.4995	20.9367	0	2.56178	3.99553	0	0.825796	0.938361	3.1173	0	0	0.14136
761.94	0.190375	0.498805	0	0.321431	-0.224139	0	1.50025	-0.602404	0	0.224851	2.28636	2.82385	-0.379385	-0.757446	0	3.67006	2.35396	0	7.55642	20.7922	0	2.58878	3.9588	0	0.824977	0.931381	3.22178	0	0	0.137796
762.77	0.185865	0.504586	0	0.324063	-0.221609	0	1.50604	-0.601042	0	0.220278	2.2808	2.84715	-0.386168	-0.756376	0	3.6822	2.35564	0	7.61088	20.6588	0	2.61907	3.93279	0	0.824022	0.929596	3.16189	0	0	0.134852
763.6	0.186277	0.507842	0	0.32464	-0.220801	0	1.51784	-0.600704	0	0.210991	2.2785	2.89961	-0.38777	-0.753426	0	3.68676	2.35621	0	7.65567	20.5344	0	2.64241	3.91717	0	0.823246	0.927156	3.10199	0	0	0.131908
764.43	0.182768	0.50709	0	0.327653	-0.216201	0	1.53271	-0.599114	0	0.203878	2.27169	2.95207	-0.38696	-0.756398	0	3.69523	2.35871	0	7.69359	20.4223	0	2.66671	3.91004	0	0.828106	0.926018	3.08563	0	0	0.134908
765.26	0.178906	0.509772	0	0.331275	-0.213565	0	1.54635	-0.604249	0	0.197375	2.26887	2.9251	-0.386681	-0.757913	0	3.69829	2.35651	0	7.72701	20.3317	0	2.69021	3.90452	0	0.830736	0.922849	3.06926	0	0	0.137908
766.09	0.175938	0.505701	0	0.333652	-0.211821	0	1.55301	-0.610857	0	0.19438	2.26925	2.89814	-0.381542	-0.759933	0	3.70208	2.35609	0	7.75579	20.2483	0	2.71168	3.90101	0	0.832333	0.915719	3.05642	0	0	0.140809
766.92	0.177537	0.502112	0	0.334523	-0.208868	0	1.56473	-0.611962	0	0.188195	2.26537	2.88305	-0.384127	-0.765128	0	3.70289	2.35965	0	7.79026	20.1714	0	2.73234	3.90084	0	0.831914	0.907588	3.04358	0	0	0.14371
767.75	0.179085	0.499223	0	0.339417	-0.207024	0	1.57228	-0.610374	0	0.184043	2.2643	2.86795	-0.38566	-0.764664	0	3.7059	2.35901	0	7.82968	20.1105	0	2.75134	3.90314	0	0.834965	0.906805	3.01646	0	0	0.143184
768.58	0.181297	0.50049	0	0.340946	-0.205708	0	1.58022	-0.612647	0	0.181949	2.2642	2.85651	-0.391103	-0.764663	0	3.71069	2.36014	0	7.87905	20.0794	0	2.76891	3.91183	0	0.83543	0.906717	2.98935	0	0	0.142658
769.41	0.179354	0.498288	0	0.341062	-0.204883	0	1.58943	-0.612667	0	0.173788	2.26151	2.84506	-0.392049	-0.764997	0	3.71748	2.35737	0	7.92857	20.0581	0	2.79151	3.92062	0	0.839192	0.902382	2.94554	0	0	0.150583
770.24	0.182422	0.495982	0	0.346393	-0.20664	0	1.59536	-0.615239	0	0.168986	2.26425	2.83318	-0.390431	-0.766117	0	3.72074	2.35838	0	7.99082	20.0531	0	2.8117	3.93773	0	0.8428	0.898308	2.90173	0	0	0.158508
771.07	0.183927	0.492509	0	0.348913	-0.205993	0	1.6022	-0.61747	0	0.162904	2.26346	2.8213	-0.390558	-0.772572	0	3.7303	2.35802	0	8.05368	20.0611	0	2.8327	3.95535	0	0.841156	0.892121	2.92254	0	0	0.158778
771.9	0.183565	0.488522	0	0.34892	-0.204913	0	1.61549	-0.624214	0	0.161058	2.26203	2.81005	-0.389903	-0.773725	0	3.73437	2.35932	0	8.12265	20.0806	0	2.85662	3.96736	0	0.843456	0.890853	2.94335	0	0	0.159048
772.73	0.183345	0.48669	0	0.351896	-0.204611	0	1.62574	-0.628732	0	0.151724	2.26312	2.7988	-0.393751	-0.771332	0	3.73536	2.35452	0	8.20061	20.1106	0	2.87802	3.96944	0	0.838225	0.892878	2.89707	0	0	0.157485
773.56	0.187532	0.483565	0	0.352194	-0.20356	0	1.63354	-0.628141	0	0.143458	2.25883	2.82145	-0.392231	-0.770075	0	3.7314	2.34887	0	8.28229	20.1421	0	2.90153	3.95614	0	0.840231	0.895664	2.85079	0	0	0.155922
774.39	0.1895	0.48561	0	0.352878	-0.20083	0	1.64302	-0.628661	0	0.138417	2.26315	2.84411	-0.390453	-0.769087	0	3.72808	2.34122	0	8.36441	20.1728	0	2.92935	3.94736	0	0.842677	0.896839	2.82235	0	0	0.153389
775.22	0.189666	0.488937	0	0.355948	-0.200129	0	1.64897	-0.628459	0	0.130947	2.26574	2.81746	-0.389999	-0.771921	0	3.72577	2.32796	0	8.45565	20.2359	0	2.96302	3.94258	0	0.844363	0.894977	2.79391	0	0	0.150856
776.05	0.192466	0.491593	0	0.359981	-0.198687	0	1.65391	-0.62798	0	0.123088	2.26254	2.7908	-0.388567	-0.774322	0	3.728	2.31927	0	8.55453	20.3084	0	2.99648	3.93739	0	0.850469	0.898234	2.77235	0	0	0.146326
776.88	0.197275	0.494705	0	0.362994	-0.196021	0	1.66324	-0.632005	0	0.119812	2.2599	2.80125	-0.385516	-0.779604	0	3.72164	2.30854	0	8.66317	20.3887	0	3.0303	3.93674	0	0.845811	0.898581	2.75078	0	0	0.141796
777.71	0.198843	0.495473	0	0.364638	-0.190741	0	1.6748	-0.636177	0	0.114715	2.26029	2.81169	-0.385267	-0.778673	0	3.72056	2.30342	0	8.7685	20.4507	0	3.06164	3.93974	0	0.842859	0.900352	2.727	0	0	0.131327
778.54	0.205473	0.493926	0	0.368233	-0.189134	0	1.67826	-0.641455	0	0.114017	2.25877	2.80265	-0.382309	-0.784089	0	3.7193	2.29859	0	8.88516	20.501	0	3.08833	3.94461	0	0.834273	0.901077	2.70322	0	0	0.120858
779.37	0.209396	0.491977	0	0.370477	-0.186534	0	1.68684	-0.644302	0	0.110409	2.2604	2.79361	-0.379159	-0.783043	0	3.71895	2.29162	0	8.99749	20.5101	0	3.1025	3.95534	0	0.825794	0.899788	2.69238	0	0	0.11912
780.2	0.214973	0.492104	0	0.370355	-0.179672	0	1.69477	-0.652916	0	0.101133	2.26104	2.7688	-0.381171	-0.786983	0	3.72245	2.28859	0	9.11539	20.4886	0	3.09852	3.9712	0	0.817884	0.904142	2.68154	0	0	0.117382
781.03	0.220697	0.489856	0	0.371019	-0.176523	0	1.70352	-0.660673	0	0.0934627	2.258	2.74399	-0.372718	-0.783525	0	3.71984	2.29116	0	9.23908	20.4442	0	3.07958	3.98589	0	0.810268	0.905632	2.70713	0	0	0.117993
781.86	0.222069	0.486737	0	0.375347	-0.168097	0	1.7138	-0.668127	0	0.091551	2.25317	2.69114	-0.371178	-0.778689	0	3.72168	2.28459	0	9.36192	20.3727	0	3.05353	4.0079	0	0.804717	0.909466	2.73273	0	0	0.118604
782.69	0.229039	0.48371	0	0.378642	-0.163704	0	1.72405	-0.66768	0	0.0901877	2.25228	2.63828	-0.370339	-0.773323	0	3.7261	2.28116	0	9.48303	20.2831	0	3.01906	4.03307	0	0.802354	0.910356	2.79671	0	0	0.118986
783.52	0.230995	0.480633	0	0.378922	-0.160179	0	1.73504	-0.67404	0	0.0851064	2.24687	2.61305	-0.362897	-0.760385	0	3.72926	2.27948	0	9.59691	20.1895	0	2.99626	4.06032	0	0.796785	0.913343	2.8607	0	0	0.119368
784.35	0.239118	0.475812	0	0.376907	-0.15398	0	1.73729	-0.676666	0	0.0845353	2.24189	2.58782	-0.363458	-0.74406	0	3.72529	2.27986	0	9.7131	20.0882	0	2.96827	4.08483	0	0.796179	0.91391	2.93933	0	0	0.11558
785.18	0.243533	0.47126	0	0.374639	-0.149553	0	1.74341	-0.677479	0	0.0818044	2.23918	2.57601	-0.359046	-0.719112	0	3.72732	2.27648	0	9.81554	19.9773	0	2.94966	4.11183	0	0.796245	0.916037	3.01795	0	0	0.111792
786.01	0.249286	0.464339	0	0.376218	-0.142778	0	1.74996	-0.681285	0	0.074027	2.23595	2.5642	-0.354572	-0.695384	0	3.72598	2.277	0	9.91975	19.8596	0	2.93953	4.14047	0	0.797524	0.916893	3.03658	0	0	0.113428
786.84	0.250398	0.462828	0	0.374224	-0.136942	0	1.75468	-0.683571	0	0.0625755	2.23405	2.55936	-0.34834	-0.66558	0	3.72694	2.27211	0	10.0219	19.7323	0	2.93169	4.17201	0	0.797035	0.922065	3.05521	0	0	0.115064
787.67	0.253158	0.455352	0	0.375475	-0.132671	0	1.75725	-0.684723	0	0.0580417	2.22879	2.55453	-0.346361	-0.635421	0	3.72875	2.27017	0	10.1142	19.6157	0	2.92401	4.20097	0	0.80038	0.925648	3.0106	0	0	0.115827
788.5	0.25697	0.454884	0	0.373494	-0.130393	0	1.76307	-0.688358	0	0.056175	2.22345	2.59509	-0.345446	-0.601133	0	3.72917	2.27775	0	10.2007	19.4983	0	2.91799	4.23317	0	0.794295	0.927349	2.96599	0	0	0.11659
789.33	0.26221	0.453106	0	0.374126	-0.129762	0	1.7603	-0.692455	0	0.0521917	2.22363	2.63564	-0.344746	-0.570477	0	3.73575	2.27913	0	10.2823	19.3763	0	2.90321	4.2676	0	0.794138	0.92924	2.96948	0	0	0.11057
790.16	0.260842	0.448711	0	0.373552	-0.127654	0	1.76157	-0.69589	0	0.051299	2.21979	2.69365	-0.343291	-0.541837	0	3.74547	2.28031	0	10.3536	19.2597	0	2.88807	4.29581	0	0.795865	0.933307	2.97296	0	0	0.10455
790.99	0.267852	0.446682	0	0.371437	-0.126176	0	1.76055	-0.699539	0	0.043548	2.21896	2.75165	-0.345527	-0.520021	0	3.74276	2.28159	0	10.4185	19.1654	0	2.86667	4.32859	0	0.796511	0.933634	2.98815	0	0	0.110239
791.82	0.273627	0.444069	0	0.369106	-0.123233	0	1.76411	-0.701779	0	0.0428735	2.21424	2.75349	-0.348177	-0.504064	0	3.7469	2.2806	0	10.4761	19.0788	0	2.85918	4.35355	0	0.802942	0.937931	3.00333	0	0	0.115928
792.65	0.278121	0.443097	0	0.361947	-0.122509	0	1.77103	-0.706062	0	0.0451333	2.21362	2.75534	-0.351286	-0.495114	0	3.75833	2.28227	0	10.5274	19.0269	0	2.85171	4.38411	0	0.810226	0.935732	2.95079	0	0	0.12729
793.48	0.279437	0.443076	0	0.357482	-0.124059	0	1.77789	-0.712717	0	0.0488382	2.21864	2.73773	-0.356006	-0.490891	0	3.76799	2.27555	0	10.5687	18.9969	0	2.83925	4.4109	0	0.824459	0.9386	2.89824	0	0	0.138652
794.31	0.281891	0.441252	0	0.356249	-0.122978	0	1.7824	-0.720408	0	0.0568456	2.21501	2.72011	-0.356013	-0.490155	0	3.77459	2.27243	0	10.6036	18.9841	0	2.82908	4.43089	0	0.836758	0.941279	2.83325	0	0	0.143147
795.14	0.284196	0.444054	0	0.35779	-0.119436	0	1.79194	-0.723722	0	0.0579843	2.21513	2.71105	-0.358677	-0.491495	0	3.78166	2.27121	0	10.6336	18.9881	0	2.82029	4.45111	0	0.848646	0.943692	2.76826	0	0	0.147642
795.97	0.29154	0.442963	0	0.356992	-0.11879	0	1.79569	-0.728098	0	0.0625524	2.21052	2.70199	-0.361019	-0.493105	0	3.78705	2.2674	0	10.6435	18.9997	0	2.80819	4.46188	0	0.866382	0.942058	2.78314	0	0	0.14051
796.8	0.292675	0.444683	0	0.353802	-0.116851	0	1.79553	-0.729848	0	0.0653255	2.20432	2.66804	-0.364983	-0.49458	0	3.79534	2.26554	0	10.6502	19.036	0	2.78911	4.47352	0	0.874977	0.94166	2.79802	0	0	0.133378
797.63	0.296015	0.447714	0	0.352412	-0.111894	0	1.80238	-0.736009	0	0.0703917	2.20241	2.63409	-0.370844	-0.499604	0	3.8034	2.26427	0	10.6446	19.0934	0	2.77314	4.48026	0	0.882238	0.9354	2.77455	0	0	0.129956
798.46	0.298302	0.449574	0	0.350997	-0.110915	0	1.80715	-0.742094	0	0.0724819	2.19876	2.60183	-0.376493	-0.500864	0	3.81093	2.26822	0	10.6234	19.2126	0	2.75456	4.48319	0	0.88302	0.93453	2.75107	0	0	0.126534
799.29	0.303165	0.450635	0	0.350404	-0.108363	0	1.8125	-0.749241	0	0.0725162	2.19581	2.56957	-0.375576	-0.502688	0	3.81562	2.26937	0	10.5946	19.4169	0	2.72971	4.49557	0	0.884562	0.937209	2.68178	0	0	0.112166
800.12	0.30606	0.450569	0	0.353332	-0.104567	0	1.81845	-0.751681	0	0.0731181	2.19237	2.59247	-0.374038	-0.504426	0	3.82319	2.26809	0	10.5648	19.6582	0	2.70498	4.50557	0	0.886222	0.93991	2.61248	0	0	0.097798
800.95	0.308501	0.449919	0	0.355862	-0.103204	0	1.82534	-0.750266	0	0.0722289	2.19153	2.61538	-0.373379	-0.511161	0	3.83193	2.26811	0	10.5257	19.9305	0	2.68136	4.51272	0	0.885707	0.941359	2.59583	0	0	0.088003
801.78	0.315869	0.447178	0	0.35569	-0.102339	0	1.83395	-0.754317	0	0.0730157	2.18604	2.57884	-0.377241	-0.51335	0	3.84519	2.26624	0	10.5025	20.2318	0	2.6559	4.51747	0	0.890347	0.946184	2.57919	0	0	0.078208
802.61	0.315501	0.449418	0	0.36023	-0.0987113	0	1.83879	-0.758521	0	0.0720196	2.18548	2.5423	-0.379944	-0.51201	0	3.85932	2.26851	0	10.4831	20.5446	0	2.63566	4.52306	0	0.890567	0.946288	2.59231	0	0	0.079821
803.44	0.320365	0.448321	0	0.358586	-0.0984657	0	1.84752	-0.767434	0	0.0694255	2.18142	2.5595	-0.383703	-0.516403	0	3.86893	2.26564	0	10.4708	20.8339	0	2.61551	4.53131	0	0.891113	0.948903	2.60543	0	0	0.081434
804.27	0.324079	0.445626	0	0.362996	-0.0964064	0	1.85738	-0.768407	0	0.0658711	2.17908	2.57671	-0.384945	-0.516689	0	3.87347	2.26658	0	10.4628	21.0877	0	2.59109	4.53591	0	0.890966	0.951749	2.60555	0	0	0.094547
805.1	0.331145	0.442523	0	0.358904	-0.0938985	0	1.86707	-0.773043	0	0.063373	2.17467	2.61791	-0.385767	-0.517622	0	3.88071	2.26483	0	10.4588	21.2864	0	2.57497	4.53859	0	0.889274	0.951064	2.60567	0	0	0.10766
805.93	0.337629	0.439726	0	0.359622	-0.091651	0	1.87283	-0.777088	0	0.0595985	2.16646	2.65912	-0.384025	-0.519281	0	3.88636	2.26621	0	10.4578	21.4337	0	2.56585	4.53727	0	0.892545	0.950844	2.63695	0	0	0.106972
806.76	0.34485	0.439561	0	0.360836	-0.0898328	0	1.87516	-0.7796	0	0.0591186	2.16876	2.71526	-0.383033	-0.520737	0	3.89314	2.26458	0	10.4624	21.5432	0	2.56057	4.53398	0	0.895363	0.947429	2.66823	0	0	0.106284
807.59	0.348889	0.436638	0	0.35916	-0.0872127	0	1.88269	-0.779184	0	0.0508574	2.16572	2.7714	-0.384014	-0.526262	0	3.90304	2.26432	0	10.4801	21.6062	0	2.56018	4.53209	0	0.89606	0.948253	2.67031	0	0	0.100953
808.42	0.355722	0.436015	0	0.362367	-0.0881926	0	1.89224	-0.780218	0	0.045752	2.16099	2.81536	-0.387902	-0.528834	0	3.91021	2.26588	0	10.5063	21.6471	0	2.56613	4.52592	0	0.899227	0.946696	2.6724	0	0	0.095622
809.25	0.358281	0.438557	0	0.365114	-0.0879966	0	1.89754	-0.78231	0	0.0448961	2.15942	2.85933	-0.388859	-0.531482	0	3.9254	2.2673	0	10.5327	21.6892	0	2.57027	4.51624	0	0.899047	0.947157	2.64795	0	0	0.095057
810.08	0.360842	0.437254	0	0.365105	-0.0910642	0	1.90502	-0.787949	0	0.0359353	2.1514	2.91531	-0.387434	-0.537873	0	3.93768	2.27013	0	10.5617	21.7235	0	2.57608	4.50842	0	0.898097	0.948623	2.62351	0	0	0.094492
810.91	0.364332	0.434614	0	0.367638	-0.0902167	0	1.91327	-0.793428	0	0.0283966	2.15094	2.9713	-0.383674	-0.546862	0	3.94359	2.26761	0	10.5831	21.7409	0	2.58028	4.49891	0	0.899334	0.946437	2.67672	0	0	0.089468
811.74	0.371432	0.432911	0	0.369986	-0.0915877	0	1.92055	-0.794841	0	0.0288534	2.1503	2.9418	-0.384041	-0.557591	0	3.94535	2.26425	0	10.6081	21.7498	0	2.57342	4.48964	0	0.895274	0.946626	2.72994	0	0	0.084444
812.57	0.374152	0.435478	0	0.368978	-0.0910647	0	1.92868	-0.792065	0	0.0241676	2.14332	2.9123	-0.382935	-0.568788	0	3.95287	2.26574	0	10.6243	21.7529	0	2.55886	4.4781	0	0.891281	0.948473	2.75869	0	0	0.083912
813.4	0.375106	0.433974	0	0.373046	-0.0875201	0	1.93321	-0.797799	0	0.0208353	2.14048	2.90192	-0.380838	-0.581189	0	3.95352	2.26531	0	10.6344	21.7333	0	2.5466	4.46734	0	0.893563	0.949589	2.78744	0	0	0.08338
814.23	0.37726	0.436239	0	0.375896	-0.0894088	0	1.93863	-0.794407	0	0.0128544	2.13835	2.89154	-0.380917	-0.595851	0	3.95581	2.2668	0	10.6363	21.6931	0	2.52702	4.45179	0	0.892367	0.950397	2.73727	0	0	0.082081
815.06	0.379102	0.440192	0	0.376248	-0.088499	0	1.93818	-0.796862	0	0.0106446	2.1338	2.85905	-0.382962	-0.601894	0	3.96478	2.26885	0	10.6384	21.6355	0	2.50269	4.44326	0	0.895515	0.947282	2.68711	0	0	0.080782
815.89	0.381843	0.440792	0	0.378963	-0.0870152	0	1.94349	-0.799796	0	0.00716569	2.13419	2.82656	-0.383685	-0.605806	0	3.97214	2.27091	0	10.6397	21.5664	0	2.47506	4.42796	0	0.895987	0.945285	2.68074	0	0	0.08543
816.72	0.384705	0.441822	0	0.385175	-0.088924	0	1.94983	-0.804232	0	0.00594461	2.12645	2.80271	-0.381651	-0.603654	0	3.97557	2.27435	0	10.6469	21.4964	0	2.43659	4.41304	0	0.893616	0.944187	2.67436	0	0	0.090078
817.55	0.387529	0.442389	0	0.383027	-0.0879363	0	1.95579	-0.804286	0	0.00169412	2.12162	2.77885	-0.382943	-0.598973	0	3.97713	2.27706	0	10.6509	21.4105	0	2.39013	4.40321	0	0.888514	0.945467	2.70756	0	0	0.091781
818.38	0.391122	0.440446	0	0.386999	-0.0868956	0	1.96672	-0.808173	0	-0.00227059	2.11564	2.79684	-0.383384	-0.597124	0	3.97721	2.27756	0	10.645	21.3121	0	2.34277	4.3904	0	0.883057	0.942837	2.74076	0	0	0.093484
819.21	0.392061	0.437086	0	0.389045	-0.0898632	0	1.97213	-0.808264	0	-0.00983284	2.11103	2.81483	-0.382883	-0.592661	0	3.98123	2.28168	0	10.6318	21.2029	0	2.29226	4.37484	0	0.88561	0.946424	2.70886	0	0	0.100053
820.04	0.396047	0.431887	0	0.38949	-0.091499	0	1.97129	-0.8099	0	-0.0163863	2.10931	2.85071	-0.383985	-0.594549	0	3.98131	2.28288	0	10.6125	21.108	0	2.23884	4.35553	0	0.886374	0.949143	2.67696	0	0	0.106622
820.87	0.397614	0.431355	0	0.390829	-0.0911152	0	1.98059	-0.809926	0	-0.0244363	2.10567	2.88659	-0.385772	-0.593941	0	3.97953	2.28595	0	10.5827	21.0093	0	2.19185	4.33991	0	0.889989	0.945931	2.67047	0	0	0.104442
821.7	0.401787	0.426408	0	0.390823	-0.0912657	0	1.98405	-0.807967	0	-0.0277544	2.10058	2.87191	-0.385316	-0.594812	0	3.98405	2.2908	0	10.546	20.9523	0	2.14733	4.3274	0	0.890035	0.945628	2.66398	0	0	0.102262
822.53	0.405143	0.426398	0	0.39115	-0.095524	0	1.98232	-0.806131	0	-0.028624	2.09266	2.85724	-0.387056	-0.591645	0	3.98867	2.29526	0	10.4923	20.93	0	2.11661	4.30606	0	0.894358	0.942604	2.72735	0	0	0.099912
823.36	0.408946	0.427312	0	0.393942	-0.0967956	0	1.98269	-0.801611	0	-0.0329069	2.0882	2.86623	-0.397263	-0.592902	0	3.9901	2.29112	0	10.4269	20.9265	0	2.09884	4.29112	0	0.904778	0.940068	2.79073	0	0	0.097562
824.19	0.415636	0.423073	0	0.398868	-0.103555	0	1.98893	-0.802076	0	-0.0387564	2.08573	2.87523	-0.40065	-0.595281	0	3.99602	2.29348	0	10.3518	20.9457	0	2.09081	4.27852	0	0.917103	0.936075	2.81422	0	0	0.095263
825.02	0.418026	0.420256	0	0.400989	-0.107311	0	1.99492	-0.805404	0	-0.0474348	2.07943	2.84361	-0.406434	-0.596822	0	4.00074	2.29869	0	10.2774	20.9867	0	2.08811	4.26294	0	0.930243	0.931939	2.83771	0	0	0.092964
825.85	0.426915	0.417211	0	0.406499	-0.109024	0	1.99728	-0.806339	0	-0.0499657	2.07941	2.812	-0.410952	-0.606151	0	4.00549	2.30156	0	10.2046	21.0548	0	2.09031	4.25526	0	0.952405	0.935414	2.8399	0	0	0.09577
826.68	0.429034	0.41662	0	0.406986	-0.112019	0	2.00458	-0.80357	0	-0.0576475	2.07553	2.77039	-0.410292	-0.616442	0	4.00795	2.30028	0	10.133	21.1239	0	2.09534	4.25549	0	0.966305	0.93268	2.84209	0	0	0.098576
827.51	0.4362	0.417872	0	0.408397	-0.118589	0	2.00972	-0.804276	0	-0.060277	2.06755	2.72878	-0.415836	-0.638301	0	4.01601	2.30386	0	10.076	21.2035	0	2.10247	4.26056	0	0.980077	0.930572	2.92344	0	0	0.095011
828.34	0.439779	0.420092	0	0.413404	-0.122929	0	2.0158	-0.804215	0	-0.0661868	2.06112	2.72522	-0.423754	-0.656354	0	4.0292	2.30236	0	10.0238	21.2893	0	2.10519	4.28014	0	0.989711	0.929813	3.00478	0	0	0.091446
829.17	0.448392	0.417213	0	0.415947	-0.128533	0	2.01747	-0.803854	0	-0.0671157	2.0512	2.72167	-0.42957	-0.684497	0	4.0458	2.30166	0	9.97984	21.3897	0	2.10729	4.3099	0	0.999415	0.930415	3.01979	0	0	0.091914
830	0.453219	0.421296	0	0.417919	-0.129882	0	2.02551	-0.808953	0	-0.0701701	2.04516	2.70283	-0.431573	-0.716285	0	4.0625	2.30083	0	9.94788	21.4797	0	2.10145	4.3431	0	1.00473	0.929751	3.0348	0	0	0.092382
830.83	0.462847	0.423418	0	0.417964	-0.128871	0	2.0371	-0.805303	0	-0.077898	2.04294	2.68398	-0.433355	-0.747168	0	4.0761	2.29216	0	9.91897	21.573	0	2.0886	4.37363	0	1.00989	0.930775	3.03604	0	0	0.106071
831.66	0.470141	0.423687	0	0.414593	-0.130733	0	2.04472	-0.806638	0	-0.0867456	2.03239	2.70719	-0.436332	-0.777803	0	4.09289	2.28858	0	9.88442	21.6705	0	2.07961	4.39553	0	1.00852	0.930768	3.03728	0	0	0.11976
832.49	0.480679	0.427018	0	0.415285	-0.134577	0	2.05306	-0.806465	0	-0.0949225	2.02935	2.7304	-0.436655	-0.805526	0	4.10301	2.28889	0	9.84906	21.7471	0	2.0697	4.41382	0	1.0068	0.928813	2.98387	0	0	0.127381
833.32	0.48698	0.425178	0	0.418261	-0.139768	0	2.06237	-0.805234	0	-0.102278	2.0198	2.77397	-0.438108	-0.826356	0	4.1148	2.28937	0	9.81171	21.817	0	2.06037	4.4196	0	1.00144	0.930798	2.93045	0	0	0.135002
834.15	0.495098	0.421908	0	0.422673	-0.142236	0	2.06995	-0.810269	0	-0.111963	2.01471	2.81755	-0.437621	-0.843654	0	4.1256	2.2896	0	9.77611	21.8714	0	2.04627	4.42328	0	0.994863	0.931538	2.94382	0	0	0.131333
834.98	0.504935	0.417623	0	0.426297	-0.143307	0	2.0722	-0.811042	0	-0.124983	2.0063	2.80571	-0.432684	-0.851774	0	4.13412	2.28794	0	9.73784	21.8852	0	2.0312	4.41775	0.1915	0.986716	0.932458	2.95719	0	0	0.127664
835.81	0.515947	0.417559	0	0.426123	-0.146715	0	2.08162	-0.810683	0	-0.134957	1.99776	2.79388	-0.429127	-0.85357	0	4.14203	2.29505	0	9.70072	21.8936	0	2.02449	4.40736	0.383	0.974164	0.927777	2.84443	0	0	0.124293
836.64	0.521024	0.42181	0	0.429892	-0.153167	0	2.08237	-0.809151	0	-0.146915	1.99087	2.80882	-0.426642	-0.854278	0	4.14956	2.29888	0	9.66127	21.8934	0	2.01108	4.40123	0.66256	0.960334	0.92891	2.73168	0	0	0.120922
837.47	0.527545	0.419874	0	0.427395	-0.158545	0	2.08451	-0.808944	0	-0.15893	1.98546	2.82376	-0.423285	-0.854473	0	4.1553	2.30118	0	9.62067	21.8993	0	1.9971	4.39091	0.94212	0.948868	0.928829	2.68867	0	0	0.117015
838.3	0.531195	0.422239	0	0.424436	-0.164665	0	2.08622	-0.809333	0	-0.171755	1.98034	2.91849	-0.41755	-0.858411	0	4.1588	2.30718	0	9.57723	21.91	0	1.98886	4.38726	1.25463	0.931879	0.928052	2.64566	0	0	0.113108
839.13	0.53861	0.424418	0	0.425196	-0.169759	0	2.09836	-0.809175	0	-0.181024	1.97681	3.01322	-0.411802	-0.864018	0	4.15686	2.31208	0	9.54074	21.9044	0	1.98558	4.38388	1.56714	0.921595	0.927981	2.63956	0	0.035706	0.103719
839.96	0.546656	0.424683	0	0.422277	-0.174239	0	2.10646	-0.805996	0	-0.190546	1.9717	3.02773	-0.403801	-0.867185	0	4.16226	2.31529	0	9.52205	21.8939	0	1.97987	4.38146	1.83351	0.91554	0.931439	2.63345	0	0.071412	0.09433
840.79	0.550018	0.424071	0	0.425297	-0.179254	0	2.11342	-0.805396	0	-0.199493	1.96399	3.04224	-0.404164	-0.872016	0	4.1637	2.3172	0	9.51663	21.8276	0	1.97322	4.38139	2.09988	0.916253	0.928327	2.67333	0	0.173077	0.092492
841.62	0.553796	0.423041	0	0.42756	-0.185197	0	2.12009	-0.802191	0	-0.207424	1.95953	3.05898	-0.40142	-0.874616	0	4.16333	2.31616	0	9.53318	21.6979	0	1.96646	4.38079	2.3625	0.916224	0.927881	2.71321	0	0.274742	0.090654
842.45	0.558612	0.423469	0	0.426596	-0.191444	0	2.13008	-0.7994	0	-0.210435	1.95874	3.07573	-0.401826	-0.876551	0	4.16695	2.31588	0	9.56429	21.5424	0	1.95669	4.3793	2.62512	0.916571	0.924945	2.71122	0	0.38239	0.090672
843.28	0.567199	0.427288	0	0.421899	-0.194803	0	2.14168	-0.798967	0	-0.217675	1.95562	3.1283	-0.401075	-0.875867	0	4.16579	2.3108	0	9.63101	21.3477	0	1.94868	4.38805	2.79135	0.917675	0.921135	2.70924	0	0.490038	0.09069
844.11	0.573201	0.431248	0	0.423499	-0.197923	0	2.1415	-0.79782	0	-0.22426	1.95205	3.18088	-0.400126	-0.880078	0	4.16763	2.31196	0	9.70695	21.1424	0	1.94071	4.40733	2.95758	0.921965	0.921049	2.75026	0	0.526254	0.094344
844.94	0.578439	0.431626	0	0.423866	-0.201764	0	2.14909	-0.796648	0	-0.227718	1.94999	3.18843	-0.399523	-0.883818	0	4.16837	2.30807	0	9.79265	20.9372	0	1.92764	4.4267	2.94003	0.92229	0.920681	2.79127	0	0.56247	0.097998
845.77	0.582734	0.431237	0	0.427882	-0.204276	0	2.15545	-0.794192	0	-0.232547	1.94768	3.19598	-0.395066	-0.885374	0	4.1783	2.30483	0	9.88359	20.7511	0	1.91469	4.4371	2.92248	0.92046	0.917389	2.79809	0	0.56247	0.101365
846.6	0.589771	0.432647	0	0.430001	-0.20752	0	2.15752	-0.798751	0	-0.234219	1.94612	3.14755	-0.394001	-0.890235	0	4.1837	2.30036	0	9.97329	20.6184	0	1.89611	4.45055	2.77398	0.925121	0.916628	2.80492	0	0.56247	0.104732
847.43	0.598803	0.43056	0	0.43368	-0.211323	0	2.16574	-0.798156	0	-0.23853	1.94405	3.09913	-0.393307	-0.891274	0	4.18766	2.2952	0	10.0497	20.5381	0	1.87477	4.46732	2.62548	0.928684	0.918783	2.82131	0	0.526764	0.117708
848.26	0.602339	0.430928	0	0.434317	-0.21479	0	2.17172	-0.796059	0	-0.243177	1.94204	3.06519	-0.393538	-0.891802	0	4.19893	2.28669	0	10.1284	20.5021	0	1.85816	4.48739	2.39199	0.932606	0.921029	2.83771	0	0.491058	0.130684
849.09	0.608282	0.43221	0	0.434868	-0.221036	0	2.17957	-0.797181	0	-0.245618	1.93534	3.03126	-0.392455	-0.892694	0	4.20546	2.28676	0	10.1998	20.4974	0	1.8398	4.50109	2.1585	0.930339	0.923657	2.92951	0	0.389393	0.137357
849.92	0.617844	0.431791	0	0.434255	-0.224371	0	2.1805	-0.796404	0	-0.247885	1.93166	3.01829	-0.391166	-0.888622	0	4.21035	2.28123	0	10.262	20.5331	0	1.81743	4.52706	1.92903	0.934011	0.925687	3.02131	0	0.287728	0.14403
850.75	0.626308	0.431491	0	0.435215	-0.222779	0	2.18982	-0.797046	0	-0.249398	1.92811	3.00531	-0.389691	-0.889126	0	4.21716	2.27175	0	10.3051	20.5861	0	1.7839	4.55616	1.69956	0.93512	0.9291	3.0645	0	0.18008	0.149031
851.58	0.630679	0.431778	0	0.432355	-0.224654	0	2.19488	-0.79965	0	-0.253875	1.92362	2.97536	-0.387918	-0.886061	0	4.21697	2.2597	0	10.3422	20.6458	0	1.74825	4.59096	1.47177	0.935299	0.93645	3.10769	0	0.072432	0.154032
852.41	0.63852	0.435316	0	0.432069	-0.226113	0	2.20353	-0.801395	0	-0.254295	1.92377	2.94542	-0.383133	-0.881057	0	4.22157	2.2518	0	10.3706	20.7075	0	1.71341	4.62958	1.24398	0.938796	0.935788	3.12287	0	0.036216	0.156026
853.24	0.646475	0.436153	0	0.431379	-0.228514	0	2.21013	-0.80047	0	-0.257591	1.91789	2.92457	-0.382541	-0.879799	0	4.22874	2.2448	0	10.4021	20.7862	0	1.68313	4.66164	1.08129	0.939105	0.94018	3.13805	0	0	0.15802
854.07	0.650505	0.442015	0	0.430987	-0.230744	0	2.21951	-0.801764	0	-0.263785	1.91697	2.90373	-0.379658	-0.872944	0	4.23957	2.25201	0	10.4232	20.8693	0	1.66319	4.69925	0.9186	0.938769	0.942051	3.17044	0	0	0.157092
854.9	0.655116	0.442509	0	0.433427	-0.232636	0	2.22415	-0.806305	0	-0.266549	1.9129	2.85667	-0.379853	-0.864173	0	4.24474	2.25083	0	10.4382	20.9526	0	1.64668	4.73381	0.79725	0.94173	0.936566	3.20284	0	0	0.156164
855.73	0.663014	0.444792	0	0.43072	-0.240203	0	2.23498	-0.808404	0	-0.272364	1.90542	2.8096	-0.378336	-0.850897	0	4.25545	2.25189	0	10.4656	21.0419	0	1.624	4.76224	0.6759	0.944428	0.938759	3.18749	0	0	0.157002
856.56	0.669652	0.443286	0	0.427933	-0.243498	0	2.24012	-0.813521	0	-0.276807	1.90363	2.77078	-0.376179	-0.840556	0	4.26038	2.25204	0	10.4983	21.1539	0	1.61175	4.79492	0.66363	0.94462	0.937376	3.17213	0	0	0.15784
857.39	0.67767	0.437356	0	0.43136	-0.244785	0	2.2497	-0.812616	0	-0.280727	1.90064	2.73196	-0.371393	-0.838573	0	4.26345	2.25393	0	10.5311	21.2841	0	1.60508	4.82107	0.65136	0.940969	0.937657	3.12638	0	0	0.161656
858.22	0.683345	0.435803	0	0.433833	-0.247823	0	2.2612	-0.813846	0	-0.281623	1.89469	2.70963	-0.370424	-0.837159	0	4.27133	2.25465	0	10.5623	21.426	0	1.60329	4.8526	0.65541	0.940985	0.936174	3.08063	0	0	0.165472
859.05	0.689187	0.435791	0	0.43719	-0.249829	0	2.26617	-0.813933	0	-0.285507	1.89707	2.6873	-0.368736	-0.841196	0	4.28094	2.25281	0	10.5708	21.555	0	1.60962	4.87733	0.65946	0.94182	0.935868	3.08186	0	0	0.166486
859.88	0.696592	0.432957	0	0.439685	-0.252906	0	2.26801	-0.819631	0	-0.28692	1.89363	2.70582	-0.367769	-0.846906	0	4.2889	2.25166	0	10.5654	21.6679	0	1.61743	4.90234	0.6813	0.94694	0.93231	3.08308	0	0	0.1675
860.71	0.698973	0.435499	0	0.437042	-0.258102	0	2.268	-0.823567	0	-0.289531	1.89166	2.72433	-0.365014	-0.850443	0	4.29603	2.2484	0	10.5596	21.7766	0	1.62857	4.92202	0.70314	0.952606	0.930866	3.11474	0	0	0.172199
861.54	0.706118	0.437097	0	0.440026	-0.261126	0	2.27819	-0.827791	0	-0.292706	1.88935	2.74301	-0.365057	-0.851287	0	4.30429	2.24074	0	10.5452	21.8538	0	1.64672	4.94041	0.7701	0.952471	0.925777	3.14639	0	0	0.176898
862.37	0.711019	0.441994	0	0.445341	-0.264156	0	2.28448	-0.828474	0	-0.300459	1.88678	2.7617	-0.358911	-0.848863	0	4.32006	2.22987	0	10.5398	21.9103	0	1.66594	4.96542	0.83706	0.952592	0.922667	3.0921	0	0	0.177247
863.2	0.715252	0.443988	0	0.44745	-0.268342	0	2.28818	-0.828135	0	-0.305567	1.88707	2.81084	-0.356492	-0.85076	0	4.33304	2.22076	0	10.5332	21.9574	0	1.68274	4.98807	0.87276	0.952923	0.925445	3.03781	0	0	0.177596
864.03	0.721194	0.449534	0	0.4497	-0.275792	0	2.29239	-0.83199	0	-0.309551	1.8902	2.85998	-0.352287	-0.849846	0	4.33943	2.21552	0	10.5313	21.9742	0	1.70966	5.02356	0.90846	0.956124	0.92986	3.0055	0	0	0.167125
864.86	0.725847	0.450356	0	0.452552	-0.279865	0	2.29739	-0.834515	0	-0.315157	1.89007	2.89255	-0.347482	-0.856022	0	4.34501	2.20952	0	10.5422	21.9737	0	1.73044	5.07195	0.85914	0.954355	0.93494	2.9732	0	0	0.156654
865.69	0.729137	0.453477	0	0.455663	-0.285218	0	2.30697	-0.838355	0	-0.316131	1.88829	2.92511	-0.336385	-0.857909	0	4.34918	2.21351	0	10.5449	21.9498	0	1.74533	5.12405	0.80982	0.947143	0.938184	3.03365	0	0	0.146133
866.52	0.732443	0.457416	0	0.453006	-0.289088	0	2.3124	-0.840468	0	-0.322191	1.88926	2.93464	-0.326205	-0.861315	0	4.35114	2.21341	0	10.5561	21.9303	0	1.75218	5.173	0.77661	0.938001	0.940427	3.0941	0	0	0.135612
867.35	0.737237	0.456975	0	0.452582	-0.291553	0	2.317	-0.839452	0	-0.324956	1.89141	2.94417	-0.313011	-0.864347	0	4.35395	2.21064	0	10.5672	21.9023	0	1.75739	5.21959	0.7434	0.924598	0.941114	3.07237	0	0	0.130513
868.18	0.741368	0.464982	0	0.453395	-0.297778	0	2.32227	-0.838937	0	-0.328263	1.89242	2.93284	-0.302769	-0.866242	0	4.35667	2.20839	0	10.5747	21.8682	0	1.7532	5.2674	0.71514	0.912459	0.939195	3.05063	0	0	0.125414
869.01	0.743391	0.469161	0	0.45643	-0.303781	0	2.32982	-0.842993	0	-0.328619	1.89279	2.92151	-0.296903	-0.871201	0	4.36391	2.2067	0	10.5806	21.8372	0	1.7454	5.30946	0.68688	0.901261	0.937925	3.02751	0	0	0.117719
869.84	0.744742	0.47527	0	0.458626	-0.305978	0	2.3362	-0.845028	0	-0.334442	1.90088	2.87939	-0.284334	-0.868484	0	4.36194	2.20194	0	10.5861	21.804	0	1.73077	5.33944	0.63864	0.888483	0.932071	3.00439	0	0	0.110024
870.67	0.74856	0.477776	0	0.456429	-0.308327	0	2.34242	-0.845696	0	-0.337224	1.90632	2.83728	-0.273595	-0.867008	0	4.36883	2.2033	0	10.5913	21.7769	0	1.71308	5.34895	0.5904	0.87614	0.928623	3.07704	0	0	0.105425
871.5	0.751357	0.480793	0	0.4576	-0.311872	0	2.34637	-0.848647	0	-0.342183	1.91034	2.87723	-0.266981	-0.86487	0	4.36503	2.19697	0	10.6016	21.7474	0	1.69891	5.34694	0.56349	0.866633	0.92206	3.14969	0	0	0.100826
872.33	0.760676	0.482132	0	0.457718	-0.316831	0	2.35212	-0.846545	0	-0.346613	1.91493	2.91717	-0.264939	-0.861385	0	4.35808	2.19244	0	10.614	21.7156	0	1.69444	5.33773	0.53658	0.863398	0.922639	3.19186	0	0	0.103915
873.16	0.758501	0.481804	0	0.461107	-0.323369	0	2.35383	-0.852995	0	-0.351106	1.91769	2.96179	-0.264136	-0.860074	0	4.36062	2.19042	0	10.6271	21.6749	0	1.69487	5.32297	0.55557	0.86198	0.919031	3.23404	0	0	0.107004
873.99	0.756196	0.484032	0	0.461705	-0.327118	0	2.35694	-0.852453	0	-0.353611	1.92885	3.00641	-0.263994	-0.856413	0	4.35625	2.18536	0	10.6646	21.6197	0	1.69245	5.30752	0.57456	0.864361	0.915731	3.14324	0	0	0.114691
874.82	0.759319	0.484428	0	0.464463	-0.328935	0	2.35882	-0.851846	0	-0.353122	1.93578	2.99371	-0.267816	-0.850682	0	4.35738	2.17901	0	10.7222	21.5703	0	1.69217	5.30204	0.58197	0.868123	0.917029	3.05245	0	0	0.122378
875.65	0.761107	0.48824	0	0.464907	-0.328706	0	2.36538	-0.855952	0	-0.350418	1.94375	2.98101	-0.262489	-0.848278	0	4.3602	2.1723	0	10.7912	21.5078	0	1.69463	5.30957	0.58938	0.873792	0.916157	2.97258	0	0	0.133561
876.48	0.758328	0.493331	0	0.467193	-0.331763	0	2.36906	-0.855832	0	-0.350035	1.95287	3.02699	-0.260759	-0.847625	0	4.36363	2.16179	0	10.8734	21.4462	0	1.69793	5.32131	0.60006	0.876179	0.914323	2.89271	0	0	0.144744
877.31	0.762074	0.500092	0	0.46968	-0.337414	0	2.37012	-0.857213	0	-0.350523	1.95847	3.07297	-0.261143	-0.846369	0	4.36606	2.15483	0	10.9632	21.3931	0	1.70661	5.33762	0.61074	0.876101	0.915624	2.85459	0	0	0.146109
878.14	0.761791	0.500499	0	0.474843	-0.340956	0	2.36688	-0.858026	0	-0.35103	1.96205	3.10992	-0.263275	-0.846502	0	4.3678	2.14128	0	11.0552	21.3204	0	1.71508	5.36105	0.6312	0.874072	0.921915	2.81647	0	0	0.147474
878.97	0.765172	0.5043	0	0.473041	-0.341472	0	2.37511	-0.859517	0	-0.354155	1.97294	3.14687	-0.260321	-0.845384	0	4.37442	2.13086	0	11.1566	21.2577	0	1.73479	5.38934	0.65166	0.878543	0.922246	2.79828	0	0	0.147107
879.8	0.767831	0.507017	0	0.474516	-0.34417	0	2.37895	-0.857661	0	-0.358099	1.98224	3.12446	-0.257376	-0.847403	0	4.38387	2.11782	0	11.255	21.2066	0	1.75963	5.41464	0.65358	0.881635	0.917679	2.7801	0	0	0.14674
880.63	0.768679	0.512001	0	0.479873	-0.34086	0	2.38234	-0.859978	0	-0.362122	1.98733	3.10205	-0.25825	-0.846274	0	4.39331	2.10612	0	11.3526	21.1781	0	1.77685	5.44166	0.6555	0.882999	0.922163	2.77017	0	0	0.149556
881.46	0.766544	0.513135	0	0.480929	-0.340578	0	2.38085	-0.861364	0	-0.36464	1.99103	3.0472	-0.258975	-0.84549	0	4.40705	2.09164	0	11.4401	21.1725	0	1.79849	5.47783	0.68739	0.886223	0.920471	2.76024	0	0	0.152372
882.29	0.767228	0.513398	0	0.486181	-0.343349	0	2.38106	-0.865492	0	-0.369299	1.99828	2.99236	-0.259039	-0.84799	0	4.41388	2.08169	0	11.5118	21.1751	0	1.81996	5.51063	0.71928	0.881278	0.919118	2.74126	0	0	0.151148
883.12	0.77091	0.515896	0	0.487181	-0.34458	0	2.38381	-0.869026	0	-0.372938	2.01123	2.98354	-0.254626	-0.848438	0	4.42288	2.07241	0	11.5635	21.1943	0	1.84748	5.54985	0.74409	0.879829	0.920127	2.72227	0	0	0.149924
883.95	0.774039	0.517954	0	0.48657	-0.347574	0	2.38253	-0.871889	0	-0.376901	2.01871	2.97473	-0.252915	-0.849431	0	4.43362	2.06718	0	11.5896	21.243	0	1.8761	5.58209	0.7689	0.879341	0.921203	2.78379	0	0	0.14065
884.78	0.77546	0.520092	0	0.487658	-0.349677	0	2.38128	-0.874928	0	-0.380579	2.02106	2.9293	-0.246194	-0.855301	0	4.44446	2.06102	0	11.5872	21.3135	0	1.90477	5.60918	0.78606	0.874046	0.927918	2.8453	0	0	0.131376
885.61	0.773778	0.523337	0	0.489556	-0.355092	0	2.37544	-0.87704	0	-0.383219	2.02559	2.88387	-0.241289	-0.858385	0	4.45872	2.05769	0	11.5457	21.3956	0	1.93143	5.6184	0.80322	0.872724	0.930796	2.84517	0	0	0.141589
886.44	0.775449	0.528894	0	0.490815	-0.355778	0	2.38385	-0.879668	0	-0.385149	2.03195	2.8699	-0.231526	-0.863943	0	4.46894	2.04963	0	11.4845	21.4592	0	1.95843	5.62113	0.79767	0.864174	0.928162	2.84504	0	0	0.151802
887.27	0.777082	0.536503	0	0.48753	-0.36151	0	2.37958	-0.877739	0	-0.387808	2.04259	2.85593	-0.223897	-0.86786	0	4.47941	2.04326	0	11.4127	21.5217	0	1.98487	5.61571	0.79212	0.863302	0.922022	2.88749	0	0	0.16113
888.1	0.77985	0.5414	0	0.484161	-0.362839	0	2.37195	-0.880003	0	-0.387884	2.04837	2.82184	-0.219203	-0.871958	0	4.48724	2.03681	0	11.3231	21.5731	0	2.00738	5.61087	0.78213	0.864878	0.920513	2.92994	0	0	0.170458
888.93	0.78047	0.54308	0	0.483481	-0.365689	0	2.37113	-0.881651	0	-0.390644	2.04858	2.78775	-0.212409	-0.874372	0	4.49988	2.03575	0	11.2323	21.5709	0	2.03582	5.60252	0.77214	0.862322	0.91844	2.99574	0	0	0.166173
889.76	0.781246	0.549831	0	0.484204	-0.368942	0	2.36945	-0.884452	0	-0.391423	2.05838	2.80787	-0.211513	-0.877042	0	4.50809	2.03251	0	11.1438	21.556	0	2.06465	5.59208	0.79683	0.860577	0.91132	3.06154	0	0	0.161888
890.59	0.782008	0.555907	0	0.48756	-0.371569	0	2.36754	-0.885614	0	-0.391638	2.06559	2.828	-0.205571	-0.880002	0	4.5081	2.03144	0	11.0553	21.5065	0	2.08545	5.57625	0.82152	0.857138	0.90919	3.12314	0	0	0.169378
891.42	0.780625	0.554829	0	0.493261	-0.375983	0	2.36451	-0.88945	0	-0.395878	2.07106	2.86093	-0.202154	-0.879087	0	4.51485	2.02565	0	10.9731	21.4298	0	2.10234	5.56365	0.79665	0.854892	0.905976	3.18474	0	0	0.176868
892.25	0.780141	0.558681	0	0.495896	-0.380062	0	2.36042	-0.886662	0	-0.395122	2.07459	2.89387	-0.201103	-0.880108	0	4.52276	2.02426	0	10.8958	21.3286	0	2.11721	5.54008	0.77178	0.851261	0.901636	3.21886	0	0	0.192452
893.08	0.781454	0.565134	0	0.496745	-0.385275	0	2.35121	-0.886674	0	-0.397446	2.0797	2.88688	-0.196351	-0.882039	0	4.5346	2.02316	0	10.8288	21.1934	0	2.13047	5.52131	0.68262	0.848239	0.896448	3.25298	0	0	0.208036
893.91	0.781112	0.567152	0	0.501478	-0.38877	0	2.34728	-0.885753	0	-0.40092	2.0826	2.8799	-0.193584	-0.882059	0	4.54422	2.02598	0	10.7686	21.0379	0	2.14489	5.49934	0.59346	0.848371	0.89025	3.35356	0	0	0.207884
894.74	0.781678	0.569837	0	0.50342	-0.390479	0	2.34489	-0.885786	0	-0.399892	2.08811	2.89314	-0.192113	-0.882057	0	4.54768	2.0214	0	10.7054	20.8716	0	2.1476	5.46744	0.60525	0.846371	0.885395	3.45413	0	0	0.207732
895.57	0.7823	0.579707	0	0.505173	-0.391151	0	2.34269	-0.883645	0	-0.40109	2.09	2.90639	-0.191569	-0.880875	0	4.55361	2.02084	0	10.6442	20.7014	0	2.14636	5.43883	0.61704	0.847356	0.880372	3.43629	0	0	0.202394
896.4	0.780645	0.581799	0	0.507979	-0.394092	0	2.33702	-0.882616	0	-0.402044	2.09472	2.89356	-0.188416	-0.876762	0	4.55977	2.0106	0	10.585	20.5282	0	2.14098	5.41713	0.63072	0.851544	0.87639	3.41845	0	0	0.197056
897.23	0.787462	0.585639	0	0.514176	-0.395798	0	2.33236	-0.880475	0	-0.405621	2.09661	2.88074	-0.185863	-0.879206	0	4.56592	2.00358	0	10.5374	20.3586	0	2.13913	5.39452	0.6444	0.849171	0.877184	3.39853	0	0	0.202989
898.06	0.789605	0.588494	0	0.516281	-0.397991	0	2.33073	-0.875741	0	-0.407491	2.1004	2.88022	-0.188644	-0.882036	0	4.56745	1.99753	0	10.4775	20.2092	0	2.13631	5.38131	0.64341	0.848295	0.872339	3.37862	0	0	0.208922
898.89	0.796323	0.593085	0	0.521908	-0.398259	0	2.32751	-0.876234	0	-0.406649	2.10237	2.87971	-0.190751	-0.875734	0	4.5745	1.98731	0	10.4158	20.0676	0	2.13267	5.37705	0.64242	0.84857	0.871623	3.37733	0	0	0.206225
899.72	0.798117	0.599057	0	0.521836	-0.40102	0	2.32479	-0.880308	0	-0.408069	2.10665	2.89082	-0.192554	-0.876044	0	4.58259	1.97975	0	10.3464	19.9598	0	2.12549	5.37658	0.70575	0.849213	0.868077	3.37604	0	0	0.203528
900.55	0.800703	0.606644	0	0.521475	-0.405196	0	2.31953	-0.882337	0	-0.415385	2.11159	2.90194	-0.193547	-0.87479	0	4.58829	1.97074	0	10.2801	19.8687	0	2.11428	5.37181	0.76908	0.846835	0.862873	3.38884	0	0	0.197779
901.38	0.804149	0.612188	0	0.521729	-0.40602	0	2.31568	-0.8867	0	-0.419245	2.11345	2.9423	-0.198616	-0.874078	0	4.59598	1.96589	0	10.2306	19.8168	0	2.10129	5.36752	0.8373	0.843671	0.858448	3.40165	0	0	0.19203
902.21	0.806769	0.616784	0	0.524834	-0.407452	0	2.31882	-0.888954	0	-0.425694	2.11745	2.98267	-0.201132	-0.869033	0	4.60296	1.96042	0	10.1883	19.7948	0	2.08453	5.36477	0.90552	0.841562	0.852168	3.32312	0	0	0.182976
903.04	0.812903	0.61779	0	0.526083	-0.410805	0	2.31826	-0.88537	0	-0.425729	2.12051	3.029	-0.201333	-0.866953	0	4.60477	1.95785	0	10.1619	19.7976	0	2.07059	5.36876	0.91527	0.837589	0.847028	3.24459	0	0	0.173922
903.87	0.814556	0.618851	0	0.524355	-0.408958	0	2.31009	-0.882842	0	-0.426195	2.12725	3.07532	-0.201538	-0.869502	0	4.61106	1.95888	0	10.1395	19.8274	0	2.05466	5.3665	0.92502	0.831034	0.842711	3.24009	0	0	0.177191
904.7	0.817687	0.620454	0	0.524952	-0.409674	0	2.30749	-0.884074	0	-0.422137	2.12888	3.08442	-0.205596	-0.87476	0	4.61006	1.95909	0	10.1147	19.8723	0	2.04187	5.35335	0.99759	0.827606	0.834588	3.2356	0	0	0.18046
905.53	0.823105	0.620418	0	0.524959	-0.410414	0	2.30119	-0.884953	0	-0.418343	2.12988	3.09352	-0.204904	-0.876855	0	4.60851	1.96185	0	10.0986	19.927	0	2.02916	5.34358	1.07016	0.825909	0.823977	3.2749	0	0	0.183678
906.36	0.821462	0.623243	0	0.524118	-0.408989	0	2.29758	-0.881281	0	-0.415913	2.1334	3.08768	-0.210545	-0.881564	0	4.60921	1.95748	0	10.0776	19.998	0	2.01832	5.32099	1.05444	0.819483	0.814358	3.31421	0	0	0.186896
907.19	0.82183	0.626484	0	0.525168	-0.407798	0	2.30438	-0.882579	0	-0.4115	2.13489	3.08184	-0.209413	-0.882938	0	4.60431	1.95338	0	10.0613	20.0737	0	2.02381	5.28374	1.03872	0.816234	0.802352	3.32279	0	0	0.18817
908.02	0.822519	0.625951	0	0.521805	-0.407519	0	2.29785	-0.881789	0	-0.409544	2.13829	3.06858	-0.214387	-0.886922	0	4.60881	1.9427	0	10.0586	20.1585	0	2.03284	5.23634	0.96567	0.808056	0.791519	3.33137	0	0	0.189444
908.85	0.825597	0.628371	0	0.524157	-0.407063	0	2.29386	-0.883725	0	-0.403297	2.1406	3.05531	-0.218283	-0.889976	0	4.61199	1.93384	0	10.0606	20.2474	0	2.04661	5.19181	0.89262	0.80136	0.780163	3.30166	0	0	0.19033
909.68	0.824235	0.632971	0	0.52322	-0.40856	0	2.28806	-0.88446	0	-0.396925	2.13879	3.02584	-0.225218	-0.895992	0	4.61133	1.92849	0	10.0615	20.3516	0	2.06688	5.14882	0.90468	0.799624	0.77221	3.27196	0	0	0.191216
910.51	0.827372	0.63023	0	0.519404	-0.406837	0	2.28436	-0.884933	0	-0.391674	2.13832	2.99636	-0.234241	-0.903615	0	4.60967	1.922	0	10.072	20.4634	0	2.0915	5.096	0.91674	0.790087	0.763934	3.32631	0	0	0.199859
911.34	0.829599	0.630146	0	0.521286	-0.406508	0	2.28167	-0.888273	0	-0.38644	2.14146	2.95014	-0.238303	-0.907758	0	4.60734	1.9174	0	10.0935	20.5806	0	2.11193	5.04573	0.9231	0.784046	0.758742	3.38066	0	0	0.208502
912.17	0.829788	0.629233	0	0.520662	-0.405243	0	2.27904	-0.887817	0	-0.381822	2.14096	2.90392	-0.242278	-0.917385	0	4.61099	1.91423	0	10.145	20.7002	0	2.13687	5.00178	0.92946	0.782132	0.754887	3.43625	0	0	0.206126
913	0.833742	0.629623	0	0.517365	-0.407823	0	2.26932	-0.888628	0	-0.375354	2.13931	2.88748	-0.245203	-0.929431	0	4.59858	1.90991	0	10.1915	20.7992	0	2.17306	4.96867	0.88704	0.78119	0.750525	3.49184	0	0	0.20375
913.83	0.834588	0.629667	0	0.518122	-0.408901	0	2.26887	-0.887804	0	-0.370807	2.14446	2.87104	-0.244494	-0.940254	0	4.59605	1.91338	0	10.2271	20.9015	0	2.20639	4.94011	0.84462	0.777873	0.745019	3.48209	0	0	0.207943
914.66	0.832794	0.629237	0	0.511457	-0.407271	0	2.26702	-0.888092	0	-0.3649	2.14351	2.91258	-0.246005	-0.953142	16.7926	4.59333	1.9115	0	10.2658	21.0118	0	2.23481	4.91745	0.83289	0.770725	0.73734	3.47233	0	0	0.212136
915.49	0.834364	0.631077	0	0.506324	-0.4068	0	2.265	-0.883465	0	-0.355359	2.14834	2.95413	-0.245301	-0.962901	16.0295	4.58462	1.91112	0	10.3163	21.1113	0	2.25307	4.90187	0.82116	0.767401	0.734291	3.47371	0	0	0.203799
916.32	0.835117	0.631042	0	0.508224	-0.406348	0	2.2621	-0.882813	0	-0.348488	2.15115	2.96609	-0.241494	-0.973955	15.2664	4.58141	1.91547	0	10.3518	21.2152	0	2.26855	4.88545	0.85437	0.75779	0.729276	3.4751	0	0	0.195462
917.15	0.83462	0.629701	0	0.507167	-0.406307	0	2.25245	-0.879965	0	-0.34476	2.14784	2.97806	-0.237457	-0.989383	13.4631	4.5739	1.92065	0	10.3816	21.2992	0	2.27906	4.86728	0.88758	0.752064	0.720069	3.50388	0	0	0.194443
917.98	0.835632	0.62977	0	0.505174	-0.408272	0	2.24481	-0.875739	0	-0.344085	2.15007	2.9517	-0.238278	-1.00114	11.6599	4.57	1.91633	0	10.4078	21.3536	0	2.28771	4.84403	0.91173	0.742947	0.714249	3.53266	0	0	0.193424
918.81	0.839764	0.630624	0	0.501679	-0.411468	0	2.24004	-0.86976	0	-0.343827	2.15231	2.92534	-0.237704	-1.01182	10.1608	4.56678	1.91637	0	10.4207	21.3809	0	2.28623	4.82083	0.93588	0.735379	0.711313	3.49583	0	0	0.191673
919.64	0.838238	0.628346	0	0.500804	-0.409676	0	2.23792	-0.866493	0	-0.341379	2.15732	2.97356	-0.235897	-1.01882	8.66184	4.56353	1.91077	0	10.438	21.3918	0	2.28479	4.80128	0.93894	0.725132	0.709168	3.459	0	0	0.189922
920.47	0.844517	0.630246	0	0.499536	-0.408756	0	2.23536	-0.865471	0	-0.341419	2.16235	3.02177	-0.229855	-1.01863	7.21287	4.55456	1.90925	0	10.4594	21.3938	0	2.28071	4.77713	0.942	0.719608	0.704521	3.3508	0	0	0.186241
921.3	0.846459	0.627624	0	0.498692	-0.4086	0	2.22769	-0.864507	0	-0.337475	2.1643	3.07856	-0.230344	-1.01899	5.7639	4.54041	1.906	0	10.4621	21.3561	0	2.26227	4.75194	1.00374	0.712132	0.702456	3.2426	0	0	0.18256
922.13	0.849788	0.631022	0	0.499389	-0.40899	0	2.22312	-0.862975	0	-0.333411	2.16527	3.13534	-0.229765	-1.01619	4.78578	4.5275	1.90465	0	10.4533	21.2861	0	2.24597	4.74133	1.06548	0.703709	0.708704	3.21062	0	0	0.179047
922.96	0.851889	0.631577	0	0.498778	-0.412787	0	2.22128	-0.861459	0	-0.328965	2.17004	3.11245	-0.22978	-1.00805	3.80766	4.51634	1.90135	0	10.429	21.1964	0	2.22945	4.73512	1.17948	0.696549	0.704647	3.17864	0	0	0.175534
923.79	0.855551	0.631046	0	0.495769	-0.415332	0	2.21573	-0.85999	0	-0.327553	2.17114	3.08957	-0.227988	-1.00151	3.56079	4.49884	1.9012	0	10.4008	21.0988	0	2.21036	4.71886	1.29348	0.688171	0.704422	3.19756	0	0	0.185828
924.62	0.857163	0.634325	0	0.492802	-0.419914	0	2.20974	-0.857973	0	-0.32743	2.17307	3.07518	-0.226352	-0.989423	3.31392	4.48439	1.89213	0	10.3615	21.0061	0	2.19197	4.70852	1.34412	0.683773	0.701595	3.21647	0	0	0.196122
925.45	0.859341	0.638651	0	0.493795	-0.424767	0	2.20461	-0.858249	0	-0.328209	2.1705	3.06079	-0.223046	-0.981175	3.73965	4.4739	1.88471	0	10.3167	20.9232	0	2.17059	4.6921	1.39476	0.673392	0.699135	3.17856	0	0	0.203115
926.28	0.86123	0.641572	0	0.495455	-0.425602	0	2.19881	-0.862484	0	-0.324072	2.17452	3.08409	-0.223779	-0.97553	4.16538	4.47494	1.87858	0	10.2646	20.842	0	2.15724	4.67624	1.39896	0.664383	0.696705	3.14065	0	0	0.210108
927.11	0.863683	0.642389	0	0.494815	-0.430625	0	2.19459	-0.863952	0	-0.324094	2.1781	3.10738	-0.222904	-0.971799	5.04993	4.47394	1.87346	0	10.2274	20.7766	0	2.13836	4.66692	1.40316	0.66188	0.690562	3.15084	0	0	0.215227
927.94	0.866422	0.645105	0	0.493059	-0.43038	0	2.19261	-0.865915	0	-0.318058	2.18146	3.09497	-0.218172	-0.972472	5.93448	4.48156	1.87028	0	10.2029	20.7297	0	2.12282	4.66777	1.44084	0.652314	0.687161	3.16102	0	0	0.220346
928.77	0.865828	0.645159	0	0.493566	-0.435745	0	2.18684	-0.865222	0	-0.312813	2.1817	3.08257	-0.220495	-0.969047	7.13574	4.49711	1.86698	0	10.1819	20.7141	0	2.10494	4.66624	1.47852	0.646132	0.686715	3.18987	0	0	0.227193
929.6	0.868265	0.641539	0	0.497351	-0.435306	0	2.18649	-0.86709	0	-0.309097	2.17554	3.06392	-0.220643	-0.97192	8.337	4.51277	1.86562	0	10.1614	20.7065	0	2.08676	4.67227	1.45371	0.637363	0.688519	3.21872	0	0	0.23404
930.43	0.869945	0.641724	0	0.499347	-0.43958	0	2.1848	-0.866365	0	-0.306598	2.17509	3.04526	-0.21974	-0.977521	9.34074	4.52732	1.86287	0	10.1542	20.7283	0	2.07174	4.67669	1.4289	0.632152	0.687653	3.18257	0	0	0.239393
931.26	0.870238	0.640838	0	0.501488	-0.44138	0	2.18504	-0.85982	0	-0.304408	2.17873	3.07191	-0.217965	-0.9811	10.3445	4.5464	1.85609	0	10.1441	20.802	0	2.05303	4.6817	1.39011	0.626286	0.686927	3.14643	0	0	0.244746
932.09	0.87251	0.64073	0	0.502417	-0.443198	0	2.18047	-0.854698	0	-0.302978	2.17446	3.09856	-0.213537	-0.983658	10.75	4.56476	1.85384	0	10.1375	20.8946	0	2.02744	4.6882	1.35132	0.618277	0.688562	3.12229	0	0	0.240865
932.92	0.876642	0.63907	0	0.503079	-0.446298	0	2.179	-0.858015	0	-0.301349	2.17686	3.13141	-0.214693	-0.987793	11.1554	4.58787	1.84793	0	10.1403	21.0409	0	2.00231	4.70149	1.38153	0.60906	0.686851	3.09815	0	0	0.236984
933.75	0.880534	0.641861	0	0.500476	-0.44465	0	2.17502	-0.853557	0	-0.300285	2.17786	3.16426	-0.215008	-0.992255	11.2755	4.5907	1.84483	0	10.1406	21.2117	0	1.97659	4.72083	1.41174	0.606491	0.682875	3.09791	0	0	0.232015
934.58	0.883813	0.642636	0	0.502795	-0.448834	0	2.18141	-0.857765	0	-0.297415	2.18194	3.15933	-0.209365	-0.99621	11.3955	4.58357	1.83803	0	10.1435	21.3938	0	1.95923	4.7464	1.4475	0.601431	0.683108	3.09767	0	0	0.227046
935.41	0.888244	0.643388	0	0.501429	-0.453817	0	2.18357	-0.859497	0	-0.299351	2.18354	3.1544	-0.210106	-0.995687	11.4533	4.56413	1.8351	0	10.1611	21.6003	0	1.95033	4.76361	1.48326	0.595833	0.683109	3.14006	0	0	0.226669
936.24	0.894944	0.646802	0	0.495956	-0.459353	0	2.1865	-0.862664	0	-0.295186	2.18897	3.12286	-0.209638	-1.00086	11.5111	4.55	1.83293	0	10.1728	21.8062	0	1.94883	4.77961	1.51524	0.586844	0.679634	3.18246	0	0	0.226292
937.07	0.900049	0.649231	0	0.492027	-0.463197	0	2.18637	-0.861303	0	-0.296045	2.19265	3.09131	-0.211003	-1.00502	11.424	4.5362	1.83418	0	10.1813	22.0021	0	1.96015	4.80124	1.54722	0.580154	0.68087	3.24821	0	0	0.232864
937.9	0.903099	0.649505	0	0.489933	-0.468729	0	2.18257	-0.862695	0	-0.292865	2.19906	3.07803	-0.208553	-1.00551	11.3369	4.52098	1.8286	0	10.1808	22.1835	0	1.97186	4.82096	1.62816	0.571534	0.6787	3.31396	0	0	0.239436
938.73	0.91369	0.651093	0	0.487346	-0.471324	0	2.17757	-0.86642	0	-0.287625	2.202	3.06476	-0.210669	-1.01362	11.2129	4.50415	1.82483	0	10.1868	22.3495	0	1.98788	4.83579	1.7091	0.560465	0.676964	3.31229	0	0	0.237199
939.56	0.912759	0.653035	0	0.480583	-0.473559	0	2.17582	-0.868752	0	-0.282625	2.21072	3.0866	-0.210573	-1.01799	11.0889	4.49264	1.82014	0	10.1784	22.4926	0	2.00855	4.84747	1.69095	0.555824	0.672358	3.31063	0	0	0.234962
940.39	0.915562	0.656744	0	0.47879	-0.47463	0	2.17316	-0.871935	0	-0.274886	2.21818	3.10844	-0.209864	-1.0202	11.1164	4.48412	1.81709	0	10.1659	22.6029	0	2.03208	4.8518	1.6728	0.549037	0.672414	3.2536	0	0	0.232456
941.22	0.917064	0.659703	0	0.475057	-0.4786	0	2.17218	-0.872228	0	-0.271418	2.22511	3.10371	-0.205382	-1.02843	11.1439	4.46972	1.81444	0	10.1473	22.6883	0	2.04882	4.84603	1.63728	0.539245	0.66686	3.19658	0	0	0.22995
942.05	0.919988	0.665522	0	0.475774	-0.484869	0	2.17113	-0.869398	0	-0.2675	2.22988	3.09898	-0.201065	-1.03277	11.0582	4.45456	1.80934	0	10.1282	22.7451	0	2.06222	4.82889	1.60176	0.533818	0.663214	3.20263	0	0	0.232159
942.88	0.920809	0.668831	0	0.475355	-0.488089	0	2.17036	-0.869195	0	-0.261345	2.23634	3.13029	-0.200004	-1.03754	10.9726	4.43978	1.80481	0	10.1053	22.7796	0	2.06891	4.81047	1.57932	0.529119	0.662639	3.20867	0	0	0.234368
943.71	0.9246	0.669271	0	0.46964	-0.493814	0	2.17461	-0.866347	0	-0.258145	2.24059	3.1616	-0.195108	-1.04012	10.6309	4.43082	1.79889	0	10.0852	22.7805	0	2.0737	4.79438	1.55688	0.522779	0.663548	3.18996	0	0	0.237624
944.54	0.926364	0.673839	0	0.465958	-0.499823	0	2.16888	-0.867145	0	-0.248976	2.24412	3.18785	-0.189827	-1.04345	10.2892	4.42875	1.7946	0	10.066	22.7693	0	2.0809	4.77023	1.51842	0.516377	0.664134	3.17125	0	0	0.24088
945.37	0.928327	0.676845	0	0.46573	-0.501763	0	2.16754	-0.870406	0	-0.244367	2.24972	3.2141	-0.188828	-1.04855	9.52239	4.43632	1.78919	0	10.0478	22.7488	0	2.07345	4.74564	1.47996	0.511908	0.660697	3.14517	0	0	0.248223
946.2	0.932698	0.68139	0	0.467182	-0.507894	0	2.16858	-0.872749	0	-0.239302	2.25054	3.22819	-0.186899	-1.0499	8.75562	4.45087	1.78527	0	10.0505	22.7305	0	2.06548	4.7262	1.40769	0.508504	0.656318	3.1191	0	0	0.255566
947.03	0.935832	0.686323	0	0.464523	-0.512484	0	2.17316	-0.876553	0	-0.238899	2.25191	3.24228	-0.181866	-1.05174	7.58571	4.47686	1.78109	0	10.0563	22.707	0	2.05349	4.71877	1.33542	0.502618	0.654482	3.11871	0	0	0.252555
947.86	0.940829	0.695049	0	0.462152	-0.51467	0	2.18059	-0.879219	0	-0.238493	2.25671	3.22507	-0.179951	-1.05033	6.4158	4.5212	1.77497	0	10.0616	22.6825	0	2.04052	4.70661	1.37358	0.494304	0.655743	3.11832	0	0	0.249544
948.69	0.94769	0.700643	0	0.461862	-0.51599	0	2.1805	-0.883778	0	-0.238778	2.25545	3.20787	-0.174077	-1.04923	5.24313	4.5742	1.77104	0	10.0652	22.6475	0	2.02165	4.6968	1.41174	0.487366	0.651757	3.17202	0	0	0.249591
949.52	0.951828	0.704231	0	0.462148	-0.519358	0	2.1727	-0.882917	0	-0.237324	2.26032	3.22629	-0.171017	-1.04664	4.07046	4.63053	1.76758	0	10.0702	22.5986	0	1.99409	4.69003	1.45743	0.481711	0.649192	3.22571	0	0	0.249638
950.35	0.956283	0.709846	0	0.459878	-0.521475	0	2.17595	-0.885367	0	-0.237689	2.26506	3.2447	-0.165308	-1.04553	3.16551	4.69596	1.76558	0	10.0812	22.539	0	1.96246	4.69318	1.50312	0.47841	0.648196	3.18434	0	0	0.250933
951.18	0.959076	0.71539	0	0.45547	-0.527456	0	2.178	-0.882463	0	-0.238622	2.26977	3.3063	-0.16459	-1.04029	2.26056	4.76507	1.76579	0	10.0889	22.4586	0	1.93065	4.69683	1.57572	0.47418	0.644287	3.14296	0	0	0.252228
952.01	0.964205	0.717599	0	0.456088	-0.53059	0	2.18042	-0.883928	0	-0.24064	2.27897	3.3679	-0.162078	-1.03893	1.53954	4.83124	1.75999	0	10.0976	22.3569	0	1.89162	4.70333	1.64832	0.468278	0.64391	3.14673	0	0	0.255073
952.84	0.966041	0.722959	0	0.458177	-0.533637	0	2.1778	-0.883812	0	-0.243587	2.28573	3.35225	-0.152812	-1.03361	0.81852	4.8886	1.75728	0	10.1006	22.2502	0	1.85544	4.7147	1.66383	0.463738	0.640093	3.1505	0	0	0.257918
953.67	0.968972	0.724803	0	0.453238	-0.535982	0	2.17088	-0.88331	0	-0.244873	2.29052	3.33661	-0.149366	-1.03393	0.40926	4.92334	1.75331	0	10.0968	22.1429	0	1.82986	4.72045	1.67934	0.460532	0.637856	3.15821	0	0	0.249103
954.5	0.97469	0.729246	0	0.451438	-0.542672	0	2.16937	-0.88558	0	-0.243028	2.29351	3.29998	-0.146058	-1.02901	0	4.9511	1.7499	0	10.06	22.0334	0	1.8085	4.7308	1.70817	0.457085	0.635036	3.16592	0	0	0.240288
955.33	0.977466	0.733955	0	0.453309	-0.545094	0	2.16874	-0.888188	0	-0.244533	2.29922	3.26335	-0.141591	-1.02633	0.00837	4.97238	1.74756	0	10.0251	21.9305	0	1.78091	4.73066	1.737	0.454448	0.632416	3.16692	0	0	0.244464
956.16	0.983148	0.73729	0	0.453847	-0.548987	0	2.16727	-0.892628	0	-0.244792	2.30027	3.25501	-0.136875	-1.02563	0.01674	4.98231	1.74129	0	9.98165	21.8202	0	1.76297	4.72741	1.79823	0.451105	0.627561	3.16792	0	0	0.24864
956.99	0.984932	0.737374	0	0.461167	-0.554535	0	2.16104	-0.894853	0	-0.243491	2.30621	3.24668	-0.131669	-1.02364	0.06228	4.98309	1.73818	0	9.92156	21.7122	0	1.7465	4.72244	1.85946	0.450901	0.625872	3.16975	0	0	0.261517
957.82	0.990342	0.74047	0	0.466465	-0.559339	0	2.15998	-0.899515	0	-0.246517	2.31034	3.20525	-0.127245	-1.02044	0.10782	4.97922	1.73223	0	9.84994	21.6095	0	1.74196	4.72005	1.88106	0.450041	0.619876	3.17158	0	0	0.274394
958.65	0.995878	0.74686	0	0.464744	-0.559043	0	2.16031	-0.903833	0	-0.245035	2.30938	3.16381	-0.1268	-1.01767	0.25239	4.96863	1.72677	0	9.78022	21.5158	0	1.7414	4.71716	1.90266	0.448398	0.618113	3.23326	0	0	0.27946
959.48	0.998752	0.753881	0	0.465633	-0.564232	0	2.16169	-0.910624	0	-0.243807	2.31363	3.10625	-0.115147	-1.01062	0.39696	4.96109	1.72027	0	9.70656	21.4297	0	1.74879	4.72007	1.86867	0.448705	0.617749	3.29494	0	0	0.284526
960.31	1.00457	0.76004	0	0.46841	-0.569238	0	2.15841	-0.914646	0	-0.241295	2.31992	3.04868	-0.111348	-1.00545	0.69447	4.95077	1.72337	0	9.62941	21.3853	0	1.76183	4.72557	1.83468	0.44852	0.609937	3.23813	0	0	0.276435
961.14	1.00728	0.760726	0	0.469488	-0.570372	0	2.15683	-0.920651	0	-0.236127	2.31792	3.087	-0.108136	-1.00097	0.99198	4.94	1.72418	0	9.55509	21.3615	0	1.78512	4.73099	1.8819	0.448143	0.601931	3.18132	0	0	0.268344
961.97	1.01155	0.766044	0	0.46962	-0.575068	0	2.15762	-0.924988	0	-0.229248	2.31882	3.12531	-0.104653	-1.00083	1.27929	4.93103	1.72708	0	9.47303	21.3673	0	1.8128	4.73648	1.92912	0.449997	0.595521	3.15272	0	0	0.275357
962.8	1.00849	0.770175	0	0.471238	-0.577229	0	2.15681	-0.928806	0	-0.226355	2.32158	3.19344	-0.102858	-1.00384	1.5666	4.92632	1.72734	0	9.3929	21.4158	0	1.84151	4.74755	2.00601	0.448659	0.585271	3.12412	0	0	0.28237
963.63	1.0086	0.773928	0	0.475056	-0.578207	0	2.1613	-0.931414	0	-0.226748	2.3217	3.26157	-0.0972824	-1.00993	1.84743	4.91956	1.72742	0	9.32112	21.4777	0	1.88002	4.75746	2.0829	0.450616	0.574599	3.11568	0	0	0.285648
964.46	1.00575	0.773133	0	0.477603	-0.582263	0	2.1587	-0.935345	0	-0.219778	2.32293	3.24746	-0.0911922	-1.01469	2.12826	4.91781	1.72836	0	9.26059	21.5417	0	1.90982	4.76274	2.04591	0.449251	0.559745	3.10724	0	0	0.288926
965.29	1.00757	0.77685	0	0.47634	-0.584028	0	2.15198	-0.939401	0	-0.219439	2.32425	3.23336	-0.0818441	-1.02271	2.54793	4.90972	1.72621	0	9.2071	21.5926	0	1.93758	4.76492	2.00892	0.450316	0.548004	3.08811	0	0	0.285377
966.12	1.00804	0.78209	0	0.478206	-0.584667	0	2.14858	-0.942464	0	-0.215355	2.33049	3.22575	-0.0769657	-1.03534	2.9676	4.91037	1.72515	0	9.16322	21.6437	0	1.95342	4.77243	2.00136	0.449942	0.541432	3.06899	0	0	0.281828
966.95	1.01172	0.784539	0	0.477335	-0.583242	0	2.14804	-0.94617	0	-0.207226	2.33184	3.21814	-0.0745034	-1.04469	3.11376	4.90303	1.72921	0	9.12458	21.6911	0	1.96186	4.78687	1.9938	0.450323	0.534917	3.10244	0	0	0.270413
967.78	1.01288	0.785173	0	0.47538	-0.58203	0	2.14507	-0.949322	0	-0.197487	2.33755	3.21819	-0.0727279	-1.05405	3.25992	4.89702	1.7313	0	9.10325	21.7449	0	1.96043	4.81116	2.04756	0.453513	0.528081	3.13589	0	0	0.258998
968.61	1.01736	0.786043	0	0.470275	-0.580211	0	2.14429	-0.947178	0	-0.192831	2.3415	3.21824	-0.0668142	-1.06057	3.04158	4.8823	1.73187	0	9.09189	21.7986	0	1.94819	4.83474	2.10132	0.454463	0.518712	3.15528	0	0	0.262948
969.44	1.01801	0.78486	0	0.468258	-0.577221	0	2.14452	-0.949648	0	-0.1849	2.34922	3.16678	-0.0639083	-1.06187	2.82324	4.86977	1.73254	0	9.08509	21.8296	0	1.93786	4.86328	2.1336	0.451342	0.512761	3.17467	0	0	0.266898
970.27	1.02353	0.781691	0	0.469205	-0.575011	0	2.14216	-0.947968	0	-0.177742	2.34928	3.11531	-0.0648583	-1.06095	2.61732	4.8509	1.72985	0	9.0935	21.8625	0	1.91796	4.8994	2.16588	0.456066	0.504878	3.16731	0	0	0.262552
971.1	1.02706	0.78052	0	0.467328	-0.570762	0	2.13879	-0.955901	0	-0.170172	2.35416	3.05092	-0.0555402	-1.05881	2.4114	4.81488	1.73238	0	9.10339	21.8838	0	1.90043	4.93524	2.08296	0.458433	0.498135	3.15994	0	0	0.258206
971.93	1.02605	0.779705	0	0.466204	-0.571341	0	2.13534	-0.957461	0	-0.161361	2.35653	2.98654	-0.049074	-1.05287	2.22357	4.78634	1.7324	0	9.12432	21.8956	0	1.88653	4.96468	2.00004	0.459341	0.491382	3.19315	0	0	0.248808
972.76	1.02781	0.783113	0	0.465408	-0.573241	0	2.13484	-0.959145	0	-0.155561	2.36172	2.99474	-0.0424853	-1.04496	2.03574	4.75056	1.73314	0	9.14593	21.8929	0	1.87163	4.99322	2.01603	0.459996	0.488159	3.22635	0	0	0.23941
973.59	1.03044	0.784871	0	0.463461	-0.573566	0	2.12679	-0.965086	0	-0.145094	2.36776	3.00293	-0.0413108	-1.04426	1.98624	4.71116	1.73527	0	9.17525	21.8757	0	1.85619	5.0159	2.03202	0.46015	0.481593	3.21719	0	0	0.238338
974.42	1.03167	0.784646	0	0.46364	-0.574158	0	2.12726	-0.97518	0	-0.135283	2.37487	3.01306	-0.0348363	-1.04329	1.93674	4.67821	1.73701	0	9.21443	21.848	0	1.83764	5.02717	2.05416	0.455927	0.477054	3.20804	0	0	0.237266
975.25	1.03064	0.783709	0	0.459175	-0.572393	0	2.11985	-0.978387	0	-0.12453	2.3769	3.02319	-0.026575	-1.03854	2.1099	4.64432	1.74034	0	9.25351	21.7738	0	1.82103	5.0384	2.0763	0.459576	0.47059	3.11183	0	0	0.250423
976.08	1.03023	0.78244	0	0.457259	-0.572978	0	2.11878	-0.986513	0	-0.113166	2.38381	2.98572	-0.0200289	-1.03245	2.28306	4.62326	1.74188	0	9.2944	21.6985	0	1.80592	5.03565	2.06802	0.460961	0.469135	3.01563	0	0	0.26358
976.91	1.02839	0.784106	0	0.455103	-0.570214	0	2.11191	-0.990784	0	-0.104539	2.38677	2.94824	-0.0171196	-1.03	2.71626	4.60955	1.74451	0	9.33676	21.6158	0	1.78862	5.02453	2.05974	0.460194	0.464098	2.92915	0	0	0.269035
977.74	1.02412	0.788555	0	0.458187	-0.563362	0	2.1135	-0.997038	0	-0.090948	2.38835	2.96094	-0.0101436	-1.0238	3.14946	4.60319	1.74451	0	9.37931	21.5297	0	1.77076	5.01112	2.04594	0.458337	0.461948	2.84266	0	0	0.27449
978.57	1.02368	0.785833	0	0.456241	-0.561281	0	2.10738	-1.00237	0	-0.0829225	2.39147	2.97363	-0.00529657	-1.01547	3.71181	4.6022	1.73996	0	9.42497	21.4455	0	1.7458	4.99424	2.03214	0.460201	0.462695	2.84852	0	0	0.280323
979.4	1.02302	0.78692	0	0.459922	-0.558266	0	2.10368	-1.00837	0	-0.0755456	2.39383	3.0296	0.00418922	-1.01295	4.27416	4.59598	1.73695	0	9.48481	21.3721	0	1.71685	4.97399	2.07654	0.458763	0.456856	2.85437	0	0	0.286156
980.23	1.02303	0.784682	0	0.459392	-0.555926	0	2.10273	-1.01479	0	-0.0664451	2.39437	3.08557	0.00890245	-1.00719	4.99038	4.58992	1.74107	0	9.54602	21.3156	0	1.68696	4.95785	2.12094	0.456353	0.454548	2.80935	0	0	0.294176
981.06	1.02086	0.78442	0	0.458888	-0.554071	0	2.09877	-1.02326	0	-0.0579245	2.39764	3.09877	0.019474	-1.0035	5.7066	4.5833	1.74197	0	9.60417	21.2776	0	1.65627	4.94079	2.07897	0.455307	0.449814	2.76433	0	0	0.302196
981.89	1.0217	0.783056	0	0.457708	-0.555577	0	2.09888	-1.02663	0	-0.0485485	2.40004	3.11198	0.0289456	-0.997869	6.25665	4.57706	1.74198	0	9.66688	21.2632	0	1.61537	4.92638	2.037	0.450476	0.449893	2.78867	0	0	0.302611
982.72	1.02209	0.782967	0	0.457456	-0.553757	0	2.09668	-1.02973	0	-0.0426373	2.40037	3.14664	0.0412338	-0.999867	6.8067	4.56908	1.73955	0	9.74009	21.2745	0	1.57822	4.91383	1.98894	0.447002	0.450355	2.813	0	0	0.303026
983.55	1.02141	0.77981	0	0.455784	-0.551861	0	2.09198	-1.0311	0	-0.0372083	2.39889	3.1813	0.0481078	-0.996603	7.15572	4.56104	1.73542	0	9.8182	21.312	0	1.54839	4.90078	1.94088	0.449308	0.451614	2.81509	0	0	0.294555
984.38	1.02325	0.776907	0	0.454114	-0.547891	0	2.09016	-1.03841	0	-0.0281784	2.40245	3.26778	0.0548696	-0.993261	7.50474	4.55094	1.73184	0	9.88903	21.3422	0	1.52398	4.8957	1.94706	0.447003	0.455291	2.81717	0	0	0.286084
985.21	1.03006	0.776313	0	0.453089	-0.546743	0	2.08117	-1.04704	0	-0.0205789	2.4019	3.35426	0.0658995	-0.992862	7.66302	4.53939	1.73222	0	9.96014	21.3672	0	1.50263	4.89289	1.95324	0.44088	0.453147	2.9039	0	0	0.275995
986.04	1.0287	0.773651	0	0.454462	-0.543764	0	2.07085	-1.0497	0	-0.0102539	2.40292	3.41558	0.0762235	-0.992336	7.8213	4.52547	1.73223	0	10.0292	21.3925	0	1.48421	4.8898	1.94865	0.439652	0.451647	2.99063	0	0	0.265906
986.87	1.03046	0.767587	0	0.452324	-0.539442	0	2.06517	-1.05197	0	-0.000430392	2.39916	3.4769	0.0833779	-0.98742	8.09202	4.50222	1.73072	0	10.1068	21.4197	0	1.46568	4.89193	1.94406	0.439059	0.45007	3.00571	0	0	0.257128
987.7	1.02963	0.765935	0	0.449134	-0.536906	0	2.06048	-1.05693	0	0.00515931	2.40229	3.50547	0.0930608	-0.979454	8.36274	4.47662	1.72882	0	10.1776	21.4443	0	1.45364	4.90024	2.01768	0.434519	0.452077	3.02078	0	0	0.24835
988.53	1.02833	0.762712	0	0.44272	-0.535339	0	2.05223	-1.06499	0	0.0126608	2.40529	3.53404	0.0988456	-0.973202	8.58009	4.43618	1.72453	0	10.2281	21.459	0	1.44514	4.9121	2.0913	0.431057	0.45307	3.00195	0	0	0.24035
989.36	1.02817	0.758101	0	0.439979	-0.536027	0	2.04155	-1.06952	0	0.0255436	2.41276	3.53025	0.101259	-0.962511	8.79744	4.38624	1.72297	0	10.2657	21.4673	0	1.43584	4.91668	2.12748	0.430536	0.450905	2.98312	0	0	0.23235
990.19	1.02271	0.751061	0	0.43892	-0.537559	0	2.03002	-1.07758	0	0.0352392	2.41645	3.52646	0.103621	-0.955312	9.08505	4.32397	1.71747	0	10.2975	21.4725	0	1.43007	4.93108	2.16366	0.428008	0.445494	2.92721	0	0	0.2382
991.02	1.02239	0.745224	0	0.440665	-0.539146	0	2.02084	-1.0842	0	0.0431632	2.42325	3.53275	0.102895	-0.948371	9.37266	4.25566	1.71432	0	10.3301	21.4838	0	1.4233	4.94288	2.22585	0.429239	0.441451	2.87131	0	0	0.24405
991.85	1.02104	0.740786	0	0.440289	-0.540836	0	2.01917	-1.09221	0	0.0499946	2.43021	3.53905	0.108753	-0.943378	9.62013	4.19066	1.71362	0	10.3568	21.5147	0	1.41451	4.95916	2.28804	0.426106	0.438922	2.87238	0	0	0.245682
992.68	1.02142	0.73633	0	0.444048	-0.543756	0	2.01197	-1.10094	0	0.0612108	2.43585	3.51439	0.11277	-0.93919	9.8676	4.10892	1.71107	0	10.377	21.5669	0	1.4126	4.96922	2.33187	0.424595	0.433871	2.87344	0	0	0.247314
993.51	1.02119	0.731163	0	0.444093	-0.542157	0	1.99761	-1.11	0	0.0714892	2.43972	3.48974	0.115068	-0.935889	9.88128	4.02016	1.70465	0	10.4025	21.6193	0	1.40877	4.97321	2.3757	0.422257	0.437802	2.88637	0	0	0.246438
994.34	1.02344	0.728815	0	0.44347	-0.542149	0	1.99175	-1.11679	0	0.0788181	2.44413	3.43694	0.118765	-0.927675	9.89496	3.93994	1.70286	0	10.4375	21.6884	0	1.41253	4.97895	2.3949	0.418231	0.435498	2.89929	0	0	0.245562
995.17	1.01932	0.724886	0	0.441536	-0.545627	0	1.98667	-1.11951	0	0.0878505	2.44398	3.38414	0.120312	-0.916311	9.43308	3.866	1.70192	0	10.4759	21.7526	0	1.41595	4.98504	2.4141	0.416565	0.43444	2.89931	0	0	0.250429
996	1.01991	0.726047	0	0.443159	-0.54564	0	1.98519	-1.12314	0	0.094702	2.4501	3.33835	0.126128	-0.903249	8.9712	3.81554	1.6962	0	10.5182	21.8098	0	1.41601	4.99081	2.32671	0.412803	0.433074	2.89934	0	0	0.255296
996.83	1.01961	0.720529	0	0.440607	-0.543623	0	1.97917	-1.1285	0	0.0998471	2.45303	3.29255	0.12731	-0.897308	8.60175	3.77214	1.68941	0	10.5726	21.8517	0	1.40917	4.98571	2.23932	0.408531	0.433285	2.94788	0	0	0.253312
997.66	1.02131	0.717329	0	0.436026	-0.543628	0	1.97585	-1.13306	0	0.107652	2.46351	3.24706	0.131076	-0.886191	8.2323	3.73795	1.6843	0	10.6368	21.8955	0	1.40408	4.98582	2.25132	0.401291	0.429694	2.99642	0	0	0.251328
998.49	1.02233	0.717099	0	0.431731	-0.543003	0	1.97099	-1.13796	0	0.11275	2.46797	3.20156	0.135408	-0.875985	8.06982	3.70828	1.67727	0	10.7203	21.9279	0	1.39444	4.98225	2.26332	0.400442	0.432193	3.09422	0	0	0.235563
999.32	1.02367	0.719756	0	0.424574	-0.544727	0	1.96756	-1.13896	0	0.11879	2.47659	3.17164	0.141586	-0.862834	7.90734	3.68819	1.67093	0	10.8103	21.9485	0	1.3849	4.98222	2.23896	0.392289	0.425179	3.19202	0	0	0.219798
1000.15	1.02333	0.71823	0	0.422131	-0.545257	0	1.96068	-1.14532	0	0.12856	2.47751	3.14173	0.146415	-0.853018	8.12115	3.67388	1.66613	0	10.8993	21.9807	0	1.37349	4.97727	2.2146	0.391519	0.425003	3.25842	0	0	0.211478
1000.98	1.02274	0.714553	0	0.419795	-0.552102	0	1.95605	-1.14944	0	0.135529	2.48307	3.11903	0.151142	-0.843023	8.33496	3.6692	1.65695	0	10.9874	22.0184	0	1.36616	4.97893	2.20359	0.390833	0.42083	3.32482	0	0	0.203158
1001.81	1.02541	0.713038	0	0.413913	-0.5492	0	1.95074	-1.15367	0	0.143751	2.49216	3.09634	0.14919	-0.831152	9.07155	3.66099	1.65027	0	11.0636	22.0749	0	1.35315	4.99097	2.19258	0.38439	0.41662	3.35902	0	0	0.206724
1002.64	1.02461	0.710408	0	0.410787	-0.547517	0	1.94833	-1.15848	0	0.15224	2.49714	3.07902	0.153127	-0.81846	9.80814	3.65402	1.64053	0	11.1232	22.1268	0	1.3354	5.00935	2.18379	0.382653	0.418227	3.39323	0	0	0.21029
1003.47	1.02503	0.710931	0	0.406174	-0.545323	0	1.94291	-1.16379	0	0.160916	2.50304	3.0617	0.157226	-0.805552	11.2512	3.65378	1.63075	0	11.179	22.213	0	1.31428	5.03719	2.175	0.382891	0.418454	3.39535	0	0	0.205772
1004.3	1.02369	0.709996	0	0.402516	-0.546331	0	1.9314	-1.16686	0	0.164898	2.50784	3.08541	0.161627	-0.786779	12.6942	3.64742	1.62442	0	11.2185	22.2812	0	1.2881	5.07468	2.24448	0.381694	0.415562	3.39748	0	0	0.201254
1005.13	1.02728	0.709157	0	0.397053	-0.546729	0	1.92596	-1.17079	0	0.175398	2.50921	3.10911	0.168691	-0.772648	14.4191	3.6467	1.62186	0	11.2384	22.3296	0	1.26095	5.11522	2.31396	0.380916	0.416616	3.43235	0	0	0.205916
1005.96	1.02807	0.708178	0	0.393204	-0.54692	0	1.91982	-1.17239	0	0.186781	2.51436	3.18029	0.172002	-0.751004	16.144	3.6435	1.61875	0	11.2401	22.3856	0	1.23345	5.15286	2.35812	0.376501	0.416313	3.46722	0	0	0.210578
1006.79	1.03021	0.71063	0	0.387552	-0.548763	0	1.91219	-1.18034	0	0.19504	2.51731	3.25147	0.173911	-0.729528	17.9564	3.63698	1.6204	0	11.2271	22.457	0	1.21169	5.18947	2.40228	0.373696	0.418679	3.43849	0	0	0.221485
1007.62	1.03469	0.702631	0	0.383513	-0.548798	0	1.91332	-1.18271	0	0.202761	2.52465	3.24734	0.175113	-0.707863	19.7689	3.63437	1.62423	0	11.2109	22.5357	0	1.19548	5.2227	2.38818	0.366054	0.418618	3.40975	0	0	0.232392
1008.45	1.04115	0.700574	0	0.38326	-0.550816	0	1.91296	-1.19011	0	0.210483	2.52574	3.24322	0.178652	-0.684722	21.181	3.62534	1.63503	0	11.1795	22.612	0	1.18829	5.24102	2.37408	0.361057	0.413618	3.39798	0	0	0.230178
1009.28	1.04538	0.697942	0	0.383366	-0.553295	0	1.90799	-1.19777	0	0.215863	2.5264	3.27148	0.185812	-0.665431	22.5931	3.62078	1.6418	0	11.155	22.6627	0	1.19296	5.25026	2.32875	0.356449	0.409063	3.38621	0	0	0.227964
1010.11	1.04959	0.696261	0	0.381454	-0.553317	0	1.90399	-1.20094	0	0.220417	2.52807	3.29974	0.19176	-0.645626	23.3013	3.61468	1.65364	0	11.1299	22.6718	0	1.205	5.23552	2.28342	0.353751	0.41162	3.33674	0	0	0.219171
1010.94	1.04848	0.693375	0	0.383938	-0.554531	0	1.89922	-1.20771	0	0.225321	2.527	3.38095	0.19289	-0.63117	24.0096	3.60348	1.66406	0	11.1057	22.6465	0	1.22512	5.21741	2.32797	0.352042	0.419253	3.28726	0	0	0.210378
1011.77	1.05344	0.695094	0	0.384396	-0.556707	0	1.89344	-1.21438	0	0.230161	2.52454	3.46216	0.195725	-0.613659	23.7051	3.59278	1.66959	0	11.0841	22.6013	0	1.25008	5.20153	2.37252	0.353859	0.431259	3.22318	0	0	0.210514
1012.6	1.0556	0.693859	0	0.384307	-0.562101	0	1.89172	-1.22191	0	0.233126	2.52886	3.44372	0.195722	-0.595682	23.4005	3.5751	1.67294	0	11.0586	22.5479	0	1.27992	5.17192	2.37507	0.347147	0.440186	3.15911	0	0	0.21065
1013.43	1.05597	0.689912	0	0.382481	-0.567532	0	1.88948	-1.22349	0	0.23867	2.53102	3.42527	0.193493	-0.584241	22.4236	3.56799	1.67216	0	11.0386	22.493	0	1.30703	5.15154	2.37762	0.342613	0.449867	3.0875	0	0	0.216331
1014.26	1.06255	0.693091	0	0.381736	-0.571543	0	1.89119	-1.22813	0	0.242123	2.53563	3.40342	0.192502	-0.57808	21.4466	3.55157	1.67306	0	11.0087	22.4376	0	1.33517	5.14069	2.41248	0.340836	0.460087	3.01589	0	0	0.222012
1015.09	1.06541	0.690827	0	0.381863	-0.571811	0	1.89078	-1.2312	0	0.248624	2.53829	3.38157	0.192737	-0.572106	20.0294	3.54284	1.67257	0	10.9852	22.4042	0	1.35915	5.13445	2.44734	0.336546	0.471031	2.99241	0	0.005521	0.214249
1015.92	1.07332	0.689402	0	0.379863	-0.575582	0	1.89091	-1.23553	0	0.250976	2.53951	3.43277	0.195703	-0.561565	18.6121	3.53866	1.66804	0	10.9603	22.3818	0	1.38323	5.13023	2.52816	0.331556	0.482793	2.96894	0	0.011042	0.206486
1016.75	1.07602	0.69029	0	0.378879	-0.577878	0	1.88877	-1.24026	0	0.258188	2.53812	3.48397	0.189563	-0.557273	17.2114	3.52782	1.6595	0	10.9281	22.3676	0	1.40825	5.13602	2.60898	0.333215	0.485478	2.97477	0	0.066282	0.212371
1017.58	1.08418	0.690516	0	0.377071	-0.580778	0	1.88879	-1.24402	0	0.261097	2.54074	3.43555	0.186732	-0.550617	15.8106	3.51452	1.65176	0	10.8975	22.3644	0	1.43205	5.13592	2.62413	0.328396	0.488405	2.98061	0	0.121522	0.218256
1018.41	1.09198	0.691214	0	0.37364	-0.581877	0	1.88494	-1.24585	0	0.265952	2.54028	3.38714	0.188527	-0.547648	14.9081	3.50411	1.64414	0	10.8752	22.346	0	1.45701	5.14263	2.63928	0.320278	0.487653	2.96897	0	0.224233	0.228863
1019.24	1.09874	0.687786	0	0.369764	-0.584072	0	1.88358	-1.25055	0	0.269216	2.54145	3.30466	0.187893	-0.541609	14.0056	3.49703	1.63521	0	10.8547	22.33	0	1.48367	5.14923	2.64435	0.316478	0.485299	2.95734	0	0.326944	0.23947
1020.07	1.10797	0.682481	0	0.362276	-0.58936	0	1.87319	-1.25473	0	0.272351	2.5424	3.22217	0.187253	-0.541789	13.7315	3.49138	1.63153	0	10.8359	22.3108	0	1.50655	5.15107	2.64942	0.313418	0.480884	3.05002	0	0.413018	0.238626
1020.9	1.11579	0.685324	0	0.362778	-0.587422	0	1.86939	-1.25735	0	0.27607	2.54378	3.22455	0.191393	-0.541985	13.4575	3.48058	1.62572	0	10.8239	22.3057	0	1.53192	5.15301	2.64081	0.309337	0.473744	3.1427	0	0.499092	0.237782
1021.73	1.1209	0.683239	0	0.361058	-0.590363	0	1.86466	-1.26096	0	0.283799	2.54813	3.22693	0.190183	-0.532353	13.4556	3.47814	1.62032	0	10.8042	22.3164	0	1.55521	5.15059	2.6322	0.30726	0.468857	3.1872	0	0.499092	0.227625
1022.56	1.12208	0.684515	0	0.360845	-0.591726	0	1.86221	-1.26663	0	0.289286	2.55028	3.21031	0.190951	-0.530798	13.4537	3.47298	1.61136	0	10.7888	22.3193	0	1.57992	5.15003	2.61486	0.306884	0.464988	3.2317	0	0.499092	0.217468
1023.39	1.12495	0.685495	0	0.360265	-0.593154	0	1.85898	-1.27026	0	0.291432	2.55047	3.19369	0.190255	-0.524233	13.7126	3.46885	1.60526	0	10.7688	22.3223	0	1.60433	5.14303	2.59752	0.306752	0.465879	3.22902	0	0.493571	0.222783
1024.22	1.12658	0.683818	0	0.357515	-0.593261	0	1.85456	-1.27817	0	0.291786	2.55304	3.1853	0.185838	-0.518189	13.9715	3.46324	1.60062	0	10.745	22.3231	0	1.63721	5.13895	2.58549	0.304943	0.464618	3.22635	0	0.48805	0.228098
1025.05	1.12886	0.683773	0	0.356338	-0.594828	0	1.84971	-1.28317	0	0.298594	2.5528	3.17692	0.184379	-0.509873	14.2837	3.45638	1.59454	0	10.7056	22.3055	0	1.66848	5.13587	2.57346	0.30128	0.455986	3.22414	0	0.43281	0.228949
1025.88	1.13467	0.685474	0	0.352348	-0.596449	0	1.84696	-1.28897	0	0.307158	2.55727	3.25023	0.182806	-0.505702	14.5959	3.45586	1.5883	0	10.6601	22.275	0	1.69423	5.142	2.55705	0.294058	0.449494	3.22193	0	0.37757	0.2298
1026.71	1.14011	0.683678	0	0.349162	-0.595869	0	1.84057	-1.28922	0	0.311901	2.55184	3.32353	0.180568	-0.498714	14.8332	3.45573	1.58536	0	10.6157	22.2598	0	1.72201	5.14495	2.54064	0.290703	0.441861	3.20631	0	0.274859	0.232879
1027.54	1.1417	0.677973	0	0.347847	-0.593883	0	1.84332	-1.28766	0	0.321485	2.55302	3.35119	0.1774	-0.488314	15.0704	3.45792	1.5786	0	10.5687	22.2628	0	1.75731	5.15517	2.49408	0.291456	0.435974	3.19068	0	0.172148	0.235958
1028.37	1.14544	0.677818	0	0.344686	-0.596001	0	1.84388	-1.29557	0	0.326062	2.55628	3.37885	0.174977	-0.482982	14.8214	3.45544	1.56798	0	10.5161	22.2913	0	1.79764	5.16008	2.44752	0.289301	0.427137	3.08577	0	0.086074	0.240596
1029.2	1.14294	0.676899	0	0.344224	-0.599659	0	1.84471	-1.2993	0	0.32986	2.5619	3.37954	0.173734	-0.478606	14.5723	3.4549	1.56171	0	10.4514	22.3522	0	1.84047	5.16532	2.4162	0.283086	0.42151	2.98086	0	0	0.245234
1030.03	1.15019	0.679992	0	0.340357	-0.600204	0	1.83952	-1.30398	0	0.336718	2.56059	3.38023	0.171702	-0.4766	14.0682	3.45133	1.55991	0	10.3834	22.4292	0	1.89855	5.16405	2.38488	0.279758	0.413183	2.91262	0	0	0.257822
1030.86	1.15259	0.680893	0	0.337092	-0.601582	0	1.84213	-1.30355	0	0.343092	2.56418	3.39214	0.171226	-0.472989	13.564	3.44936	1.5606	0	10.3177	22.5239	0	1.9573	5.16246	2.35515	0.278907	0.40863	2.84437	0	0	0.27041
1031.69	1.15488	0.683114	0	0.334375	-0.599634	0	1.83828	-1.30616	0	0.347292	2.56775	3.40405	0.172169	-0.468554	13.0381	3.45397	1.5618	0	10.2615	22.6202	0	2.02303	5.16125	2.32542	0.271103	0.403848	2.79619	0	0	0.26171
1032.52	1.15901	0.682249	0	0.330255	-0.595921	0	1.8368	-1.30495	0	0.356679	2.56577	3.39806	0.176985	-0.464956	12.5121	3.45104	1.57173	0	10.2022	22.7296	0	2.09469	5.14816	2.33619	0.270262	0.398374	2.74802	0	0	0.25301
1033.35	1.16308	0.683051	0	0.324498	-0.592606	0	1.83836	-1.3059	0	0.363521	2.56577	3.39208	0.176063	-0.462538	12.1764	3.44505	1.57806	0	10.1496	22.8232	0	2.17814	5.13885	2.34696	0.270493	0.392478	2.74582	0	0	0.249273
1034.18	1.1654	0.681656	0	0.319963	-0.589513	0	1.83315	-1.30788	0	0.374761	2.56583	3.37591	0.172927	-0.456182	11.8406	3.43469	1.58539	0	10.0945	22.9134	0	2.25686	5.12606	2.38416	0.270958	0.38847	2.74362	0	0	0.245536
1035.01	1.16879	0.682584	0	0.314379	-0.586046	0	1.83261	-1.30753	0	0.381839	2.56406	3.35974	0.171745	-0.448159	11.6361	3.42798	1.59302	0	10.0411	22.9994	0	2.33115	5.11363	2.42136	0.271061	0.382274	2.75876	0	0	0.238322
1035.84	1.17441	0.682948	0	0.308877	-0.5834	0	1.83376	-1.30725	0	0.390855	2.56105	3.38732	0.170927	-0.443119	11.4316	3.42509	1.60668	0	9.98441	23.0957	0	2.40189	5.10537	2.40741	0.266881	0.374183	2.7739	0	0	0.231108
1036.67	1.17648	0.68189	0	0.306943	-0.579025	0	1.82873	-1.31	0	0.400043	2.56017	3.4149	0.170821	-0.438552	11.2989	3.41941	1.62123	0	9.92344	23.212	0	2.45808	5.09436	2.39346	0.266154	0.368198	2.7515	0	0	0.233804
1037.5	1.1829	0.683531	0	0.304838	-0.572504	0	1.82584	-1.31195	0	0.409453	2.56038	3.43252	0.167138	-0.437121	11.1662	3.41723	1.63004	0	9.85236	23.3396	0	2.50564	5.08427	2.46414	0.266986	0.362048	2.7291	0	0	0.2365
1038.33	1.18766	0.68029	0	0.300289	-0.571725	0	1.82442	-1.31497	0	0.416579	2.5549	3.45014	0.167656	-0.439949	11.009	3.41279	1.63953	0	9.77886	23.4818	0	2.54252	5.08162	2.53482	0.267988	0.354333	2.76865	0	0	0.232249
1039.16	1.19214	0.678415	0	0.299755	-0.570197	0	1.81947	-1.31763	0	0.4299	2.55513	3.43404	0.166193	-0.437991	10.8518	3.40412	1.6513	0	9.69503	23.6345	0	2.57286	5.08762	2.60409	0.264053	0.346804	2.80819	0	0	0.227998
1039.99	1.19216	0.675382	0	0.299957	-0.568729	0	1.81576	-1.32046	0	0.43914	2.54637	3.41794	0.16197	-0.438325	10.4188	3.39972	1.65767	0	9.60433	23.7945	0	2.59963	5.09339	2.67336	0.263497	0.341212	2.84161	0	0	0.22919
1040.82	1.19217	0.673129	0	0.301054	-0.565842	0	1.81213	-1.32107	0	0.45013	2.54094	3.40076	0.160026	-0.435716	9.98586	3.3992	1.66131	0	9.49791	23.9713	0	2.62136	5.10649	2.64543	0.258394	0.332472	2.87502	0	0	0.230382
1041.65	1.19358	0.671727	0	0.301421	-0.561091	0	1.80446	-1.32747	0	0.462995	2.5328	3.38357	0.156047	-0.435693	9.47334	3.39646	1.66119	0	9.39626	24.1303	0	2.65112	5.11437	2.6175	0.25856	0.334194	2.79819	0	0	0.244716
1042.48	1.19587	0.666852	0	0.297703	-0.5534	0	1.79981	-1.32618	0	0.473641	2.52748	3.35621	0.154942	-0.43523	8.96082	3.39802	1.65713	0	9.29449	24.2664	0	2.68429	5.12031	2.60568	0.247365	0.330102	2.72137	0	0	0.25905
1043.31	1.20057	0.663872	0	0.297619	-0.545129	0	1.78912	-1.32898	0	0.483148	2.52278	3.32885	0.155401	-0.435489	8.3709	3.38817	1.6545	0	9.19342	24.3801	0	2.71834	5.11589	2.59386	0.242952	0.326673	2.69508	0	0	0.265179
1044.14	1.19899	0.662517	0	0.299965	-0.543048	0	1.78507	-1.33185	0	0.490416	2.51632	3.31942	0.153512	-0.437407	7.78098	3.38462	1.65302	0	9.09929	24.4736	0	2.74681	5.10033	2.63499	0.239472	0.325057	2.66879	0	0	0.271308
1044.97	1.19921	0.661507	0	0.2977	-0.540231	0	1.78172	-1.33542	0	0.495985	2.50846	3.31	0.14945	-0.438764	7.6107	3.37882	1.65169	0	9.0261	24.5502	0	2.77231	5.07879	2.67612	0.234975	0.319591	2.74137	0	0	0.269662
1045.8	1.19979	0.659244	0	0.301633	-0.537735	0	1.77471	-1.33567	0	0.503179	2.506	3.28976	0.150965	-0.440478	7.44042	3.37038	1.65212	0	8.97179	24.587	0	2.80599	5.0497	2.62113	0.223869	0.314259	2.81396	0	0	0.268016
1046.63	1.20271	0.653737	0	0.302003	-0.533186	0	1.77551	-1.34164	0	0.512188	2.50303	3.26952	0.146682	-0.44746	7.71663	3.36537	1.64957	0	8.93722	24.6327	0	2.83344	5.0079	2.56614	0.222448	0.310047	2.79379	0	0	0.26725
1047.46	1.20288	0.650167	0	0.302737	-0.530829	0	1.76637	-1.34198	0	0.515768	2.50246	3.26875	0.141504	-0.454056	7.99284	3.3536	1.63969	0	8.91617	24.6558	0	2.86198	4.95904	2.47224	0.220597	0.307486	2.77363	0	0	0.266484
1048.29	1.20677	0.648045	0	0.305275	-0.527134	0	1.7646	-1.34576	0	0.524051	2.49843	3.26798	0.135733	-0.461856	8.68611	3.34735	1.63505	0	8.91563	24.6859	0	2.89403	4.91	2.37834	0.216551	0.301279	2.7532	0	0	0.275975
1049.12	1.20878	0.645431	0	0.304795	-0.521065	0	1.76213	-1.34901	0	0.529221	2.49769	3.31817	0.134716	-0.47224	9.37938	3.3398	1.62332	0	8.93333	24.7217	0	2.92034	4.86047	2.4096	0.215741	0.299177	2.73278	0	0	0.285466
1049.95	1.21002	0.64703	0	0.307243	-0.517601	0	1.75745	-1.35543	0	0.536235	2.49266	3.36836	0.130246	-0.488567	9.80919	3.33362	1.61161	0	8.95488	24.7782	0	2.94232	4.8093	2.44086	0.211347	0.293213	2.75052	0	0	0.29128
1050.78	1.20759	0.643962	0	0.30756	-0.516212	0	1.75079	-1.35454	0	0.543208	2.48875	3.37306	0.129402	-0.500778	10.239	3.332	1.59146	0	8.97663	24.8234	0	2.95961	4.7633	2.51241	0.207597	0.288514	2.76826	0	0	0.297094
1051.61	1.20368	0.644872	0	0.305096	-0.509847	0	1.74508	-1.35379	0	0.554093	2.49008	3.37777	0.124611	-0.514214	10.3509	3.32936	1.57296	0	9.00356	24.8626	0	2.96657	4.71289	2.58396	0.20572	0.285924	2.75385	0	0	0.30317
1052.44	1.2053	0.640733	0	0.302194	-0.508811	0	1.7379	-1.35491	0	0.562248	2.49327	3.36139	0.124259	-0.526291	10.4628	3.32212	1.55008	0	9.02859	24.9343	0	2.976	4.67714	2.6139	0.201696	0.277686	2.73943	0	0	0.309246
1053.27	1.20465	0.643238	0	0.300378	-0.507702	0	1.73408	-1.35724	0	0.571509	2.49153	3.34501	0.125053	-0.533557	10.7944	3.32357	1.53065	0	9.05815	25.0271	0	2.98307	4.64529	2.64384	0.19541	0.2628	2.71312	0	0	0.30927
1054.1	1.20533	0.642244	0	0.299156	-0.506398	0	1.72694	-1.35692	0	0.580649	2.4926	3.35589	0.12359	-0.544337	11.126	3.32307	1.51464	0	9.07748	25.1522	0	2.9925	4.60609	2.66076	0.188887	0.243398	2.6868	0	0	0.309294
1054.93	1.20579	0.64171	0	0.297952	-0.499469	0	1.71573	-1.36	0	0.586068	2.48984	3.36677	0.126281	-0.55173	11.6679	3.3281	1.50368	0	9.08916	25.2879	0	3.00001	4.57342	2.67768	0.188076	0.227986	2.66974	0	0	0.31101
1055.76	1.21274	0.642478	0	0.298096	-0.494951	0	1.71049	-1.36089	0	0.589465	2.49114	3.38292	0.122635	-0.555199	12.2098	3.33048	1.49398	0	9.09676	25.4266	0	3.01674	4.54437	2.71122	0.189616	0.213069	2.65268	0	0	0.312726
1056.59	1.21283	0.63655	0	0.29731	-0.489706	0	1.69811	-1.36764	0	0.595796	2.48929	3.39907	0.119698	-0.552099	12.7328	3.33717	1.48594	0	9.10455	25.5763	0	3.03096	4.51136	2.74476	0.184473	0.19677	2.62573	0	0	0.316433
1057.42	1.21272	0.635148	0	0.293853	-0.482109	0	1.68664	-1.37282	0	0.603671	2.48734	3.36812	0.114156	-0.550824	13.2558	3.34985	1.48152	0	9.10802	25.7021	0	3.05003	4.48138	2.7231	0.178634	0.178954	2.59877	0	0	0.32014
1058.25	1.20947	0.632977	0	0.289757	-0.47455	0	1.67548	-1.3743	0	0.610936	2.48489	3.33718	0.111112	-0.549031	14.1364	3.36076	1.48039	0	9.10739	25.81	0	3.08025	4.45239	2.70144	0.179337	0.160186	2.5815	0	0	0.30588
1059.08	1.21335	0.630459	0	0.285955	-0.468143	0	1.66764	-1.37219	0	0.614583	2.48528	3.35912	0.111991	-0.539586	15.017	3.37532	1.48786	0	9.10218	25.9054	0	3.11597	4.42637	2.67558	0.179029	0.147705	2.56423	0	0	0.29162
1059.91	1.20978	0.627484	0	0.282577	-0.464036	0	1.66032	-1.37899	0	0.622605	2.48365	3.38106	0.11154	-0.53555	16.889	3.39339	1.50109	0	9.08781	26.0193	0	3.15385	4.40643	2.64972	0.17927	0.138298	2.52319	0	0	0.283002
1060.74	1.21198	0.628557	0	0.282438	-0.461659	0	1.65446	-1.38111	0	0.63157	2.4823	3.38151	0.105946	-0.529393	18.7609	3.41401	1.51098	0	9.06115	26.1295	0	3.19623	4.3886	2.61384	0.181413	0.128849	2.48215	0	0	0.274384
1061.57	1.2092	0.62866	0	0.28304	-0.45703	0	1.64597	-1.38307	0	0.64047	2.47777	3.38197	0.104199	-0.526167	20.7296	3.43012	1.51957	0	9.03061	26.2495	0	3.23685	4.37268	2.57796	0.183538	0.123757	2.4302	0	0	0.277892
1062.4	1.20682	0.62805	0	0.283191	-0.454688	0	1.63951	-1.38416	0	0.647501	2.47949	3.39484	0.103293	-0.521115	22.6984	3.44419	1.5239	0	8.98846	26.3727	0	3.27848	4.36713	2.64282	0.184421	0.114127	2.37825	0	0	0.2814
1063.23	1.20332	0.627135	0	0.280321	-0.449911	0	1.63583	-1.38521	0	0.659737	2.47687	3.40771	0.101103	-0.515081	24.2171	3.4564	1.53216	0	8.94657	26.4757	0	3.31318	4.35887	2.70768	0.185815	0.113019	2.36603	0	0	0.288149
1064.06	1.20107	0.622928	0	0.275418	-0.445841	0	1.6295	-1.38785	0	0.665771	2.46774	3.42343	0.101202	-0.512119	25.7359	3.4584	1.53601	0	8.90269	26.5573	0	3.34701	4.35337	2.76621	0.186307	0.107177	2.3538	0	0	0.294898
1064.89	1.20429	0.620683	0	0.272889	-0.442736	0	1.62464	-1.38946	0	0.671123	2.46321	3.43914	0.105139	-0.506846	26.7978	3.46324	1.53898	0	8.86513	26.637	0	3.38324	4.3469	2.82474	0.184032	0.105987	2.36638	0	0	0.288952
1065.72	1.20255	0.617542	0	0.270876	-0.437954	0	1.61613	-1.39026	0	0.680404	2.46416	3.37613	0.105501	-0.49982	27.8598	3.46436	1.5369	0	8.83564	26.7112	0	3.42195	4.33727	2.84481	0.177179	0.0960275	2.37896	0	0	0.283006
1066.55	1.20457	0.618414	0	0.268794	-0.433936	0	1.61114	-1.38945	0	0.690237	2.45772	3.31313	0.108853	-0.49334	28.5537	3.46301	1.53263	0	8.81918	26.7747	0	3.45707	4.3263	2.86488	0.177443	0.0835549	2.41918	0	0	0.282686
1067.38	1.20706	0.61445	0	0.268314	-0.428958	0	1.60135	-1.39357	0	0.696549	2.46232	3.29794	0.107421	-0.485507	29.2476	3.46505	1.52753	0	8.82037	26.8479	0	3.47939	4.31523	2.84256	0.17845	0.0773897	2.4594	0	0	0.282366
1068.21	1.2047	0.611464	0	0.269108	-0.423575	0	1.59417	-1.39868	0	0.706039	2.45831	3.28275	0.109807	-0.475994	28.7156	3.46343	1.52699	0	8.82899	26.8955	0	3.49466	4.29908	2.82024	0.177673	0.0694677	2.47779	0	0	0.288483
1069.04	1.20293	0.609514	0	0.26733	-0.4191	0	1.58754	-1.40237	0	0.715679	2.46268	3.32008	0.113838	-0.47081	28.1835	3.45951	1.5225	0	8.84041	26.9084	0	3.5064	4.28524	2.87577	0.176894	0.061877	2.49619	0	0	0.2946
1069.87	1.20023	0.612637	0	0.261373	-0.414684	0	1.57909	-1.40875	0	0.721062	2.46757	3.3574	0.115221	-0.471009	26.4892	3.45128	1.51868	0	8.85316	26.883	0	3.50825	4.26494	2.9313	0.176293	0.0538172	2.534	0	0	0.287085
1070.7	1.19947	0.612956	0	0.258211	-0.409849	0	1.57056	-1.4104	0	0.735536	2.46434	3.37608	0.116749	-0.465828	24.7949	3.44472	1.51657	0	8.86341	26.8193	0	3.50899	4.25437	2.94789	0.173778	0.0497809	2.57182	0	0	0.27957
1071.53	1.20359	0.613783	0	0.255361	-0.40295	0	1.56387	-1.41178	0	0.742885	2.46387	3.39475	0.123315	-0.462577	22.8046	3.44374	1.51019	0	8.87715	26.7197	0	3.51013	4.24248	2.96448	0.173919	0.0408191	2.58885	0	0	0.275073
1072.36	1.20087	0.608434	0	0.254364	-0.397754	0	1.55793	-1.41427	0	0.750806	2.46337	3.34565	0.127435	-0.460509	20.8143	3.43852	1.50099	0	8.89008	26.6097	0	3.497	4.23234	2.95974	0.172896	0.0355971	2.60589	0	0	0.270576
1073.19	1.20232	0.608546	0	0.257057	-0.392695	0	1.54533	-1.41936	0	0.759385	2.45858	3.29654	0.137565	-0.460686	19.2413	3.43736	1.49013	0	8.89803	26.5125	0	3.48072	4.22059	2.955	0.170367	0.0257882	2.58035	0	0.003266	0.27376
1074.02	1.20136	0.60382	0	0.25788	-0.388004	0	1.53941	-1.42463	0	0.768962	2.45591	3.36455	0.143151	-0.466326	17.6684	3.42846	1.48097	0	8.90279	26.4475	0	3.45659	4.21199	2.90856	0.170326	0.0212853	2.55481	0	0.006532	0.276944
1074.85	1.201	0.604565	0	0.254688	-0.385243	0	1.52937	-1.42707	0	0.776284	2.45586	3.43257	0.144753	-0.466555	16.7485	3.41946	1.46571	0	8.91107	26.3937	0	3.43073	4.20601	2.86212	0.167796	0.0159745	2.5127	0	0.093151	0.280154
1075.68	1.19945	0.600066	0	0.25363	-0.383796	0	1.52367	-1.43363	0	0.783898	2.45103	3.41636	0.154108	-0.463129	15.8286	3.41611	1.45019	0	8.91185	26.3573	0	3.39018	4.2021	2.86539	0.16229	0.0147064	2.47058	0	0.17977	0.283364
1076.51	1.20265	0.596245	0	0.252545	-0.379139	0	1.51435	-1.43731	0	0.787136	2.44933	3.40016	0.157954	-0.464886	16.025	3.41456	1.43246	0	8.9156	26.3303	0	3.35548	4.19936	2.86866	0.15812	0.00807941	2.49399	0	0.282672	0.273104
1077.34	1.20294	0.594677	0	0.252479	-0.373778	0	1.50408	-1.43986	0	0.793538	2.45076	3.36274	0.163109	-0.466476	16.2214	3.41156	1.41303	0	8.91708	26.2901	0	3.31871	4.19571	2.85051	0.153387	0.00251226	2.5174	0	0.385574	0.262844
1078.17	1.19978	0.593568	0	0.25374	-0.368971	0	1.49774	-1.44577	0	0.794642	2.44658	3.32533	0.1714	-0.463614	17.3823	3.40866	1.39011	0	8.91516	26.226	0	3.28763	4.19801	2.83236	0.154247	-0.00530686	2.52959	0	0.418756	0.263806
1079	1.19615	0.594154	0	0.248648	-0.366273	0	1.49049	-1.4476	0	0.802553	2.44722	3.28028	0.174299	-0.467301	18.5432	3.40684	1.36556	0	8.91164	26.1111	0	3.26143	4.19355	2.77467	0.152095	-0.0108897	2.54179	0	0.451938	0.264768
1079.83	1.19595	0.588589	0	0.245955	-0.359353	0	1.4873	-1.45607	0	0.803381	2.44658	3.23523	0.178684	-0.469899	19.7684	3.40309	1.34318	0	8.9264	25.9712	0	3.24578	4.18167	2.71698	0.144613	-0.0155784	2.54549	0	0.451938	0.258191
1080.66	1.19392	0.587483	0	0.243657	-0.351795	0	1.47947	-1.46178	0	0.809852	2.45034	3.24952	0.179018	-0.468806	20.9937	3.40097	1.32846	0	8.93326	25.7946	0	3.23186	4.16878	2.64657	0.141423	-0.0196892	2.5492	0	0.451938	0.251614
1081.49	1.19229	0.586761	0	0.241758	-0.345723	0	1.47729	-1.47185	0	0.811705	2.44876	3.26381	0.180733	-0.469572	21.8583	3.40544	1.31222	0	8.94429	25.5918	0	3.2249	4.15694	2.57616	0.141511	-0.0233823	2.61788	0	0.448672	0.250308
1082.32	1.18812	0.584639	0	0.238568	-0.338701	0	1.47271	-1.47539	0	0.818899	2.44938	3.2143	0.183614	-0.471658	22.723	3.40641	1.29877	0	8.96981	25.3616	0	3.21323	4.14712	2.60361	0.141762	-0.0289328	2.68655	0	0.445406	0.249002
1083.15	1.18665	0.581945	0	0.231305	-0.334695	0	1.46891	-1.4806	0	0.826242	2.45256	3.16478	0.181209	-0.470776	23.0237	3.41107	1.29059	0	9.01508	25.1004	0	3.20584	4.13318	2.63106	0.138667	-0.0269358	2.72148	0	0.358787	0.254084
1083.98	1.18859	0.581874	0	0.229168	-0.333504	0	1.46558	-1.48448	0	0.826829	2.45495	3.18975	0.183798	-0.471488	23.3245	3.41544	1.28452	0	9.06805	24.8482	0	3.18665	4.12125	2.68779	0.13482	-0.0327971	2.75641	0	0.272168	0.259166
1084.81	1.18784	0.584567	0	0.227028	-0.333033	0	1.46043	-1.49212	0	0.831712	2.45877	3.21472	0.184033	-0.470676	22.6861	3.41551	1.28136	0	9.13744	24.5914	0	3.16897	4.10919	2.74452	0.131237	-0.0401471	2.82958	0	0.169266	0.270682
1085.64	1.18439	0.583582	0	0.225365	-0.328622	0	1.45978	-1.49487	0	0.834245	2.46338	3.25001	0.182415	-0.469031	22.0477	3.41985	1.27751	0	9.22224	24.3357	0	3.14231	4.10461	2.74812	0.131167	-0.0414471	2.90276	0	0.066364	0.282198
1086.47	1.18555	0.585416	0	0.219435	-0.32844	0	1.45637	-1.49887	0	0.836817	2.46642	3.2853	0.18532	-0.467203	20.7407	3.42223	1.2714	0	9.32142	24.0907	0	3.12975	4.10318	2.75172	0.131789	-0.0493373	2.92313	0	0.033182	0.290374
1087.3	1.18651	0.584346	0	0.215159	-0.326365	0	1.45006	-1.50092	0	0.841743	2.46977	3.29901	0.1884	-0.462386	19.4337	3.42577	1.26438	0	9.43307	23.8636	0	3.11499	4.11542	2.74011	0.127982	-0.0514623	2.9435	0	0	0.29855
1088.13	1.18962	0.585683	0	0.206429	-0.323488	0	1.44804	-1.50798	0	0.846178	2.46723	3.31271	0.188693	-0.461555	17.7233	3.42562	1.25959	0	9.54144	23.6498	0	3.09714	4.13181	2.7285	0.130348	-0.0537397	2.93702	0	0	0.311565
1088.96	1.1903	0.587271	0	0.201895	-0.321031	0	1.44388	-1.50971	0	0.85034	2.47237	3.34585	0.192182	-0.461757	16.0129	3.42696	1.25904	0	9.62716	23.4287	0	3.0812	4.15636	2.79033	0.124886	-0.058526	2.93054	0	0	0.32458
1089.79	1.18832	0.586052	0	0.199584	-0.319006	0	1.44401	-1.51299	0	0.85793	2.4751	3.37899	0.197026	-0.453042	14.2729	3.42429	1.25552	0	9.70262	23.2156	0	3.06523	4.18992	2.85216	0.117348	-0.0658603	2.89219	0	0	0.328471
1090.62	1.18844	0.58852	0	0.193909	-0.318806	0	1.43461	-1.51697	0	0.85675	2.47843	3.41516	0.202823	-0.440046	12.5329	3.42695	1.25081	0	9.75407	23.016	0	3.04408	4.23248	2.84817	0.117069	-0.0664858	2.85383	0	0	0.332362
1091.45	1.18659	0.590258	0	0.191981	-0.316826	0	1.42989	-1.51645	0	0.858966	2.47964	3.45133	0.208034	-0.414392	11.1141	3.42911	1.24701	0	9.78291	22.7994	0	3.03279	4.2742	2.84418	0.110251	-0.0770427	2.81531	0	0	0.33837
1092.28	1.18406	0.593045	0	0.187931	-0.314739	0	1.42596	-1.51752	0	0.866676	2.482	3.43824	0.215114	-0.373937	9.69528	3.42622	1.24296	0	9.79807	22.5734	0	3.023	4.31835	2.82855	0.110574	-0.0790627	2.77679	0	0	0.344378
1093.11	1.18636	0.593497	0	0.183051	-0.3125	0	1.42387	-1.52246	0	0.870605	2.48506	3.42514	0.219805	-0.328929	8.74926	3.4255	1.23577	0	9.8069	22.3614	0	3.01794	4.35968	2.81292	0.108742	-0.0848966	2.71671	0	0	0.35228
1093.94	1.18745	0.594199	0	0.181369	-0.312554	0	1.4234	-1.52921	0	0.869765	2.48949	3.42539	0.225428	-0.279351	7.80324	3.42711	1.23583	0	9.79477	22.186	0	3.01664	4.39271	2.80572	0.107257	-0.088627	2.65664	0	0	0.360182
1094.77	1.18438	0.597708	0	0.18054	-0.310685	0	1.42002	-1.53569	0	0.875439	2.48912	3.42563	0.228127	-0.234992	7.47591	3.42843	1.23756	0	9.78178	22.0259	0	3.01226	4.42333	2.79852	0.107085	-0.0919279	2.56555	0	0	0.349115
1095.6	1.18364	0.595821	0	0.176385	-0.307503	0	1.41897	-1.53584	0	0.878376	2.49294	3.43727	0.234322	-0.193453	7.14858	3.4267	1.23763	0	9.76585	21.8895	0	3.00116	4.45282	2.86659	0.107268	-0.0956431	2.47447	0	0	0.338048
1096.43	1.17946	0.597035	0	0.170375	-0.304924	0	1.41836	-1.53725	0	0.882822	2.49275	3.4489	0.243378	-0.153489	7.55571	3.42718	1.23716	0	9.75677	21.7563	0	2.99078	4.4809	2.93466	0.105718	-0.0974299	2.41622	0	0	0.339362
1097.26	1.17778	0.600588	0	0.164866	-0.306262	0	1.41568	-1.53975	0	0.886348	2.4969	3.45167	0.25483	-0.129709	7.96284	3.42308	1.23689	0	9.76099	21.6146	0	2.98171	4.50266	2.99571	0.102165	-0.101867	2.35796	0	0	0.340676
1098.09	1.17254	0.603425	0	0.163373	-0.306049	0	1.40628	-1.54171	0	0.891297	2.4939	3.45443	0.262404	-0.109361	8.6142	3.4157	1.23317	0	9.77026	21.4827	0	2.96643	4.51381	3.05676	0.0960936	-0.108744	2.30034	0	0	0.344975
1098.92	1.16927	0.608723	0	0.156684	-0.305152	0	1.40503	-1.53881	0	0.899053	2.49397	3.462	0.265747	-0.0948642	9.26556	3.40854	1.22988	0	9.78504	21.3541	0	2.95178	4.52027	3.13326	0.0963304	-0.113601	2.24272	0	0	0.349274
1099.75	1.16784	0.611136	0	0.154207	-0.307628	0	1.40321	-1.54194	0	0.903139	2.49931	3.46956	0.275701	-0.0860387	9.65586	3.39227	1.22291	0	9.79756	21.2238	0	2.94053	4.5163	3.20976	0.0931407	-0.12087	2.25802	0	0	0.340424
1100.58	1.16399	0.617024	0	0.152519	-0.304897	0	1.40443	-1.55018	0	0.906298	2.50139	3.48958	0.282591	-0.0785672	10.0462	3.37362	1.21785	0	9.80483	21.0909	0	2.92494	4.51596	3.22908	0.086351	-0.123712	2.27333	0	0	0.331574
1101.41	1.15897	0.619169	0	0.150217	-0.302306	0	1.40155	-1.55533	0	0.912639	2.50281	3.50959	0.288572	-0.0713358	10.2783	3.35619	1.20319	0	9.81634	20.9554	0	2.9085	4.50746	3.2484	0.0804681	-0.127511	2.19533	0	0	0.311818
1102.24	1.15667	0.62658	0	0.154	-0.29831	0	1.40038	-1.55132	0	0.915452	2.50778	3.48702	0.293956	-0.0633456	10.5105	3.3322	1.18539	0	9.82689	20.8023	0	2.8911	4.48575	3.32148	0.0738039	-0.129803	2.11732	0	0	0.292062
1103.07	1.15058	0.630328	0	0.151174	-0.295869	0	1.39789	-1.55685	0	0.915269	2.51011	3.46445	0.303608	-0.0574897	10.4911	3.30877	1.16991	0	9.84381	20.6527	0	2.87514	4.46373	3.39456	0.0652323	-0.128625	2.11408	0	0	0.28708
1103.9	1.1524	0.636852	0	0.142164	-0.291657	0	1.39852	-1.55989	0	0.919327	2.51589	3.4782	0.309919	-0.0479926	10.4716	3.28962	1.15708	0	9.85112	20.4864	0	2.85459	4.44025	3.40992	0.0514966	-0.130563	2.11084	0	0	0.282098
1104.73	1.14909	0.638268	0	0.139492	-0.288559	0	1.39461	-1.55986	0	0.924362	2.5208	3.49194	0.314342	-0.038125	10.4933	3.27289	1.14732	0	9.86557	20.3311	0	2.84103	4.4142	3.42528	0.0443186	-0.125031	2.16451	0	0	0.272399
1105.56	1.15013	0.639308	0	0.134715	-0.29191	0	1.39013	-1.56166	0	0.928739	2.51922	3.48544	0.318352	-0.0319186	10.5149	3.25678	1.13436	0	9.87653	20.193	0	2.84289	4.39429	3.44808	0.0359436	-0.125548	2.21817	0	0	0.2627
1106.39	1.14903	0.643762	0	0.132523	-0.289672	0	1.38728	-1.56279	0	0.931925	2.52799	3.47893	0.319982	-0.0284309	10.7553	3.25048	1.12308	0	9.89546	20.062	0	2.84299	4.37117	3.47088	0.0299598	-0.124205	2.22053	0	0	0.260793
1107.22	1.14377	0.644723	0	0.129811	-0.287287	0	1.38063	-1.56499	0	0.933695	2.53423	3.4514	0.317518	-0.025	10.9957	3.24947	1.11546	0	9.9109	19.929	0	2.83778	4.35222	3.45243	0.022876	-0.12713	2.22289	0	0	0.258886
1108.05	1.14397	0.646292	0	0.126114	-0.287259	0	1.38061	-1.56579	0	0.938079	2.53243	3.42386	0.317112	-0.0211657	11.5914	3.25181	1.11057	0	9.94159	19.8132	0	2.82636	4.33817	3.43398	0.0193677	-0.125877	2.17175	0	0	0.26019
1108.88	1.13981	0.649182	0	0.12284	-0.285428	0	1.37068	-1.56915	0	0.942249	2.53662	3.39842	0.316322	-0.0211799	12.187	3.25443	1.1075	0	9.98177	19.7121	0	2.81531	4.3254	3.42423	0.0158024	-0.121786	2.12062	0	0	0.261494
1109.71	1.13449	0.654782	0	0.114268	-0.283727	0	1.3701	-1.57254	0	0.946904	2.54194	3.37298	0.317427	-0.0194314	12.9729	3.25595	1.10675	0	10.0282	19.6125	0	2.80322	4.31661	3.41448	0.0116627	-0.120768	2.16977	0	0	0.268213
1110.54	1.12579	0.655746	0	0.110368	-0.283041	0	1.36521	-1.57378	0	0.944861	2.54643	3.35503	0.317049	-0.0188387	13.7588	3.25552	1.10505	0	10.0922	19.5357	0	2.80024	4.30571	3.39114	0.0108328	-0.119653	2.21893	0	0	0.274932
1111.37	1.12296	0.657994	0	0.106717	-0.282396	0	1.3626	-1.57709	0	0.94698	2.54742	3.33709	0.316725	-0.0216402	14.3728	3.26274	1.10427	0	10.1524	19.4796	0	2.79778	4.29765	3.3678	0.00687696	-0.117389	2.27822	0	0	0.287408
1112.2	1.11777	0.655498	0	0.106228	-0.281331	0	1.35626	-1.57654	0	0.94823	2.54544	3.30468	0.319166	-0.0188672	14.9868	3.26793	1.10558	0	10.2175	19.4446	0	2.79887	4.29659	3.34194	0.00157059	-0.115635	2.33752	0	0	0.299884
1113.03	1.11547	0.65404	0	0.104581	-0.278163	0	1.3488	-1.57772	0	0.945265	2.54993	3.27227	0.319677	-0.0163034	15.1865	3.27233	1.10364	0	10.2934	19.421	0	2.79422	4.28985	3.31608	-0.00231176	-0.11849	2.32916	0	0	0.308781
1113.86	1.11175	0.651861	0	0.104724	-0.279967	0	1.33709	-1.58197	0	0.945128	2.55305	3.25611	0.316693	-0.0147284	15.3861	3.27044	1.10355	0	10.3588	19.3874	0	2.78688	4.28806	3.23034	-0.00735784	-0.120398	2.3208	0	0	0.317678
1114.69	1.10862	0.652073	0	0.106899	-0.281091	0	1.33171	-1.57805	0	0.944203	2.5563	3.23995	0.314693	-0.00898922	15.5204	3.27199	1.10219	0	10.4197	19.3408	0	2.78293	4.28528	3.1446	-0.00970392	-0.120975	2.36107	0	0	0.315601
1115.52	1.10758	0.650246	0	0.0996608	-0.2813	0	1.33079	-1.57806	0	0.943277	2.55762	3.26451	0.307062	-0.00194853	15.6546	3.26653	1.10184	0	10.4725	19.2749	0	2.78197	4.28196	3.14487	-0.0120265	-0.119411	2.40134	0	0	0.313524
1116.35	1.10523	0.645334	0	0.0968897	-0.279941	0.218874	1.32928	-1.57718	0	0.943767	2.55828	3.28906	0.303567	0.00530098	15.675	3.26532	1.10017	0	10.5217	19.1917	0	2.77866	4.27562	3.14514	-0.0128157	-0.122319	2.43115	0	0	0.302339
1117.18	1.10425	0.641695	0	0.097089	-0.277728	0.201319	1.32634	-1.57984	0	0.941327	2.56117	3.31409	0.302187	0.0124309	15.6953	3.26741	1.09622	0	10.5695	19.1023	0	2.77179	4.27291	3.1665	-0.0139549	-0.1225	2.46097	0	0	0.291154
1118.01	1.1005	0.641756	0	0.0922799	-0.275786	0.183764	1.31961	-1.57874	0	0.942099	2.56496	3.33912	0.300594	0.015025	15.3166	3.26146	1.09649	0	10.6075	19.0321	0	2.76824	4.25709	3.18786	-0.0191721	-0.125231	2.4781	0	0	0.284032
1118.84	1.09769	0.643969	0	0.085923	-0.274022	0.13507	1.3179	-1.57797	0	0.943809	2.56473	3.38602	0.30122	0.0215485	14.938	3.26077	1.09556	0	10.6347	18.9605	0	2.76837	4.23552	3.12627	-0.0217799	-0.12454	2.49523	0	0	0.27691
1119.67	1.09302	0.638203	0	0.0810373	-0.271562	0.086376	1.31583	-1.57779	0	0.94572	2.56579	3.43292	0.300517	0.031702	14.5124	3.25926	1.09553	0	10.6568	18.9245	0	2.77031	4.20751	3.06468	-0.0252583	-0.124375	2.49972	0	0	0.280357
1120.5	1.08777	0.633208	0	0.0775041	-0.270019	0.051201	1.31186	-1.57983	0	0.949293	2.57398	3.41425	0.299828	0.0342225	14.0869	3.2569	1.09634	0	10.6818	18.9253	0	2.7758	4.17434	2.99451	-0.0338275	-0.123628	2.50421	0	0	0.283804
1121.33	1.08668	0.631935	0	0.0733394	-0.269846	0.016026	1.31057	-1.58512	0	0.949874	2.57158	3.39557	0.302991	0.0401784	13.8202	3.25159	1.09607	0	10.7038	18.9439	0	2.79997	4.14776	2.92434	-0.0349819	-0.123075	2.50809	0	0	0.278083
1122.16	1.08591	0.632485	0	0.0697747	-0.273538	0.028746	1.30422	-1.58442	0	0.95569	2.57305	3.43041	0.306839	0.0487358	13.5536	3.24556	1.09326	0	10.7226	18.9944	0	2.82532	4.12399	2.9463	-0.0355686	-0.123696	2.51198	0	0	0.272362
1122.99	1.08911	0.633685	0	0.067387	-0.275175	0.041466	1.29978	-1.5854	0	0.958142	2.5729	3.46525	0.310091	0.0564098	13.1283	3.24189	1.0923	0	10.74	19.0719	0	2.86046	4.10002	2.96826	-0.042201	-0.122905	2.49766	0	0	0.27508
1123.82	1.08815	0.631594	0	0.0621402	-0.274044	0.020733	1.29602	-1.58197	0	0.960275	2.58037	3.48634	0.314069	0.0634333	12.703	3.23273	1.09222	0	10.7565	19.1806	0	2.90168	4.06871	2.97597	-0.0479142	-0.124101	2.48335	0	0	0.277798
1124.65	1.08649	0.631074	0	0.0608694	-0.27627	0	1.29331	-1.58261	0	0.959323	2.58753	3.50743	0.3169	0.069326	12.2465	3.22356	1.08792	0	10.7516	19.31	0	2.94276	4.03474	2.98368	-0.054225	-0.121796	2.53422	0	0	0.290366
1125.48	1.08449	0.634192	0	0.061895	-0.276701	0.021234	1.28398	-1.582	0	0.959788	2.59535	3.51241	0.321164	0.0704103	11.7901	3.21107	1.08518	0	10.7395	19.4581	0	2.9802	3.99981	3.00486	-0.0545534	-0.128559	2.58509	0	0	0.302934
1126.31	1.08102	0.62942	0	0.0605633	-0.273119	0.042468	1.28407	-1.58118	0	0.963804	2.60031	3.51739	0.328854	0.0733515	11.6107	3.20093	1.0853	0	10.7137	19.6067	0	3.02156	3.96327	3.02604	-0.0565765	-0.132292	2.57747	0	0	0.308064
1127.14	1.07877	0.626265	0	0.0572003	-0.272117	0.074775	1.28094	-1.5814	0	0.961255	2.61048	3.45798	0.341097	0.0771275	11.4314	3.19428	1.08169	0	10.6676	19.7625	0	3.05665	3.93066	3.08427	-0.055774	-0.13565	2.56985	0	0	0.313194
1127.97	1.07944	0.62488	0	0.052324	-0.276718	0.107082	1.27994	-1.58355	0	0.966498	2.61621	3.39858	0.354216	0.0818956	11.8728	3.19245	1.07879	0	10.6002	19.9255	0	3.09749	3.89527	3.1425	-0.060898	-0.141011	2.528	0	0	0.304433
1128.8	1.07651	0.615993	0	0.0518878	-0.274746	0.125853	1.27572	-1.5857	0	0.971626	2.62141	3.42125	0.36784	0.080675	12.3142	3.17939	1.07316	0	10.5155	20.0901	0	3.13124	3.85724	3.21681	-0.0667216	-0.146491	2.48615	0	0	0.295672
1129.63	1.07009	0.611497	0	0.0511708	-0.274158	0.144624	1.26723	-1.5854	0	0.971813	2.62848	3.44392	0.380297	0.0782647	13.5184	3.16696	1.07153	0	10.4102	20.2411	0	3.17327	3.80198	3.29112	-0.0691059	-0.155027	2.46304	0	0	0.293611
1130.46	1.06822	0.606126	0	0.0536603	-0.27431	0.161046	1.26382	-1.58456	0	0.970457	2.6369	3.40651	0.386544	0.0815407	14.7226	3.15744	1.06978	0	10.2934	20.391	0	3.21481	3.74534	3.30516	-0.0693554	-0.16089	2.43994	0	0	0.29155
1131.29	1.06486	0.6027	0	0.0552578	-0.274361	0.177468	1.25462	-1.58713	0	0.969747	2.6395	3.3691	0.393175	0.0817681	16.1193	3.14978	1.0642	0	10.2057	20.5544	0	3.25961	3.6845	3.3192	-0.0720598	-0.165272	2.43002	0	0	0.289627
1132.12	1.06351	0.600437	0	0.0542574	-0.274093	0.228204	1.24795	-1.59527	0	0.966543	2.64727	3.36516	0.396006	0.0796711	17.5159	3.14604	1.06402	0	10.1281	20.7319	0	3.30439	3.61113	3.33213	-0.0735578	-0.167831	2.4201	0	0	0.287704
1132.95	1.06052	0.596196	0	0.0515152	-0.273402	0.27894	1.24292	-1.59848	0	0.968788	2.6516	3.36122	0.397056	0.0691706	18.5944	3.13744	1.05971	0	10.0696	20.923	0	3.35125	3.53118	3.34506	-0.0784975	-0.173746	2.37218	0	0	0.285546
1133.78	1.05831	0.597058	0	0.0476623	-0.271607	0.268521	1.23509	-1.60185	0	0.970582	2.65593	3.3611	0.393728	0.0469985	19.6729	3.12901	1.05921	0	10.0334	21.1406	0	3.3924	3.45534	3.3597	-0.0792858	-0.171979	2.32427	0	0	0.283388
1134.61	1.05551	0.591996	0	0.0427702	-0.271704	0.258102	1.2299	-1.6024	0	0.974179	2.6636	3.36098	0.39222	0.0101627	20.4128	3.12436	1.05817	0	10.0115	21.3729	0	3.42891	3.37472	3.37434	-0.0793975	-0.173981	2.30368	0	0	0.281011
1135.44	1.0494	0.591797	0	0.0361498	-0.270159	0.298296	1.22401	-1.60523	0	0.973422	2.67639	3.4074	0.387638	-0.0250784	21.1526	3.11759	1.0572	0	10.0059	21.5949	0	3.46223	3.30284	3.41724	-0.0790745	-0.171253	2.28309	0	0	0.278634
1136.27	1.04617	0.59173	0	0.0300003	-0.268948	0.33849	1.21295	-1.60464	0	0.974967	2.68113	3.45382	0.388097	-0.0625353	21.4455	3.10874	1.05334	0	10.0164	21.8112	0	3.49194	3.24795	3.46014	-0.0825956	-0.174827	2.27041	0	0	0.275738
1137.1	1.04114	0.58576	0	0.0248815	-0.267124	0.387753	1.21077	-1.60936	0	0.974683	2.68549	3.47014	0.385544	-0.0910721	21.7383	3.1112	1.04951	0	10.0257	22.0154	0	3.52247	3.18919	3.48555	-0.0864152	-0.178539	2.25773	0	0	0.272842
1137.93	1.03766	0.582243	0	0.022302	-0.266589	0.437016	1.20356	-1.61812	0	0.981553	2.68998	3.48645	0.380979	-0.112794	21.3389	3.1041	1.0452	0	10.0318	22.2037	0	3.55601	3.13572	3.51096	-0.0893799	-0.181401	2.2544	0	0.033405	0.270485
1138.76	1.0373	0.579846	0	0.0227325	-0.26578	0.415581	1.19659	-1.62468	0	0.98108	2.69541	3.46833	0.374652	-0.128723	20.9395	3.09673	1.04616	0	10.0404	22.3659	0	3.58362	3.08273	3.51906	-0.0891559	-0.187564	2.25106	0	0.06681	0.268128
1139.59	1.03509	0.575876	0	0.0219592	-0.265764	0.394146	1.19253	-1.62644	0	0.986916	2.70149	3.45022	0.361646	-0.128404	20.1503	3.08533	1.04209	0	10.0303	22.5344	0	3.61346	3.04041	3.52716	-0.0899235	-0.191148	2.18969	0	0.200407	0.272414
1140.42	1.03503	0.572558	0	0.01456	-0.26152	0.351186	1.19079	-1.62834	0	0.989014	2.71097	3.39006	0.35827	-0.11843	19.3612	3.08438	1.03734	0	10.0181	22.6882	0	3.64222	3.00431	3.534	-0.0921902	-0.193442	2.12833	0	0.334004	0.2767
1141.25	1.03382	0.569329	0	0.00828814	-0.257114	0.308226	1.18566	-1.6333	0	0.987953	2.71878	3.3299	0.358027	-0.104624	18.523	3.07764	1.02998	0	9.99146	22.8361	0	3.66911	2.97797	3.54084	-0.0955324	-0.195554	2.07614	0	0.515023	0.277725
1142.08	1.03425	0.565933	0	0.00409583	-0.253415	0.317973	1.18115	-1.63863	0	0.988339	2.72396	3.29822	0.352495	-0.0864691	17.6848	3.0747	1.02776	0	9.95184	22.9803	0	3.69013	2.96054	3.49791	-0.0937196	-0.200684	2.02396	0	0.696042	0.27875
1142.91	1.0336	0.561046	0	0.00148226	-0.255792	0.32772	1.17556	-1.63589	0	0.992495	2.73198	3.26654	0.345302	-0.0717833	17.1792	3.07167	1.01992	0	9.91587	23.1051	0	3.70391	2.95025	3.45498	-0.0922976	-0.207792	2.0156	0	0.835869	0.280124
1143.74	1.02894	0.556751	0	-0.00142338	-0.25403	0.318906	1.16885	-1.63732	0	0.994724	2.7405	3.27456	0.343922	-0.0599216	16.6736	3.06762	1.01571	0	9.88169	23.2209	0	3.71245	2.94438	3.46809	-0.093527	-0.212806	2.00725	0	0.975696	0.281498
1144.57	1.02697	0.54989	0	-0.00684476	-0.252971	0.310092	1.16197	-1.64166	0	0.995521	2.74321	3.28258	0.33846	-0.050027	16.2461	3.06714	1.0139	0	9.85203	23.316	0	3.7209	2.95217	3.4812	-0.094323	-0.217183	1.99614	0	1.01564	0.283942
1145.4	1.02489	0.541268	0	-0.0134253	-0.250357	0.312045	1.15433	-1.63948	0	1.00001	2.753	3.31244	0.331589	-0.0445436	15.8185	3.06412	1.0106	0	9.81846	23.3971	0	3.72388	2.96475	3.46599	-0.0897132	-0.227478	1.98503	0	1.05559	0.286386
1146.23	1.021	0.533881	0	-0.0096024	-0.250187	0.313998	1.14391	-1.64172	0	1.00072	2.75775	3.34231	0.329043	-0.039273	15.3622	3.06053	1.00932	0	9.79586	23.4574	0	3.72778	2.97987	3.45078	-0.0846853	-0.235632	1.95726	0	1.02218	0.280644
1147.06	1.0213	0.529623	0	-0.0150828	-0.248149	0.329706	1.14183	-1.64353	0	1.00175	2.75984	3.38126	0.326639	-0.0372539	14.9059	3.05625	1.00162	0	9.77099	23.5038	0	3.72676	2.99681	3.38163	-0.0806647	-0.245267	1.92949	0	0.988776	0.274902
1147.89	1.0149	0.525985	0	-0.0176377	-0.244777	0.345414	1.13678	-1.64741	0	1.0028	2.77067	3.42022	0.324273	-0.0330961	14.7433	3.05224	0.997698	0	9.75301	23.5235	0	3.71724	3.01259	3.31248	-0.0801372	-0.258112	1.99974	0	0.855179	0.273205
1148.72	1.01486	0.523888	0	-0.026295	-0.242744	0.37308	1.13075	-1.64712	0	1.00871	2.7716	3.45235	0.32386	-0.0288618	14.5808	3.03974	0.994036	0	9.74288	23.5448	0	3.71672	3.03085	3.28851	-0.0816289	-0.263797	2.06999	0	0.721582	0.271508
1149.55	1.01573	0.519682	0	-0.0307569	-0.242328	0.400746	1.127	-1.64675	0	1.01588	2.77234	3.48447	0.326619	-0.0248402	14.5984	3.02671	0.990068	0	9.73255	23.5693	0	3.73147	3.04561	3.26454	-0.0840073	-0.273648	2.07036	0	0.540563	0.273753
1150.38	1.01182	0.516151	0	-0.0346814	-0.240261	0.4029	1.11433	-1.64678	0	1.02041	2.77678	3.48961	0.327087	-0.0222863	14.6159	3.01696	0.988455	0	9.70099	23.5858	0	3.75842	3.06453	3.24963	-0.0811637	-0.282492	2.07074	0	0.359544	0.275998
1151.21	1.01154	0.511144	0	-0.0357036	-0.240488	0.405054	1.1119	-1.64508	0	1.02202	2.78049	3.49474	0.330661	-0.0221706	14.2945	3.00467	0.984779	0	9.66167	23.5942	0	3.79163	3.08109	3.23472	-0.0839721	-0.292119	2.04079	0	0.219717	0.27527
1152.04	1.01205	0.507046	0	-0.0388853	-0.240088	0.42699	1.10331	-1.64064	0	1.02405	2.77689	3.45642	0.332697	-0.0204211	13.973	2.98812	0.982123	0	9.61579	23.6004	0	3.84727	3.10269	3.17229	-0.0903534	-0.299752	2.01085	0	0.07989	0.274542
1152.87	1.01683	0.503515	0	-0.0415781	-0.24117	0.448926	1.09885	-1.63763	0	1.03088	2.7791	3.4181	0.336779	-0.0183917	13.5307	2.97756	0.976467	0	9.54816	23.5979	0	3.90387	3.13173	3.10986	-0.0975044	-0.306016	1.98712	0	0.039945	0.277791
1153.7	1.01492	0.497972	0	-0.0452237	-0.243609	0.438021	1.0894	-1.63319	0	1.03487	2.78017	3.36099	0.338642	-0.0166907	13.0883	2.96372	0.974397	0	9.48636	23.5807	0	3.96375	3.16344	3.10608	-0.101505	-0.317068	1.96339	0	0	0.28104
1154.53	1.01751	0.495581	0	-0.0495347	-0.244509	0.427116	1.08191	-1.63198	0	1.03851	2.7839	3.30389	0.341316	-0.0150137	12.8414	2.95237	0.96865	0	9.41608	23.567	0	4.02153	3.19414	3.1023	-0.103133	-0.322204	1.91383	0	0	0.286883
1155.36	1.01592	0.496339	0	-0.0505907	-0.244428	0.478638	1.08096	-1.62756	0	1.04317	2.79013	3.25714	0.339917	-0.0155569	12.5945	2.9419	0.965663	0	9.33717	23.564	0	4.07678	3.22418	3.15465	-0.105796	-0.328352	1.86428	0	0	0.292726
1156.19	1.01753	0.496766	0	-0.0540479	-0.244312	0.53016	1.07778	-1.62073	0	1.05142	2.79558	3.21038	0.337413	-0.0158603	12.523	2.93184	0.965459	0	9.27524	23.5646	0	4.12133	3.2521	3.207	-0.107773	-0.332787	1.81158	0	0	0.287116
1157.02	1.01696	0.496452	0	-0.0618054	-0.24444	0.535149	1.07385	-1.62068	0	1.06133	2.79861	3.19181	0.337407	-0.0141735	12.4514	2.92212	0.965697	0	9.21955	23.5698	0	4.16349	3.27616	3.25134	-0.111547	-0.338854	1.75888	0	0	0.281506
1157.85	1.01458	0.497347	0	-0.0592248	-0.245662	0.540138	1.06514	-1.61441	0	1.07127	2.80305	3.17324	0.339663	-0.0130221	12.9524	2.9175	0.964426	0	9.17095	23.5698	0	4.19007	3.30306	3.29568	-0.115982	-0.347951	1.74243	0	0	0.270233
1158.68	1.011	0.501957	0	-0.0623052	-0.245119	0.533313	1.05923	-1.61127	0	1.07716	2.80587	3.17749	0.341316	-0.0133755	13.4534	2.91069	0.962247	0	9.13326	23.5872	0	4.21151	3.32767	3.30708	-0.121563	-0.353645	1.72598	0	0	0.25896
1159.51	1.01088	0.505125	0	-0.0655302	-0.247397	0.526488	1.0537	-1.60707	0	1.08623	2.80925	3.18173	0.342071	-0.0178534	14.2116	2.90821	0.963208	0	9.09406	23.6163	0	4.22722	3.34779	3.31848	-0.128799	-0.361648	1.76426	0	0	0.254948
1160.34	1.01134	0.505189	0	-0.0656738	-0.249628	0.519069	1.04646	-1.5976	0	1.09614	2.81562	3.21039	0.336806	-0.0167368	14.9698	2.90665	0.960236	0	9.0645	23.628	0	4.23799	3.37359	3.32214	-0.131329	-0.370798	1.80255	0	0	0.250936
1161.17	1.00877	0.506218	0	-0.0638406	-0.251605	0.51165	1.04203	-1.59445	0	1.10059	2.82162	3.23906	0.334863	-0.0187392	15.4875	2.89766	0.960695	0	9.03643	23.663	0	4.25296	3.39905	3.3258	-0.138776	-0.380711	1.86851	0	0	0.251806
1162	1.00844	0.507999	0	-0.0647156	-0.254835	0.528024	1.03487	-1.59213	0	1.10532	2.82633	3.27342	0.331366	-0.0246583	16.0052	2.88839	0.962956	0	9.01381	23.6967	0	4.26845	3.42561	3.33723	-0.141903	-0.385643	1.93448	0	0	0.252676
1162.83	1.00663	0.511554	0	-0.0637001	-0.260693	0.544398	1.02518	-1.58572	0	1.11083	2.82937	3.30779	0.325798	-0.0234941	15.8483	2.88302	0.963183	0	8.98561	23.7417	0	4.28946	3.44054	3.34866	-0.144941	-0.387594	2.03762	0	0	0.263527
1163.66	1.0062	0.508164	0	-0.0633574	-0.259068	0.490458	1.01622	-1.57644	0	1.11714	2.8332	3.36333	0.322497	-0.0205172	15.6913	2.88293	0.964422	0	8.95673	23.7871	0	4.30854	3.44833	3.36468	-0.155954	-0.389495	2.14075	0	0	0.274378
1164.49	1.00467	0.509158	0	-0.065769	-0.257168	0.436518	1.00913	-1.57039	0	1.12516	2.84325	3.41887	0.319752	-0.0201451	14.7598	2.8797	0.971482	0	8.92259	23.8484	0	4.32374	3.4561	3.3807	-0.161819	-0.394978	2.20114	0	0	0.273833
1165.32	1.00259	0.50525	0	-0.067077	-0.257699	0.454212	1.00318	-1.5625	0	1.13284	2.84455	3.45543	0.316453	-0.0238691	13.8283	2.87286	0.971644	0	8.88983	23.9364	0	4.34019	3.45711	3.37866	-0.167878	-0.404394	2.26154	0	0	0.273288
1166.15	1.00005	0.514144	0	-0.0671521	-0.259827	0.471906	0.991768	-1.55587	0	1.14142	2.84853	3.49199	0.310992	-0.0261186	12.2024	2.86688	0.970757	0	8.86361	24.0394	0	4.35668	3.459	3.37662	-0.174269	-0.408165	2.36444	0	0	0.279577
1166.98	1.00536	0.513433	0	-0.0679572	-0.259795	0.52152	0.982497	-1.54577	0	1.14874	2.84713	3.48271	0.30918	-0.0246588	10.5765	2.86902	0.971851	0	8.8483	24.1628	0	4.382	3.4599	3.39996	-0.178702	-0.419422	2.46735	0	0	0.285866
1167.81	1.00486	0.512183	0	-0.0692392	-0.260332	0.571134	0.979658	-1.53697	0	1.15471	2.84368	3.47344	0.307876	-0.0240461	9.17964	2.87242	0.972872	0	8.82761	24.2949	0	4.40504	3.45858	3.4233	-0.185784	-0.422052	2.46472	0	0	0.297685
1168.64	1.00418	0.513694	0	-0.072296	-0.262939	0.59376	0.968751	-1.52997	0	1.16114	2.84466	3.43231	0.298947	-0.0232245	7.78278	2.87315	0.972966	0	8.81125	24.4376	0	4.42991	3.45232	3.41625	-0.188281	-0.429959	2.46208	0	0	0.309504
1169.47	1.00489	0.510641	0	-0.0743137	-0.264721	0.616386	0.958591	-1.52324	0	1.16912	2.84071	3.39118	0.284462	-0.0213505	7.11432	2.86632	0.978219	0	8.78923	24.581	0	4.44724	3.44807	3.4092	-0.191247	-0.436597	2.4717	0	0	0.309259
1170.3	1.00411	0.513314	0	-0.0761344	-0.264978	0.62835	0.95006	-1.51689	0	1.16975	2.84314	3.40913	0.270392	-0.0231529	6.44586	2.86329	0.983244	0	8.77324	24.717	0	4.46489	3.44314	3.35967	-0.197435	-0.444386	2.48132	0	0	0.309014
1171.13	1.00613	0.516681	0	-0.0757038	-0.265663	0.640314	0.945561	-1.50776	0	1.17184	2.83969	3.42709	0.256926	-0.0187005	6.69579	2.87078	0.988662	0	8.75453	24.8273	0	4.47093	3.439	3.31014	-0.202729	-0.446496	2.48162	0	0	0.298406
1171.96	1.01194	0.521649	0	-0.0760603	-0.264339	0.688539	0.941928	-1.50462	0	1.17459	2.8393	3.38482	0.246828	-0.0184784	6.94572	2.87635	0.995924	0	8.74086	24.9191	0	4.46586	3.43492	3.267	-0.209983	-0.448337	2.48192	0	0	0.287798
1172.79	1.00867	0.526065	0	-0.0786934	-0.264185	0.736764	0.934494	-1.49551	0	1.17985	2.83883	3.34255	0.237691	-0.018974	7.53531	2.87515	0.998687	0	8.71712	24.9879	0	4.44951	3.43228	3.22386	-0.220607	-0.453425	2.47834	0	0	0.2959
1173.62	1.00783	0.529672	0	-0.0821357	-0.261732	0.719841	0.931331	-1.48877	0	1.18661	2.83657	3.32336	0.226732	-0.0105103	8.1249	2.87746	1.00544	0	8.67815	25.0285	0	4.42932	3.43045	3.24201	-0.226991	-0.456582	2.47475	0	0	0.304002
1174.45	1.0106	0.530204	0	-0.0881672	-0.261376	0.702918	0.925657	-1.47605	0	1.19264	2.83225	3.30418	0.220238	-0.0114755	8.403	2.88038	1.01589	0	8.64168	25.0424	0	4.40871	3.43579	3.26016	-0.232441	-0.461308	2.4069	0	0	0.297856
1175.28	1.0131	0.531676	0	-0.0900118	-0.259769	0.685557	0.922159	-1.46999	0	1.19714	2.8327	3.33691	0.215413	-0.0109838	8.6811	2.88838	1.02749	0	8.60801	25.0187	0	4.38027	3.44413	3.27999	-0.241083	-0.468223	2.33905	0	0	0.29171
1176.11	1.01461	0.526754	0	-0.0886969	-0.261869	0.668196	0.916866	-1.46176	0	1.20245	2.83301	3.36965	0.210927	-0.0110177	8.3625	2.89113	1.03659	0	8.57556	24.9751	0	4.35452	3.45163	3.29982	-0.248474	-0.475637	2.40161	0	0	0.289978
1176.94	1.01378	0.525278	0	-0.0862512	-0.261097	0.62064	0.90924	-1.45465	0	1.20368	2.82674	3.39139	0.206407	-0.00628088	8.0439	2.89296	1.04782	0	8.54778	24.912	0	4.32861	3.46767	3.31815	-0.257678	-0.484833	2.46417	0	0	0.288246
1177.77	1.01363	0.524819	0	-0.0823384	-0.26073	0.573084	0.907818	-1.44547	0	1.2079	2.82111	3.41312	0.20557	-0.00660588	7.67871	2.89442	1.06256	0	8.51935	24.8484	0	4.30877	3.48794	3.33648	-0.266668	-0.495103	2.50154	0	0	0.291474
1178.6	1.01396	0.51799	0	-0.0840766	-0.25825	0.53763	0.908508	-1.43868	0	1.21456	2.81392	3.42232	0.200238	-0.0103613	7.31352	2.89351	1.07378	0	8.4941	24.7572	0	4.29702	3.50868	3.32004	-0.274927	-0.502744	2.53891	0	0	0.294702
1179.43	1.01459	0.521401	0	-0.0832472	-0.2587	0.502176	0.907939	-1.42714	0	1.21755	2.80945	3.43151	0.197482	-0.0194726	7.04928	2.88919	1.08521	0	8.47078	24.654	0	4.28838	3.54169	3.3036	-0.281176	-0.506719	2.5313	0	0	0.295711
1180.26	1.01439	0.522152	0	-0.0836293	-0.256402	0.485094	0.904458	-1.41151	0	1.2171	2.80761	3.48512	0.194535	-0.0290956	6.78504	2.88931	1.10126	0	8.46292	24.5286	0	4.28278	3.57373	3.324	-0.287873	-0.514127	2.52368	0	0	0.29672
1181.09	1.01588	0.520529	0	-0.0845866	-0.253817	0.468012	0.898225	-1.39573	0	1.21917	2.80598	3.53872	0.191165	-0.0462853	6.86781	2.8864	1.11106	0	8.45483	24.4019	0	4.28494	3.61233	3.3444	-0.298152	-0.518837	2.48917	0	0	0.293961
1181.92	1.01469	0.522144	0	-0.0874243	-0.248749	0.497397	0.894152	-1.38701	0	1.22211	2.79973	3.51933	0.19273	-0.0666637	6.95058	2.88725	1.12287	0	8.45996	24.2705	0	4.28452	3.64789	3.24459	-0.308051	-0.525046	2.45466	0	0	0.291202
1182.75	1.01364	0.523421	0	-0.0887757	-0.250546	0.526782	0.887641	-1.37826	0	1.22584	2.79382	3.49994	0.190326	-0.0920132	7.85763	2.88639	1.13803	0	8.46094	24.1486	0	4.28922	3.68371	3.14478	-0.318647	-0.534626	2.46723	0	0	0.29538
1183.58	1.0145	0.525952	0	-0.0827665	-0.251172	0.532704	0.878864	-1.37072	0	1.23041	2.79486	3.43018	0.18621	-0.117152	8.76468	2.88724	1.1556	0	8.47066	24.0282	0	4.29728	3.7258	3.04503	-0.326555	-0.540333	2.47979	0	0	0.299558
1184.41	1.01133	0.526174	0	-0.0831594	-0.252202	0.538626	0.874606	-1.3602	0	1.23228	2.7933	3.36043	0.185162	-0.136883	10.511	2.88708	1.1674	0	8.49063	23.9116	0	4.30137	3.76531	2.94528	-0.333106	-0.543343	2.40515	0	0	0.297539
1185.24	1.00875	0.529014	0	-0.0827424	-0.248041	0.565368	0.867851	-1.35504	0	1.23419	2.78638	3.31424	0.188668	-0.153324	12.2573	2.88719	1.18235	0	8.52111	23.8238	0	4.31359	3.79968	2.9241	-0.343128	-0.544887	2.3305	0	0	0.29552
1186.07	1.01367	0.530802	0	-0.0845272	-0.249963	0.59211	0.859461	-1.34555	0	1.23392	2.78596	3.26805	0.18577	-0.170214	13.8266	2.88451	1.1994	0	8.55245	23.7465	0	4.3329	3.83195	2.90292	-0.352313	-0.551752	2.24286	0	0	0.294738
1186.9	1.01443	0.532612	0	-0.0838103	-0.252752	0.608064	0.857681	-1.3366	0	1.23624	2.78611	3.19821	0.188059	-0.182034	15.3958	2.88537	1.21091	0	8.5968	23.6947	0	4.35837	3.86612	2.95008	-0.360424	-0.558291	2.15523	0	0	0.293956
1187.73	1.01588	0.538432	0	-0.084531	-0.253607	0.624018	0.85692	-1.32982	0	1.23785	2.77816	3.12838	0.190258	-0.187188	16.4743	2.8834	1.22117	0	8.64222	23.661	0	4.39193	3.8983	2.99724	-0.370566	-0.561034	2.13737	0	0	0.296811
1188.56	1.01746	0.535967	0	-0.0858834	-0.253419	0.641796	0.851841	-1.31917	0	1.24221	2.77293	3.08203	0.192435	-0.19362	17.5528	2.8815	1.22914	0	8.68471	23.6659	0	4.43777	3.92921	3.01407	-0.37736	-0.567022	2.11951	0	0	0.299666
1189.39	1.01916	0.53848	0	-0.0810327	-0.254737	0.659574	0.848822	-1.31054	0	1.2435	2.77455	3.03568	0.192759	-0.198673	18.0516	2.8784	1.23966	0	8.71863	23.6855	0	4.49269	3.95543	3.0309	-0.390629	-0.572444	2.17367	0	0.008903	0.312001
1190.22	1.02459	0.541052	0	-0.0806484	-0.255704	0.654333	0.844558	-1.29868	0	1.24416	2.77489	3.06375	0.194091	-0.19942	18.5504	2.87325	1.24867	0	8.74314	23.7305	0	4.54806	3.9871	3.1233	-0.398851	-0.579107	2.22783	0	0.017806	0.324336
1191.05	1.02334	0.540049	0	-0.0732966	-0.258166	0.649092	0.838238	-1.29345	0	1.24154	2.77549	3.09182	0.191403	-0.202668	18.142	2.87548	1.25686	0	8.77121	23.7688	0	4.59565	4.0165	3.2157	-0.40632	-0.58825	2.2526	0	0.078723	0.342574
1191.88	1.02577	0.544454	0	-0.070653	-0.259051	0.637728	0.833332	-1.28891	0	1.23967	2.77645	3.14525	0.187087	-0.201867	17.7337	2.87055	1.26285	0	8.80353	23.8012	0	4.62833	4.04484	3.29715	-0.415467	-0.595137	2.27737	0	0.13964	0.360812
1192.71	1.02896	0.54685	0	-0.0691267	-0.260411	0.626364	0.832727	-1.28489	0	1.23662	2.77453	3.19868	0.183626	-0.199239	16.8446	2.86063	1.26687	0	8.84138	23.8157	0	4.64243	4.0675	3.3786	-0.42491	-0.60186	2.31288	0	0.176598	0.364834
1193.54	1.03035	0.551281	0	-0.0689564	-0.261508	0.632361	0.825643	-1.27948	0	1.23818	2.77292	3.22985	0.181334	-0.195212	15.9555	2.85361	1.27554	0	8.87614	23.8433	0	4.64192	4.08666	3.38232	-0.430496	-0.606186	2.34839	0	0.213556	0.368856
1194.37	1.0355	0.55084	0	-0.0638082	-0.263097	0.638358	0.824403	-1.27337	0	1.2372	2.76969	3.26101	0.181332	-0.189002	15.3801	2.85228	1.27927	0	8.898	23.8747	0	4.63182	4.09911	3.38604	-0.436465	-0.613542	2.35321	0	0.219346	0.359184
1195.2	1.03816	0.554324	0	-0.0614297	-0.261608	0.666771	0.819259	-1.26839	0	1.2393	2.76702	3.23609	0.176882	-0.179408	14.8048	2.85179	1.28412	0	8.91857	23.9153	0	4.61202	4.10492	3.4635	-0.441952	-0.622867	2.35803	0	0.225136	0.349512
1196.03	1.03727	0.55779	0	-0.0541379	-0.260999	0.695184	0.819177	-1.267	0	1.24064	2.76946	3.21116	0.176336	-0.165528	14.7975	2.84554	1.28853	0	8.93474	23.9796	0	4.59177	4.10246	3.54096	-0.449618	-0.626157	2.37015	0	0.241238	0.352993
1196.86	1.04087	0.558056	0	-0.0499334	-0.261333	0.703008	0.814569	-1.26393	0	1.24071	2.76453	3.2076	0.17369	-0.148082	14.7902	2.8431	1.29698	0	8.94926	24.0352	0	4.58122	4.09474	3.58299	-0.458593	-0.63036	2.38227	0	0.25734	0.356474
1197.69	1.04326	0.558677	0	-0.0515174	-0.264325	0.710832	0.810606	-1.26448	0	1.2406	2.76058	3.20404	0.176898	-0.131575	15.3282	2.84133	1.30289	0	8.96528	24.0962	0	4.58676	4.0912	3.62502	-0.46419	-0.633438	2.35637	0	0.269937	0.344203
1198.52	1.04503	0.560083	0	-0.0514955	-0.265585	0.706443	0.807184	-1.26615	0	1.23674	2.75663	3.17689	0.182186	-0.113194	15.8662	2.83914	1.30727	0	8.9715	24.1543	0	4.61123	4.09109	3.64713	-0.469158	-0.63576	2.33047	0	0.282534	0.331932
1199.35	1.04699	0.560444	0	-0.0474898	-0.265669	0.702054	0.806377	-1.26427	0	1.23156	2.75775	3.14974	0.18646	-0.0972368	16.7355	2.8374	1.315	0	8.97463	24.2102	0	4.63689	4.08867	3.66924	-0.478429	-0.642489	2.28367	0	0.228833	0.322742
1200.18	1.0478	0.561839	0	-0.050021	-0.262998	0.722823	0.8052	-1.26317	0	1.22591	2.75574	3.10726	0.187757	-0.0836201	17.6048	2.83319	1.3171	0	8.98111	24.2709	0	4.6819	4.08116	3.68442	-0.483912	-0.643205	2.23687	0	0.175132	0.313552
1201.01	1.05356	0.565906	0	-0.0507218	-0.264865	0.743592	0.801054	-1.25915	0	1.22576	2.75559	3.06479	0.193527	-0.0647931	18.4297	2.82954	1.3215	0	8.97703	24.2869	0	4.7326	4.07918	3.6996	-0.492693	-0.647664	2.20689	0	0.138174	0.308481
1201.84	1.05677	0.566173	0	-0.0504987	-0.264594	0.754752	0.798766	-1.25717	0	1.22142	2.75573	3.02965	0.196333	-0.0484632	19.2547	2.82116	1.32526	0	8.97105	24.2739	0	4.80245	4.07395	3.70095	-0.495666	-0.649247	2.17691	0	0.101216	0.30341
1202.67	1.05804	0.570965	0	-0.0494017	-0.263111	0.765912	0.798285	-1.26204	0	1.21703	2.75007	2.99452	0.203104	-0.0369358	20.1141	2.81171	1.3325	0	8.96725	24.2506	0	4.87475	4.06624	3.7023	-0.502529	-0.651253	2.17627	0	0.095426	0.317592
1203.5	1.06083	0.578003	0	-0.0511646	-0.263995	0.76161	0.79122	-1.2577	0	1.21918	2.74508	2.98074	0.203084	-0.0259681	20.9735	2.8071	1.33468	0	8.96659	24.2116	0	4.93643	4.06406	3.63801	-0.50567	-0.65193	2.17562	0	0.089636	0.331774
1204.33	1.06538	0.58336	0	-0.0529422	-0.263527	0.757308	0.787787	-1.25479	0	1.21796	2.74196	2.96697	0.204855	-0.0142814	21.6981	2.80214	1.33533	0	8.96126	24.1592	0	4.99197	4.07004	3.57372	-0.511732	-0.658905	2.15712	0	0.073534	0.325562
1205.16	1.06919	0.588301	0	-0.0582854	-0.260182	0.729822	0.789866	-1.25315	0	1.21896	2.73884	2.9653	0.209623	-0.00499314	22.4227	2.79422	1.33645	0	8.95453	24.0894	0	5.04044	4.08519	3.5838	-0.514685	-0.673366	2.13862	0	0.057432	0.31935
1205.99	1.06985	0.596404	0	-0.0600136	-0.261464	0.702336	0.790188	-1.25307	0	1.21521	2.7335	2.96364	0.212803	0.00293039	22.7785	2.78404	1.33876	0	8.94902	24.0491	0	5.06565	4.10708	3.59388	-0.517364	-0.685134	2.11234	0	0.035932	0.311641
1206.82	1.06858	0.605582	0	-0.0627048	-0.263361	0.69507	0.787654	-1.25239	0	1.2118	2.72453	2.98993	0.213373	0.00862157	23.1344	2.78522	1.33638	0	8.93878	23.9953	0	5.08547	4.13045	3.58785	-0.523716	-0.694717	2.08605	0	0.014432	0.303932
1207.65	1.0671	0.614053	0	-0.0674571	-0.26332	0.687804	0.786021	-1.25517	0	1.20892	2.72072	3.01622	0.217947	0.0214902	23.8221	2.78101	1.339	0	8.93801	23.9382	0	5.08652	4.14929	3.58182	-0.526207	-0.698589	2.06627	0	0.007216	0.308024
1208.48	1.06787	0.612052	0	-0.0688853	-0.26096	0.674604	0.788319	-1.25241	0	1.20653	2.7119	3.03335	0.223856	0.0322725	24.5098	2.777	1.33974	0	8.93331	23.8607	0	5.07563	4.17392	3.6255	-0.524629	-0.709408	2.04649	0	0	0.312116
1209.31	1.06433	0.617618	0	-0.0734493	-0.26088	0.661404	0.785681	-1.25292	0	1.20798	2.70658	3.05047	0.225937	0.0386735	24.944	2.77089	1.34138	0	8.91604	23.7672	0	5.05792	4.20308	3.66918	-0.528055	-0.713803	1.98968	0	0	0.315938
1210.14	1.06571	0.618747	0	-0.0764724	-0.260406	0.653394	0.787718	-1.25151	0	1.20761	2.70387	3.05468	0.228855	0.0480471	25.3781	2.75843	1.34066	0	8.90285	23.6665	0	5.03521	4.23509	3.7644	-0.53453	-0.724398	1.93286	0	0	0.31976
1210.97	1.06783	0.626494	0	-0.0790416	-0.259031	0.645384	0.782394	-1.25482	0	1.20708	2.69904	3.05888	0.229691	0.0529642	24.757	2.75295	1.33973	0	8.88858	23.5631	0	5.0088	4.27572	3.85962	-0.543025	-0.727227	1.90911	0	0	0.314639
1211.8	1.06808	0.639093	0	-0.0830102	-0.257214	0.659055	0.785507	-1.25349	0	1.20782	2.69436	3.13249	0.23707	0.058849	24.1359	2.74496	1.34159	0	8.88044	23.4473	0	4.98855	4.31637	3.88719	-0.550656	-0.731258	1.88536	0	0	0.309518
1212.63	1.07143	0.644971	0	-0.0874397	-0.255807	0.672726	0.784943	-1.25098	0	1.21181	2.6861	3.20609	0.241934	0.068674	22.6724	2.73402	1.34084	0	8.87692	23.309	0	4.96855	4.35606	3.91476	-0.554893	-0.735973	1.88208	0	0	0.316602
1213.46	1.07396	0.652478	0	-0.0905923	-0.254228	0.687261	0.783353	-1.25014	0	1.21367	2.68262	3.22498	0.243658	0.0721647	21.2089	2.72896	1.34125	0	8.88322	23.1853	0	4.96287	4.39158	3.85404	-0.562939	-0.739818	1.8788	0	0	0.323686
1214.29	1.07565	0.654178	0	-0.0950068	-0.254607	0.701796	0.783423	-1.24522	0	1.22041	2.6764	3.24386	0.244759	0.0773132	19.3617	2.71792	1.34204	0	8.8823	23.0725	0	4.96566	4.43353	3.79332	-0.565893	-0.743666	1.88765	0	0	0.333726
1215.12	1.07739	0.657746	0	-0.0966485	-0.254706	0.688809	0.787271	-1.24626	0	1.22306	2.67379	3.2286	0.246667	0.0840147	17.5146	2.71595	1.34797	0	8.89154	22.9698	0	4.97595	4.4656	3.68487	-0.566474	-0.750327	1.8965	0	0	0.343766
1215.95	1.08442	0.661853	0	-0.0992792	-0.25806	0.675822	0.786976	-1.24404	0	1.22527	2.67275	3.21334	0.254769	0.0834122	15.122	2.70679	1.34738	0	8.89952	22.8888	0	4.98487	4.48526	3.57642	-0.570867	-0.754645	1.89259	0	0	0.333618
1216.78	1.08467	0.670256	0	-0.101574	-0.257635	0.675606	0.788106	-1.24681	0	1.23172	2.66857	3.2656	0.26111	0.0877946	12.7294	2.70244	1.3484	0	8.89987	22.8383	0	4.99286	4.49822	3.51408	-0.575811	-0.761753	1.88867	0	0	0.32347
1217.61	1.08523	0.674344	0	-0.104047	-0.258235	0.67539	0.78938	-1.24532	0	1.23704	2.66413	3.31786	0.26837	0.0922181	10.5669	2.69355	1.34672	0	8.89958	22.7945	0	5.01102	4.50294	3.45174	-0.578885	-0.763229	1.91503	0	0	0.327272
1218.44	1.08793	0.682096	0	-0.10883	-0.257651	0.693849	0.792143	-1.24537	0	1.24226	2.6634	3.39168	0.276807	0.10076	8.40444	2.69018	1.34553	0	8.8979	22.7605	0	5.02861	4.50055	3.38202	-0.579987	-0.766128	1.94138	0	0	0.331074
1219.27	1.09498	0.693099	0	-0.113447	-0.256976	0.712308	0.79331	-1.24589	0	1.24362	2.66303	3.4655	0.280089	0.105791	6.7911	2.68844	1.34335	0	8.90437	22.7226	0	5.04921	4.49623	3.3123	-0.583324	-0.766335	1.94565	0	0	0.319755
1220.1	1.09775	0.700416	0	-0.119383	-0.256183	0.694227	0.784235	-1.25063	0	1.24996	2.65795	3.46523	0.282172	0.109928	5.17776	2.68614	1.3443	0	8.9169	22.6978	0	5.06647	4.48911	3.2532	-0.589	-0.76692	1.94991	0	0	0.308436
1220.93	1.1053	0.709218	0	-0.121757	-0.260317	0.676146	0.782573	-1.24799	0	1.24776	2.65979	3.46495	0.284352	0.114002	4.00527	2.68084	1.34294	0	8.92537	22.7002	0	5.07683	4.47338	3.1941	-0.590917	-0.767921	1.90767	0	0	0.302603
1221.76	1.11101	0.716176	0	-0.127387	-0.262719	0.723462	0.773986	-1.24668	0	1.24976	2.65912	3.436	0.286733	0.120935	2.83278	2.6722	1.34245	0	8.92928	22.7003	0	5.07633	4.45906	3.21768	-0.595677	-0.770725	1.86543	0	0	0.29677
1222.59	1.11718	0.721744	0	-0.133503	-0.265587	0.770778	0.769773	-1.25286	0	1.2516	2.66082	3.40705	0.289821	0.123441	2.21136	2.66751	1.34262	0	8.91959	22.7181	0	5.08178	4.44538	3.24126	-0.598923	-0.769929	1.8465	0	0	0.302073
1223.42	1.11986	0.727286	0	-0.136894	-0.267789	0.826071	0.770094	-1.26034	0	1.25369	2.65893	3.36544	0.290784	0.131992	1.58994	2.66335	1.34487	0	8.90245	22.7522	0	5.08078	4.4294	3.3417	-0.603987	-0.775005	1.82758	0	0	0.307376
1224.25	1.12228	0.728948	0	-0.140422	-0.27258	0.881364	0.766274	-1.26532	0	1.25329	2.65966	3.32384	0.289762	0.138555	1.79172	2.66564	1.34568	0	8.87225	22.7826	0	5.08158	4.41905	3.44214	-0.610106	-0.776881	1.8339	0	0	0.308621
1225.08	1.12567	0.730236	0	-0.141479	-0.275513	0.895257	0.763483	-1.2677	0	1.25267	2.65806	3.2688	0.290295	0.149965	1.9935	2.66626	1.347	0	8.84229	22.7953	0	5.08781	4.40367	3.48363	-0.612076	-0.773497	1.84022	0	0	0.309866
1225.91	1.12915	0.731491	0	-0.148537	-0.279838	0.90915	0.762813	-1.27015	0	1.25246	2.65403	3.21377	0.295486	0.159518	2.71842	2.66669	1.3435	0	8.81128	22.8119	0	5.09737	4.37978	3.52512	-0.614127	-0.775422	1.8682	0	0	0.30117
1226.74	1.1354	0.735682	0	-0.151447	-0.280676	0.906351	0.759514	-1.27062	0	1.25579	2.6443	3.13279	0.297252	0.167896	3.44334	2.66746	1.34057	0	8.78507	22.8316	0	5.11425	4.35721	3.58326	-0.620089	-0.772323	1.89618	0	0	0.292474
1227.57	1.14249	0.738908	0	-0.160622	-0.285646	0.903552	0.755861	-1.27176	0	1.25883	2.64656	3.05181	0.299857	0.173668	4.11975	2.66502	1.34058	0	8.75152	22.8358	0	5.12994	4.33687	3.6414	-0.627633	-0.769733	1.92356	0	0	0.302319
1228.4	1.14153	0.74368	0	-0.164862	-0.288987	0.895074	0.755498	-1.27476	0	1.26242	2.6435	2.98545	0.3054	0.184095	4.79616	2.66824	1.33779	0	8.71582	22.8311	0	5.14579	4.32053	3.70389	-0.634047	-0.766798	1.95095	0	0	0.312164
1229.23	1.14432	0.750013	0	-0.171123	-0.289872	0.886596	0.749241	-1.27495	0	1.26526	2.64335	2.91909	0.304355	0.189132	5.48226	2.66947	1.3353	0	8.67016	22.8355	0	5.15937	4.29671	3.76638	-0.638144	-0.764803	2.02697	0	0	0.313688
1230.06	1.14279	0.753081	0	-0.172639	-0.291563	0.877935	0.745787	-1.27448	0	1.26363	2.64473	2.90357	0.305051	0.194933	6.16836	2.67285	1.33674	0	8.62974	22.8407	0	5.16435	4.26759	3.80733	-0.644183	-0.765603	2.103	0	0	0.315212
1230.89	1.14383	0.760097	0	-0.180637	-0.292009	0.869274	0.741914	-1.27641	0	1.2639	2.64872	2.88806	0.303685	0.201431	7.00191	2.67465	1.33564	0	8.58367	22.8352	0	5.15431	4.239	3.84828	-0.651354	-0.763888	2.10851	0	0	0.303101
1231.72	1.14145	0.765466	0	-0.190849	-0.292547	0.86493	0.736748	-1.2804	0	1.26723	2.64398	2.90298	0.300043	0.210206	7.83546	2.6758	1.33773	0	8.54541	22.8148	0	5.1331	4.20321	3.8619	-0.654954	-0.765246	2.11401	0	0	0.29099
1232.55	1.14121	0.769865	0	-0.197641	-0.290303	0.860586	0.730738	-1.28201	0	1.26621	2.63718	2.91791	0.298111	0.214958	8.23272	2.68016	1.3407	0	8.49824	22.7926	0	5.11674	4.15944	3.87552	-0.662151	-0.763843	2.11951	0	0	0.293159
1233.38	1.14392	0.780846	0	-0.206085	-0.289456	0.884715	0.730016	-1.28036	0	1.26862	2.63537	2.89153	0.302328	0.222863	8.62998	2.68062	1.34437	0	8.42858	22.7901	0	5.11159	4.11035	3.86751	-0.667293	-0.75871	2.125	0	0	0.295328
1234.21	1.14378	0.784215	0	-0.212398	-0.288243	0.908844	0.724994	-1.28089	0	1.2732	2.63598	2.86515	0.304347	0.224805	8.6193	2.68394	1.35037	0	8.35152	22.8106	0	5.12144	4.06094	3.8595	-0.669597	-0.755471	2.12535	0	0	0.299049
1235.04	1.14813	0.78872	0	-0.219433	-0.287246	0.948099	0.726257	-1.28052	0	1.27709	2.63693	2.88819	0.306125	0.228139	8.60862	2.69113	1.3552	0	8.26953	22.8555	0	5.15204	4.0189	3.83952	-0.675953	-0.753761	2.12569	0	0	0.30277
1235.87	1.14964	0.792396	0	-0.227119	-0.285407	0.987354	0.728083	-1.27943	0	1.27519	2.64014	2.91124	0.302397	0.232344	8.9766	2.69764	1.35555	0	8.1795	22.8953	0	5.186	3.98542	3.81954	-0.682995	-0.752275	2.09599	0	0	0.302065
1236.7	1.14805	0.795967	0	-0.231934	-0.285519	1.02131	0.727087	-1.27824	0	1.27992	2.64445	2.95977	0.29847	0.232103	9.34458	2.703	1.35699	0	8.09728	22.928	0	5.22351	3.95044	3.87474	-0.687157	-0.75095	2.06628	0	0	0.30136
1237.53	1.14484	0.800376	0	-0.238177	-0.28804	1.05526	0.726842	-1.28092	0	1.27962	2.64903	3.0083	0.296951	0.230622	10.1279	2.7043	1.36088	0	8.01611	22.9667	0	5.26739	3.92346	3.92994	-0.69033	-0.744319	2.01757	0	0	0.29749
1238.36	1.1488	0.804861	0	-0.249347	-0.288555	1.01774	0.723844	-1.28029	0	1.27509	2.64812	3.06056	0.29	0.230214	10.9112	2.70566	1.3616	0	7.9352	23.0054	0	5.30896	3.90216	3.95886	-0.691124	-0.743469	1.96886	0	0	0.29362
1239.19	1.14605	0.812718	0	-0.256235	-0.287833	0.98022	0.723177	-1.27806	0	1.27757	2.65011	3.11282	0.287014	0.22151	11.8799	2.70895	1.35912	0	7.86177	23.0606	0	5.3407	3.88311	3.98778	-0.692601	-0.743758	1.965	0	0	0.292336
1240.02	1.14722	0.81944	0	-0.261849	-0.286992	0.950919	0.71929	-1.27573	0	1.27439	2.65129	3.11937	0.282458	0.216643	12.8486	2.71476	1.36279	0	7.78605	23.1211	0	5.35649	3.86163	3.97008	-0.696603	-0.742699	1.96114	0	0	0.291052
1240.85	1.14449	0.826876	0	-0.270192	-0.283751	0.921618	0.718473	-1.27266	0	1.27571	2.65367	3.12592	0.277206	0.208539	13.7484	2.71418	1.36578	0	7.71705	23.1981	0	5.35903	3.83693	3.95238	-0.704241	-0.74407	2.00009	0	0	0.281454
1241.68	1.1442	0.834417	0	-0.278161	-0.283697	0.92526	0.712946	-1.26837	0	1.27978	2.65327	3.12109	0.268287	0.200233	14.6483	2.71903	1.36461	0	7.65578	23.282	0	5.36113	3.81651	3.97917	-0.707572	-0.741367	2.03904	0	0	0.271856
1242.51	1.14044	0.836646	0	-0.28094	-0.281883	0.928902	0.706215	-1.27078	0	1.2793	2.65736	3.11626	0.263633	0.191547	15.33	2.72583	1.3667	0	7.60094	23.3605	0	5.35033	3.79808	4.00596	-0.711766	-0.740274	2.01736	0	0	0.280341
1243.34	1.14379	0.841942	0	-0.282645	-0.281573	0.944283	0.701691	-1.27098	0	1.27659	2.65776	3.10131	0.253884	0.18085	16.0117	2.72714	1.36999	0	7.55642	23.4613	0	5.33531	3.76957	4.04511	-0.71477	-0.737622	1.99569	0	0	0.288826
1244.17	1.14489	0.848529	0	-0.28828	-0.279319	0.959664	0.699929	-1.26676	0	1.27855	2.66312	3.08636	0.24564	0.175877	16.6118	2.7339	1.3704	0	7.5283	23.5919	0	5.29384	3.74696	4.08426	-0.721068	-0.735623	1.95355	0	0	0.274842
1245	1.14454	0.852712	0	-0.295595	-0.278713	0.982731	0.695075	-1.26414	0	1.28074	2.66544	3.07718	0.241811	0.171773	17.212	2.74325	1.37152	0	7.50712	23.7456	0	5.24758	3.72575	4.07703	-0.727406	-0.731394	1.91142	0	0	0.260858
1245.83	1.14608	0.853714	0	-0.300641	-0.27856	1.0058	0.695579	-1.2605	0	1.27863	2.67464	3.068	0.239087	0.16649	17.4077	2.74966	1.37434	0	7.49823	23.9207	0	5.20224	3.70379	4.0698	-0.731705	-0.731302	1.8508	0	0	0.262118
1246.66	1.14361	0.85771	0	-0.301669	-0.278692	1.05169	0.689767	-1.26073	0	1.27711	2.67803	3.05647	0.237031	0.164763	17.6034	2.75822	1.37795	0	7.50273	24.107	0	5.15801	3.6822	4.07949	-0.737588	-0.726793	1.79018	0	0	0.263378
1247.49	1.147	0.859372	0	-0.303677	-0.278142	1.09758	0.686678	-1.26052	0	1.27383	2.68376	3.04495	0.233683	0.162428	17.1804	2.76659	1.38243	0	7.52055	24.293	0	5.10964	3.66491	4.08918	-0.745025	-0.717856	1.81263	0	0	0.262997
1248.32	1.14738	0.861007	0	-0.308506	-0.277304	1.1193	0.676757	-1.26146	0	1.27657	2.69035	3.03379	0.228239	0.163349	16.7573	2.77242	1.38368	0	7.54738	24.4391	0	5.07079	3.64915	4.17234	-0.750849	-0.712244	1.83507	0	0	0.262616
1249.15	1.15029	0.856886	0	-0.310562	-0.274871	1.14101	0.673003	-1.25784	0	1.27395	2.69894	3.02263	0.225363	0.160162	16.3124	2.77097	1.389	0	7.57742	24.5731	0	5.02954	3.62761	4.2555	-0.756824	-0.704907	1.79468	0	0	0.265121
1249.98	1.14901	0.858658	0	-0.314137	-0.273835	1.15463	0.667825	-1.25112	0	1.2712	2.70559	3.04349	0.21801	0.155255	15.8674	2.7779	1.39096	0	7.59812	24.6797	0	5.00018	3.61417	4.23054	-0.760221	-0.701829	1.75429	0	0	0.267626
1250.81	1.15149	0.861305	0	-0.317883	-0.275732	1.16824	0.663237	-1.24823	0	1.27159	2.71552	3.06435	0.213368	0.153774	15.8315	2.77772	1.39504	0	7.60762	24.7707	0	4.97429	3.59877	4.20558	-0.772098	-0.692378	1.70469	0	0	0.265004
1251.64	1.15441	0.865143	0	-0.321693	-0.272142	1.18547	0.662816	-1.25012	0	1.26869	2.71842	3.09344	0.208807	0.154506	15.7955	2.78568	1.4025	0	7.62124	24.8547	0	4.95043	3.58049	4.20231	-0.77966	-0.683672	1.65509	0	0	0.262382
1252.47	1.15323	0.871104	0	-0.324972	-0.269385	1.2027	0.65419	-1.25207	0	1.26289	2.72285	3.12254	0.202879	0.154945	15.8938	2.79369	1.40973	0	7.62751	24.9176	0	4.94012	3.55683	4.19904	-0.780847	-0.675268	1.66116	0	0	0.269985
1253.3	1.15545	0.867861	0	-0.328291	-0.266305	1.2008	0.657229	-1.2504	0	1.25933	2.72505	3.12329	0.203421	0.158941	15.992	2.80003	1.41537	0	7.62789	24.9547	0	4.92838	3.5353	4.19427	-0.782668	-0.671739	1.66723	0	0	0.277588
1254.13	1.15607	0.867033	0	-0.327792	-0.264254	1.1989	0.651086	-1.24889	0	1.25728	2.73286	3.12404	0.196539	0.158996	16.4079	2.812	1.4165	0	7.63607	24.9924	0	4.92249	3.50762	4.1895	-0.784986	-0.662692	1.72402	0	0	0.278565
1254.96	1.15683	0.863738	0	-0.330523	-0.264433	1.20041	0.646092	-1.24582	0	1.255	2.74096	3.09427	0.19363	0.157157	16.8238	2.82156	1.42457	0	7.64578	25.0429	0	4.91697	3.47622	4.2078	-0.789494	-0.653423	1.7808	0	0	0.279542
1255.79	1.1589	0.863679	0	-0.334615	-0.264264	1.20193	0.639827	-1.24575	0	1.25555	2.74993	3.0645	0.188921	0.161155	17.67	2.82771	1.42709	0	7.65371	25.0931	0	4.91535	3.45036	4.2261	-0.790527	-0.645334	1.74741	0	0	0.282347
1256.62	1.15775	0.867823	0	-0.336286	-0.262358	1.26155	0.63568	-1.24762	0	1.25474	2.75773	3.10644	0.18934	0.163605	18.5162	2.84194	1.42858	0	7.66486	25.137	0	4.91532	3.41631	4.16178	-0.790969	-0.640378	1.71402	0	0	0.285152
1257.45	1.16401	0.87085	0	-0.339207	-0.262752	1.32118	0.628035	-1.2499	0	1.25283	2.76629	3.14839	0.191962	0.164061	19.5535	2.8475	1.43005	0	7.68377	25.1671	0	4.92114	3.39173	4.09746	-0.795578	-0.633139	1.67709	0	0	0.283335
1258.28	1.16303	0.869135	0	-0.346022	-0.260438	1.35978	0.623212	-1.24575	0	1.24971	2.77558	3.1573	0.190326	0.165856	20.5908	2.86275	1.43594	0	7.70563	25.1833	0	4.9327	3.37985	4.17453	-0.797192	-0.627433	1.64017	0	0	0.281518
1259.11	1.16258	0.870063	0	-0.349843	-0.261061	1.39838	0.618189	-1.24189	0	1.24494	2.77901	3.16622	0.189322	0.168432	21.216	2.86754	1.43705	0	7.73863	25.1854	0	4.95134	3.37384	4.2516	-0.798937	-0.616247	1.66618	0	0	0.268996
1259.94	1.16564	0.871452	0	-0.353657	-0.26432	1.42982	0.608431	-1.23622	0	1.24431	2.78355	3.13438	0.187003	0.171319	21.8413	2.87285	1.43839	0	7.78228	25.1835	0	4.9702	3.37271	4.2654	-0.802618	-0.610339	1.6922	0	0	0.256474
1260.77	1.16497	0.872906	0	-0.359513	-0.261149	1.46127	0.604175	-1.2332	0	1.24024	2.78576	3.10254	0.183296	0.171477	21.9449	2.88558	1.44082	0	7.82947	25.1739	0	4.99133	3.37741	4.2792	-0.809505	-0.603643	1.71472	0	0	0.259098
1261.6	1.16379	0.872347	0	-0.367811	-0.259343	1.51122	0.600673	-1.22791	0	1.24189	2.7911	3.08717	0.181042	0.170887	22.0485	2.89893	1.44177	0	7.88517	25.1825	0	5.00809	3.38091	4.2549	-0.812858	-0.597618	1.73723	0	0	0.261722
1262.43	1.16955	0.875081	0	-0.368241	-0.257888	1.56117	0.606178	-1.21932	0	1.24001	2.79586	3.0718	0.177785	0.173962	22.4676	2.91508	1.44085	0	7.95305	25.2181	0	5.03067	3.38593	4.2306	-0.813843	-0.591373	1.73212	0	0	0.257905
1263.26	1.16201	0.878403	0	-0.372235	-0.255747	1.58457	0.602735	-1.21555	0	1.23835	2.8001	3.08962	0.173261	0.177511	22.8868	2.95078	1.44541	0	8.0339	25.2658	0	5.05013	3.39511	4.20987	-0.8182	-0.581765	1.727	0	0	0.254088
1264.09	1.15924	0.880248	0	-0.376907	-0.254091	1.60796	0.603608	-1.21171	0	1.23617	2.80604	3.10744	0.171348	0.180248	23.4949	2.98652	1.44463	0	8.11977	25.3432	0	5.07552	3.39698	4.18914	-0.820659	-0.572639	1.74394	0	0	0.252569
1264.92	1.15904	0.882994	0	-0.381645	-0.252276	1.61222	0.603391	-1.20221	0	1.23747	2.81025	3.0992	0.167384	0.182493	24.103	3.03271	1.44144	0	8.21574	25.4435	0	5.09708	3.39504	4.20261	-0.825198	-0.567447	1.76089	0	0	0.25105
1265.75	1.15557	0.886039	0	-0.386824	-0.253377	1.61647	0.598213	-1.1928	0	1.23579	2.81621	3.09095	0.168486	0.189999	24.4069	3.08987	1.43583	0	8.31879	25.5713	0	5.11902	3.38752	4.21608	-0.828563	-0.556379	1.79085	0	0	0.24552
1266.58	1.15715	0.887905	0	-0.390961	-0.252213	1.64796	0.597778	-1.18319	0	1.2383	2.82163	3.08094	0.168185	0.195848	24.7109	3.14729	1.43719	0	8.4225	25.7179	0	5.14781	3.37318	4.23738	-0.829025	-0.544881	1.82081	0	0	0.23999
1267.41	1.15603	0.890348	0	-0.394504	-0.248147	1.67945	0.598048	-1.17818	0	1.23719	2.82731	3.07093	0.165988	0.197691	24.7954	3.21038	1.43967	0	8.52522	25.8838	0	5.17387	3.36096	4.25868	-0.828665	-0.534567	1.80705	0	0	0.235607
1268.24	1.1539	0.894629	0	-0.398431	-0.243733	1.66678	0.598643	-1.17045	0	1.23677	2.83289	3.06767	0.164226	0.19893	24.8799	3.27354	1.45243	0	8.62659	26.0544	0	5.20914	3.34145	4.29861	-0.831555	-0.527778	1.79329	0	0	0.231224
1269.07	1.15176	0.894812	0	-0.399631	-0.245698	1.6541	0.599219	-1.16148	0	1.23514	2.84245	3.0644	0.158143	0.198155	24.9928	3.33664	1.47212	0	8.72486	26.2189	0	5.24974	3.31897	4.33854	-0.834994	-0.524277	1.81721	0	0	0.237738
1269.9	1.14907	0.895861	0	-0.397276	-0.244623	1.65474	0.597779	-1.1509	0	1.23363	2.84587	3.02084	0.153497	0.204519	25.1056	3.39857	1.49725	0	8.82245	26.3872	0	5.28877	3.29267	4.43709	-0.832626	-0.517573	1.84114	0	0	0.244252
1270.73	1.14821	0.895533	0	-0.399144	-0.242228	1.65538	0.596994	-1.1413	0	1.23137	2.85091	2.97727	0.145253	0.209567	24.7337	3.4624	1.52809	0	8.90932	26.5691	0	5.32598	3.26659	4.53564	-0.829177	-0.509739	1.87533	0	0	0.24542
1271.56	1.1479	0.895123	0	-0.402033	-0.240898	1.7067	0.594975	-1.13679	0	1.2308	2.85395	2.95011	0.139813	0.217239	24.3617	3.5183	1.56397	0	8.98693	26.7462	0	5.35357	3.24567	4.55454	-0.829539	-0.50307	1.90953	0	0	0.246588
1272.39	1.14902	0.89773	0	-0.404384	-0.240073	1.75802	0.591264	-1.13272	0	1.2322	2.85469	2.92295	0.130727	0.219173	23.7596	3.57488	1.60607	0	9.05126	26.9244	0	5.38016	3.22837	4.57344	-0.833919	-0.496939	1.91695	0	0.001201	0.253873
1273.22	1.14934	0.89756	0	-0.403456	-0.241274	1.83515	0.59391	-1.12452	0	1.22979	2.85683	2.88722	0.129352	0.225254	23.1575	3.62175	1.65487	0	9.11096	27.0998	0	5.41133	3.21036	4.7133	-0.833143	-0.488331	1.92438	0	0.002402	0.261158
1274.05	1.14885	0.895416	0	-0.404496	-0.242548	1.91228	0.593282	-1.11594	0	1.22707	2.86413	2.85149	0.130706	0.231554	22.9902	3.66185	1.70485	0	9.16101	27.2728	0	5.44349	3.20857	4.85316	-0.83366	-0.480207	1.9018	0	0.028852	0.276998
1274.88	1.14552	0.894476	0	-0.403896	-0.244944	1.90112	0.59223	-1.11118	0	1.22468	2.8695	2.853	0.128363	0.235058	22.8229	3.68569	1.7538	0	9.21431	27.4451	0	5.46122	3.21287	4.84899	-0.831417	-0.467175	1.87921	0	0.055302	0.292838
1275.71	1.14295	0.890401	0	-0.405824	-0.24365	1.88996	0.588602	-1.10197	0	1.22727	2.87098	2.85451	0.119615	0.238445	23.0048	3.70495	1.79921	0	9.27325	27.6314	0	5.47063	3.22771	4.84482	-0.832542	-0.461667	1.86394	0	0.152932	0.305202
1276.54	1.1432	0.891671	0	-0.40912	-0.243004	1.93564	0.586239	-1.09072	0	1.22327	2.87351	2.86754	0.117174	0.245538	23.1868	3.71545	1.84274	0	9.32272	27.7925	0	5.45907	3.25594	4.83795	-0.832366	-0.45334	1.84866	0	0.250562	0.317566
1277.37	1.13856	0.888561	0	-0.410297	-0.244465	1.98131	0.584759	-1.07683	0	1.22271	2.87719	2.88057	0.116345	0.244352	23.4741	3.72177	1.88085	0	9.37153	27.9184	0	5.43297	3.28609	4.83108	-0.830685	-0.442389	1.81292	0	0.325993	0.312577
1278.2	1.13726	0.89066	0	-0.410898	-0.242955	1.96399	0.58446	-1.07177	0	1.22613	2.88003	2.91951	0.11777	0.247613	23.7615	3.73204	1.91488	0	9.41611	28.0317	0	5.40757	3.30999	4.88649	-0.832239	-0.432888	1.77719	0	0.401424	0.307588
1279.03	1.13726	0.894805	0	-0.416336	-0.243896	1.94667	0.579863	-1.06511	0	1.22637	2.88597	2.95846	0.114354	0.254203	23.4452	3.73942	1.94124	0	9.44761	28.1375	0	5.37172	3.33926	4.9419	-0.830141	-0.421502	1.77192	0	0.432701	0.306483
1279.86	1.14011	0.898251	0	-0.420921	-0.242239	1.93999	0.575375	-1.05441	0	1.22586	2.88862	2.98491	0.114155	0.259252	23.129	3.74208	1.96124	0	9.46852	28.2344	0	5.33288	3.36211	4.99125	-0.832471	-0.41697	1.76665	0	0.463978	0.305378
1280.69	1.14002	0.900054	0	-0.423937	-0.238652	1.93331	0.570211	-1.04432	0	1.22804	2.89519	3.01136	0.115377	0.261153	22.1659	3.74472	1.97835	0	9.48737	28.3245	0	5.29573	3.38699	5.0406	-0.835356	-0.406909	1.77506	0	0.462777	0.299225
1281.52	1.14572	0.903368	0	-0.42644	-0.239759	1.92198	0.567994	-1.03592	0	1.22727	2.89866	3.00729	0.113236	0.265291	21.2028	3.74691	1.98928	0	9.50221	28.4269	0	5.26072	3.41708	5.01366	-0.836898	-0.397438	1.78348	0	0.461576	0.293072
1282.35	1.14561	0.906991	0	-0.428586	-0.243791	1.91066	0.568184	-1.02753	0	1.22548	2.90279	3.00322	0.113691	0.274677	19.7496	3.7452	2.00171	0	9.51894	28.5245	0	5.23855	3.44548	4.98672	-0.835093	-0.387049	1.7775	0	0.435126	0.295407
1283.18	1.14588	0.908984	0	-0.426681	-0.246307	1.94947	0.569563	-1.01762	0	1.22772	2.90557	3.02703	0.115289	0.282974	18.2965	3.75493	2.0082	0	9.5339	28.627	0	5.21448	3.47521	5.06859	-0.831544	-0.374639	1.77152	0	0.408676	0.297742
1284.01	1.14702	0.910598	0	-0.423037	-0.248016	1.98828	0.569029	-1.00937	0	1.22776	2.9083	3.05084	0.11902	0.294212	16.971	3.75475	2.0202	0	9.54599	28.7158	0	5.18357	3.50377	5.15046	-0.830635	-0.364606	1.79787	0	0.311046	0.300187
1284.84	1.15143	0.915819	0	-0.431388	-0.250844	1.95868	0.568953	-0.999988	0	1.22917	2.90995	3.03892	0.119613	0.306335	15.6455	3.75304	2.03399	0	9.5564	28.7885	0	5.15847	3.53003	5.14284	-0.830633	-0.358231	1.82422	0	0.213416	0.302632
1285.67	1.14748	0.915348	0	-0.436113	-0.249289	1.92908	0.564567	-0.991578	0	1.23377	2.91475	3.02699	0.122854	0.316629	14.7959	3.75585	2.04038	0	9.56384	28.8385	0	5.1396	3.5574	5.13522	-0.826695	-0.349741	1.87718	0	0.137985	0.312102
1286.5	1.14555	0.913236	0	-0.436933	-0.255028	1.96015	0.561849	-0.987385	0	1.23402	2.91149	2.9869	0.129318	0.324556	13.9463	3.75294	2.05014	0	9.56471	28.8432	0	5.12508	3.58144	5.01516	-0.824512	-0.340408	1.93015	0	0.062554	0.321572
1287.33	1.14882	0.911487	0	-0.439907	-0.255094	1.99123	0.5631	-0.97595	0	1.23362	2.9157	2.9468	0.131499	0.334479	13.8286	3.75407	2.06324	0	9.55929	28.8092	0	5.1119	3.60626	4.8951	-0.817432	-0.330283	1.88168	0	0.031277	0.332991
1288.16	1.1453	0.909631	0	-0.444743	-0.254182	1.98689	0.55876	-0.973826	0	1.23711	2.91454	2.9603	0.135769	0.350795	13.711	3.75236	2.0727	0	9.53981	28.7545	0	5.0934	3.63021	4.85997	-0.815897	-0.318761	1.8332	0	0	0.34441
1288.99	1.14668	0.911591	0	-0.451143	-0.253624	1.98256	0.559741	-0.967425	0	1.23906	2.91329	2.9738	0.137334	0.363005	14.4404	3.75027	2.08078	0	9.5123	28.6915	0	5.07483	3.65455	4.82484	-0.817334	-0.309231	1.80767	0	0	0.353295
1289.82	1.14313	0.914573	0	-0.453829	-0.254723	1.96985	0.554968	-0.956408	0	1.24092	2.91128	3.02561	0.138303	0.373034	15.1697	3.74945	2.08969	0	9.47223	28.6211	0	5.05846	3.6786	4.7286	-0.813637	-0.295816	1.78213	0	0	0.36218
1290.65	1.14173	0.917933	0	-0.45401	-0.254416	1.95713	0.552552	-0.945398	0	1.23999	2.91261	3.07742	0.141449	0.380198	16.0639	3.74994	2.09669	0	9.42419	28.5715	0	5.0423	3.7038	4.63236	-0.805528	-0.280688	1.86366	0	0	0.356546
1291.48	1.14053	0.919483	0	-0.457508	-0.255137	1.94884	0.550952	-0.935393	0	1.24599	2.90852	3.06929	0.14463	0.389902	16.9581	3.7504	2.10311	0	9.37999	28.4934	0	5.029	3.73627	4.58928	-0.798661	-0.264024	1.94519	0	0	0.350912
1292.31	1.14121	0.919439	0	-0.457835	-0.252597	1.94054	0.546993	-0.930444	0	1.25352	2.90631	3.06116	0.148238	0.399319	17.6625	3.7543	2.11189	0	9.3358	28.4164	0	5.0258	3.77452	4.5462	-0.799685	-0.246322	2.02152	0	0	0.348139
1293.14	1.14023	0.919063	0	-0.461075	-0.251261	1.90786	0.541682	-0.922588	0	1.25083	2.90691	3.06581	0.14857	0.40304	18.367	3.75902	2.11952	0	9.30054	28.3545	0	5.02188	3.81644	4.61643	-0.796894	-0.233273	2.09785	0	0	0.345366
1293.97	1.13923	0.919727	0	-0.463664	-0.252402	1.87517	0.533554	-0.915799	0	1.25099	2.90995	3.07045	0.154265	0.410116	18.5178	3.75905	2.12586	0	9.26957	28.2962	0	5.02159	3.86518	4.68666	-0.793678	-0.222253	2.09426	0	0	0.336783
1294.8	1.14079	0.918356	0	-0.469453	-0.251698	1.83977	0.532047	-0.903393	0	1.25362	2.91064	3.1035	0.158171	0.415307	18.6687	3.76173	2.13178	0	9.24712	28.2504	0	5.01592	3.91951	4.78125	-0.793512	-0.206968	2.09067	0	0	0.3282
1295.63	1.13994	0.922941	0	-0.471936	-0.25302	1.80437	0.52584	-0.888111	0	1.2549	2.91146	3.13655	0.161309	0.418271	18.5086	3.76212	2.13385	0	9.23495	28.24	0	5.01326	3.97367	4.87584	-0.793617	-0.190777	2.10658	0	0	0.323654
1296.46	1.13784	0.92194	0	-0.477115	-0.251788	1.8242	0.522283	-0.880435	0	1.25376	2.90714	3.09858	0.164995	0.420227	18.3486	3.75893	2.13905	0	9.22207	28.2325	0	5.01768	4.02034	4.83927	-0.79259	-0.177147	2.1225	0	0	0.319108
1297.29	1.13166	0.924256	0	-0.479794	-0.247143	1.84403	0.52025	-0.871081	0	1.25441	2.90417	3.06061	0.168451	0.426314	17.9082	3.75594	2.14015	0	9.19962	28.2363	0	5.017	4.07795	4.8027	-0.791901	-0.16197	2.11076	0	0	0.305836
1298.12	1.12497	0.922895	0	-0.484929	-0.246252	1.83176	0.517725	-0.860105	0	1.25295	2.90146	3.02696	0.171205	0.424791	17.4678	3.74811	2.15146	0	9.17362	28.2547	0	5.01427	4.12478	4.83882	-0.790166	-0.149618	2.09902	0	0	0.292564
1298.95	1.12175	0.92044	0	-0.490911	-0.247014	1.81949	0.512887	-0.850303	0	1.25093	2.89942	2.9933	0.167303	0.424163	17.3754	3.73956	2.15816	0	9.15175	28.3124	0	5.0098	4.17093	4.87494	-0.788353	-0.133823	2.08878	0	0	0.278837
1299.78	1.11479	0.918827	0	-0.495575	-0.244052	1.77909	0.510543	-0.838869	0	1.24972	2.89781	2.94221	0.165759	0.428273	17.2829	3.73735	2.16109	0	9.12128	28.3978	0	4.99609	4.20609	4.8723	-0.786572	-0.118225	2.07855	0	0	0.26511
1300.61	1.11155	0.920363	0	-0.495196	-0.243781	1.73869	0.512475	-0.830775	0	1.24723	2.89333	2.89112	0.158571	0.433122	17.4181	3.72603	2.1635	0	9.09408	28.5014	0	4.97649	4.23586	4.86966	-0.78591	-0.104166	2.10099	0	0	0.254572
1301.44	1.10537	0.919617	0	-0.499406	-0.243965	1.74538	0.510381	-0.819228	0	1.24904	2.89838	2.89121	0.154873	0.432207	17.5532	3.71944	2.16605	0	9.06713	28.6177	0	4.95322	4.26624	4.84788	-0.785296	-0.0933961	2.12343	0	0	0.244034
1302.27	1.10188	0.916755	0	-0.500628	-0.240673	1.75207	0.511086	-0.811802	0	1.2488	2.89673	2.8913	0.151292	0.435413	17.9814	3.71206	2.17053	0	9.04044	28.7363	0	4.924	4.2917	4.8261	-0.784922	-0.0806721	2.16261	0	0	0.235875
1303.1	1.09993	0.912156	0	-0.501512	-0.243386	1.75557	0.506085	-0.805207	0	1.2499	2.9002	2.90409	0.150501	0.433431	18.4096	3.70064	2.17078	0	9.01766	28.8696	0	4.89763	4.3143	4.79901	-0.782413	-0.0647662	2.2018	0	0	0.227716
1303.93	1.09937	0.911299	0	-0.499731	-0.245111	1.75907	0.50456	-0.796769	0	1.24723	2.9005	2.91688	0.149128	0.432334	19.0921	3.68779	2.17203	0	8.99273	29.0013	0	4.87687	4.3398	4.77192	-0.78331	-0.0478123	2.25259	0	0	0.215801
1304.76	1.09422	0.906126	0	-0.500804	-0.244766	1.72535	0.498205	-0.788841	0	1.24612	2.90244	2.90237	0.147427	0.428126	19.7746	3.67355	2.17718	0	8.95997	29.0954	0	4.84999	4.35658	4.91304	-0.781771	-0.0340446	2.30338	0	0	0.203886
1305.59	1.09234	0.901376	0	-0.500083	-0.245845	1.69163	0.489593	-0.78574	0	1.24924	2.90492	2.88785	0.148298	0.426774	20.3532	3.6468	2.17711	0	8.92371	29.1837	0	4.83114	4.37728	5.05416	-0.780228	-0.0193647	2.39137	0	0	0.210556
1306.42	1.0935	0.898586	0	-0.499649	-0.246485	1.69243	0.48061	-0.776065	0	1.25239	2.90954	2.8583	0.145166	0.420232	20.9319	3.619	2.18026	0	8.90361	29.2434	0	4.81245	4.40019	5.19303	-0.778464	-0.00374167	2.47936	0	0	0.217226
1307.25	1.08699	0.895703	0	-0.496122	-0.246409	1.69322	0.474138	-0.773147	0	1.24918	2.91196	2.82875	0.144438	0.420316	20.894	3.57173	2.18325	0	8.88922	29.2679	0	4.79778	4.42358	5.3319	-0.778528	0.0103456	2.53116	0	0	0.223008
1308.08	1.08611	0.892295	0	-0.496327	-0.242839	1.73039	0.473724	-0.770756	0	1.25109	2.91224	2.859	0.141819	0.421494	20.8561	3.51886	2.18632	0	8.885	29.2395	0	4.78861	4.45333	5.47314	-0.774989	0.0241593	2.58297	0	0	0.22879
1308.91	1.0803	0.893959	0	-0.494612	-0.240982	1.76756	0.466651	-0.765622	0	1.24806	2.91622	2.88926	0.141893	0.427094	20.6099	3.46083	2.18727	0	8.89111	29.1757	0	4.77078	4.48035	5.61438	-0.773501	0.0358515	2.55918	0	0	0.233517
1309.74	1.0768	0.895834	0	-0.497017	-0.242459	1.78996	0.459374	-0.757231	0	1.24842	2.91989	2.90518	0.14448	0.432239	20.3637	3.39872	2.18479	0	8.90985	29.0941	0	4.75156	4.51581	5.77941	-0.77681	0.0449289	2.53538	0	0	0.238244
1310.57	1.07137	0.893022	0	-0.49598	-0.244349	1.81235	0.453237	-0.747673	0	1.25202	2.92292	2.92111	0.142314	0.441583	20.1651	3.33943	2.17322	0	8.93788	28.9851	0	4.7177	4.55784	5.94444	-0.777318	0.0558794	2.5129	0	0	0.244171
1311.4	1.06883	0.893176	0	-0.496861	-0.239974	1.86823	0.44787	-0.745942	0	1.25114	2.92116	2.87062	0.145672	0.450036	19.9664	3.27484	2.15988	0	8.9772	28.8599	0	4.67514	4.61048	6.08658	-0.778869	0.0667152	2.49041	0	0	0.250098
1312.23	1.06522	0.890997	0	-0.49745	-0.241191	1.92412	0.444855	-0.744678	0	1.24957	2.92828	2.82012	0.145197	0.456134	20.2465	3.21558	2.1382	0	9.02505	28.7371	0	4.62538	4.66907	6.22872	-0.779558	0.0772054	2.46673	0	0	0.259158
1313.06	1.06313	0.889122	0	-0.499781	-0.240396	1.936	0.438703	-0.739663	0	1.2507	2.93166	2.83924	0.148778	0.460409	20.5265	3.15524	2.11182	0	9.09755	28.6154	0	4.57681	4.7357	6.23268	-0.783739	0.0865279	2.44306	0	0	0.268218
1313.89	1.06131	0.887853	0	-0.502452	-0.238428	1.94788	0.432702	-0.732858	0	1.24988	2.93587	2.85836	0.154611	0.464213	21.752	3.09503	2.08297	0	9.18676	28.5073	0	4.52869	4.80147	6.23664	-0.784061	0.0986323	2.4314	0	0	0.25799
1314.72	1.06294	0.886856	0	-0.503886	-0.236479	1.96623	0.426411	-0.72869	0	1.24802	2.94081	2.86204	0.161345	0.466115	22.9776	3.03523	2.04894	0	9.28036	28.4182	0	4.47769	4.86778	6.18936	-0.780432	0.112166	2.41973	0	0	0.247762
1315.55	1.05616	0.885139	0	-0.505591	-0.235835	1.98458	0.416005	-0.722578	0	1.2501	2.9488	2.86573	0.159285	0.464717	24.7954	2.98807	2.01084	0	9.3819	28.3382	0	4.42666	4.93906	6.14208	-0.779682	0.121983	2.4381	0	0	0.256096
1316.38	1.05394	0.887461	0	-0.506108	-0.233164	1.97663	0.409145	-0.715428	0	1.25104	2.9492	2.83722	0.156043	0.461237	26.6132	2.95459	1.9694	0	9.49216	28.271	0	4.37656	5.00492	6.11292	-0.777754	0.135394	2.45647	0	0	0.26443
1317.21	1.05358	0.884394	0	-0.5075	-0.231678	1.96868	0.407244	-0.706744	0	1.25283	2.9515	2.80871	0.157989	0.464955	28.5039	2.93556	1.9247	0	9.60861	28.208	0	4.33831	5.06954	6.08376	-0.777042	0.142846	2.4947	0	0	0.264528
1318.04	1.05065	0.882031	0	-0.509378	-0.232933	1.96265	0.399984	-0.705103	0	1.25043	2.95574	2.78806	0.16064	0.471188	30.3946	2.91824	1.88367	0	9.72814	28.1185	0	4.30272	5.13471	5.94435	-0.778967	0.153869	2.53292	0	0	0.264626
1318.87	1.04783	0.878427	0	-0.507625	-0.233179	1.95662	0.400575	-0.700917	0	1.25316	2.95934	2.76741	0.160745	0.473072	31.4411	2.91288	1.84122	0	9.84377	28.0234	0	4.28055	5.18803	5.80494	-0.778284	0.16491	2.50412	0	0	0.262834
1319.7	1.04504	0.882262	0	-0.505585	-0.232783	1.96938	0.395508	-0.704302	0	1.25419	2.96195	2.82412	0.162286	0.483461	32.4876	2.91023	1.80755	0	9.94497	27.9146	0	4.26102	5.23137	5.58654	-0.776334	0.170715	2.47531	0	0	0.261042
1320.53	1.04533	0.879265	0	-0.503561	-0.231316	1.98214	0.38921	-0.701585	0	1.25541	2.95911	2.88083	0.161496	0.493528	32.1557	2.90912	1.7792	0	10.048	27.7978	0	4.24906	5.27416	5.36814	-0.771881	0.181499	2.50304	0	0	0.259133
1321.36	1.0438	0.875965	0	-0.500842	-0.229501	1.97445	0.385456	-0.697682	0	1.25641	2.95655	2.90176	0.164094	0.50109	31.8238	2.90388	1.76208	0	10.1458	27.6697	0	4.24734	5.30471	5.2251	-0.769295	0.190376	2.53076	0	0	0.257224
1322.19	1.03523	0.872304	0	-0.496902	-0.22734	1.96676	0.385995	-0.69783	0	1.25383	2.95724	2.92269	0.163502	0.508734	30.2514	2.90303	1.75079	0	10.2421	27.5547	0	4.25322	5.33277	5.08206	-0.764925	0.202307	2.50331	0	0	0.263055
1323.02	1.03154	0.871229	0	-0.497009	-0.230019	1.93884	0.38748	-0.696322	0	1.25012	2.95647	2.95682	0.162534	0.524586	28.679	2.90793	1.74372	0	10.3357	27.4351	0	4.256	5.34774	4.92537	-0.762266	0.214171	2.47585	0	0	0.268886
1323.85	1.02515	0.864896	0	-0.494737	-0.230855	1.91092	0.386322	-0.695363	0	1.25063	2.95871	2.99096	0.161245	0.540066	26.9975	2.91111	1.74193	0	10.4108	27.3164	0	4.25569	5.35065	4.76868	-0.761732	0.223336	2.38937	0	0	0.270471
1324.68	1.02404	0.855082	0	-0.492286	-0.227787	1.90695	0.385587	-0.693453	0	1.25452	2.95835	3.00637	0.158327	0.555633	25.3161	2.91472	1.73811	0	10.4725	27.2146	0	4.24582	5.35222	4.55673	-0.7614	0.232104	2.30289	0	0	0.272056
1325.51	1.02266	0.849013	0	-0.489994	-0.22638	1.90297	0.387423	-0.691668	0	1.25178	2.95777	3.02177	0.154939	0.573374	23.6213	2.91928	1.73974	0	10.5172	27.1284	0	4.24926	5.34358	4.34478	-0.761338	0.239802	2.24044	0	0	0.275979
1326.34	1.01766	0.840085	0	-0.491712	-0.222111	1.9451	0.387057	-0.692482	0	1.24979	2.96111	3.03712	0.146808	0.586962	21.9265	2.92237	1.73945	0	10.5527	27.0754	0	4.26023	5.33141	4.2768	-0.758394	0.248947	2.178	0	0	0.279902
1327.17	1.01552	0.838429	0	-0.484658	-0.221462	1.98724	0.392311	-0.690575	0	1.25088	2.96308	3.05246	0.140153	0.604683	20.4277	2.93064	1.73767	0	10.581	27.0585	0	4.26343	5.31433	4.20882	-0.754502	0.258207	2.21475	0	0	0.289106
1328	1.01562	0.833679	0	-0.485213	-0.221651	1.96396	0.395681	-0.689527	0	1.24583	2.96082	3.0236	0.1373	0.623055	18.929	2.93593	1.7428	0	10.6029	27.0791	0	4.26343	5.30209	4.2801	-0.750382	0.266701	2.25151	0	0	0.29831
1328.83	1.00694	0.830336	0	-0.481131	-0.216781	1.94069	0.398254	-0.68498	0	1.24573	2.9635	2.99473	0.130054	0.642073	17.8002	2.94214	1.74552	0	10.6189	27.1489	0	4.26354	5.29285	4.35138	-0.748101	0.273927	2.23417	0	0	0.303663
1329.66	0.998453	0.829314	0	-0.475331	-0.215886	1.94492	0.395696	-0.687928	0	1.24503	2.96328	2.96426	0.121702	0.656541	16.6715	2.94779	1.74547	0	10.6346	27.2521	0	4.26338	5.28963	4.33551	-0.746138	0.279469	2.21684	0	0	0.309016
1330.49	0.997752	0.828014	0	-0.47227	-0.216101	1.94915	0.396974	-0.685831	0	1.24353	2.96323	2.93378	0.116273	0.665351	15.8342	2.95141	1.7511	0	10.6595	27.3425	0	4.26336	5.2943	4.31964	-0.744728	0.286954	2.23893	0	0	0.313212
1331.32	0.994187	0.823151	0	-0.467102	-0.215298	1.95893	0.400623	-0.681524	0	1.24433	2.96529	2.93137	0.110936	0.673808	14.9969	2.96044	1.75498	0	10.6761	27.4052	0	4.26938	5.30396	4.3665	-0.737654	0.294583	2.26102	0	0	0.317408
1332.15	0.991416	0.819568	0	-0.463151	-0.213587	1.96871	0.402978	-0.684436	0	1.24623	2.96951	2.92895	0.107024	0.678643	14.0385	2.96754	1.75854	0	10.7013	27.4485	0	4.26731	5.31003	4.41336	-0.732238	0.296892	2.29472	0	0	0.31836
1332.98	0.987655	0.814819	0	-0.461647	-0.211946	2.0098	0.408802	-0.685879	0	1.2494	2.97024	2.94033	0.101205	0.683095	13.08	2.97317	1.76532	0	10.7241	27.4565	0	4.26929	5.31358	4.45881	-0.734538	0.299172	2.32841	0	0	0.319312
1333.81	0.983744	0.811507	0	-0.459113	-0.212251	2.0509	0.409853	-0.690586	0	1.24623	2.9721	2.95171	0.0928015	0.687634	12.2716	2.98197	1.77065	0	10.7411	27.4766	0	4.2729	5.31371	4.50426	-0.732635	0.302407	2.37888	0	0	0.322776
1334.64	0.979558	0.810499	0	-0.457223	-0.213119	2.0618	0.411992	-0.690221	0	1.24405	2.97667	2.9314	0.0878652	0.683647	11.4631	2.98549	1.77214	0	10.7607	27.4737	0	4.26724	5.31128	4.47483	-0.729601	0.302053	2.42935	0	0	0.32624
1335.47	0.97628	0.808872	0	-0.451448	-0.215755	2.07269	0.414135	-0.690091	0	1.24579	2.97265	2.9111	0.0800343	0.685779	11.0464	2.99253	1.77558	0	10.7795	27.4812	0	4.26466	5.30212	4.4454	-0.727165	0.305444	2.45807	0	0	0.328291
1336.3	0.9723	0.803907	0	-0.448676	-0.214504	2.06674	0.420801	-0.690042	0	1.24782	2.97021	2.91984	0.0709667	0.683878	10.6297	2.99258	1.77932	0	10.7975	27.4887	0	4.26129	5.28369	4.31934	-0.722579	0.305758	2.48679	0	0	0.330342
1337.13	0.96804	0.806951	0	-0.445037	-0.21841	2.06078	0.419231	-0.69276	0	1.25407	2.96827	2.92858	0.0625	0.678898	10.7353	2.99548	1.78585	0	10.8148	27.5048	0	4.2587	5.26335	4.19328	-0.71869	0.306933	2.52854	0	0	0.326052
1337.96	0.963489	0.802748	0	-0.44375	-0.221293	2.0721	0.414444	-0.698993	0	1.25486	2.97177	2.93737	0.0512922	0.675761	10.8409	2.99553	1.79635	0	10.8382	27.5172	0	4.255	5.24158	4.203	-0.712432	0.310658	2.5703	0	0	0.321762
1338.79	0.962983	0.80069	0	-0.442012	-0.223287	2.08342	0.409037	-0.703039	0	1.25795	2.97707	2.94617	0.0426373	0.675984	11.0327	3.00633	1.80409	0	10.8664	27.5339	0	4.24718	5.2255	4.21272	-0.708254	0.313413	2.54013	0	0	0.311421
1339.62	0.961895	0.802243	0	-0.43452	-0.227869	2.11517	0.406518	-0.706165	0	1.26019	2.97571	2.93045	0.0358843	0.668983	11.2246	3.01044	1.81159	0	10.9039	27.5395	0	4.24191	5.20148	4.20411	-0.703436	0.31727	2.50996	0	0	0.30108
1340.45	0.962503	0.802844	0	-0.431058	-0.23068	2.14693	0.402191	-0.707128	0	1.26084	2.97819	2.91472	0.025974	0.670449	11.5236	3.0168	1.81093	0	10.9568	27.5283	0	4.23209	5.18595	4.1955	-0.695217	0.319161	2.48745	0	0	0.296544
1341.28	0.95883	0.801769	0	-0.427546	-0.235002	2.1344	0.399121	-0.708652	0	1.26131	2.98288	2.91385	0.0210461	0.673563	11.8226	3.02361	1.82069	0	11.0166	27.4914	0	4.22551	5.17263	4.15539	-0.691249	0.324649	2.46494	0	0	0.292008
1342.11	0.955421	0.80112	0	-0.422588	-0.238275	2.12188	0.393978	-0.710431	0	1.26334	2.98543	2.91298	0.018699	0.669775	12.3185	3.02923	1.82751	0	11.0889	27.4533	0	4.22293	5.16722	4.11528	-0.686828	0.329831	2.45909	0	0	0.278911
1342.94	0.948098	0.802875	0	-0.41905	-0.240791	2.13892	0.386097	-0.714618	0	1.26691	2.98669	2.91884	0.0164466	0.663789	12.8144	3.03903	1.83309	0	11.1707	27.4187	0	4.22637	5.15937	4.08483	-0.681171	0.335627	2.45324	0	0	0.265814
1343.77	0.947828	0.80413	0	-0.41343	-0.241902	2.15596	0.380781	-0.721114	0	1.26677	2.98872	2.92471	0.0114078	0.662689	13.8242	3.04876	1.83628	0	11.2527	27.379	0	4.22328	5.15497	4.05438	-0.673657	0.340219	2.42356	0	0	0.254237
1344.6	0.943178	0.808007	0	-0.412827	-0.242822	2.21366	0.37276	-0.723483	0	1.2678	2.99415	2.91002	0.00577598	0.65804	14.8339	3.05841	1.84058	0	11.3264	27.3663	0	4.23142	5.14336	4.13121	-0.666139	0.348425	2.39387	0	0	0.24266
1345.43	0.939999	0.811793	0	-0.411984	-0.243193	2.27135	0.369493	-0.723719	0	1.26876	2.99574	2.89534	-0.00135833	0.656632	16.154	3.06134	1.84656	0	11.3921	27.3397	0	4.23336	5.13885	4.20804	-0.658875	0.353588	2.36704	0	0	0.242469
1346.26	0.933428	0.811369	0	-0.411029	-0.243448	2.32544	0.357337	-0.724809	0	1.26997	2.99928	2.88308	-0.00566765	0.657595	17.4741	3.06344	1.85155	0	11.4519	27.316	0	4.23848	5.12265	4.20324	-0.649055	0.354379	2.34021	0	0	0.242278
1347.09	0.93078	0.811888	0	-0.413465	-0.246431	2.37953	0.350902	-0.726056	0	1.27053	3.00085	2.87082	-0.0106779	0.655697	19.1939	3.06834	1.85214	0	11.5068	27.293	0	4.24903	5.11446	4.19844	-0.644307	0.361085	2.374	0	0	0.242088
1347.92	0.927433	0.81119	0	-0.410176	-0.246697	2.3932	0.349662	-0.72678	0	1.27098	3.00205	2.85312	-0.0133529	0.657246	20.9137	3.07496	1.858	0	11.5483	27.2589	0	4.25491	5.10039	4.18332	-0.638916	0.364756	2.4078	0	0	0.241898
1348.75	0.921125	0.80889	0	-0.408347	-0.246002	2.40686	0.349555	-0.729828	0	1.26881	2.99901	2.83542	-0.0169147	0.655714	22.7012	3.07799	1.86224	0	11.5792	27.2199	0	4.26096	5.08245	4.1682	-0.632702	0.366534	2.40644	0	0	0.231899
1349.58	0.925198	0.811718	0	-0.406388	-0.250424	2.38802	0.344917	-0.726965	0	1.27378	2.99731	2.80771	-0.0190049	0.653282	24.4887	3.08993	1.86552	0	11.5897	27.1772	0	4.25977	5.06832	4.19646	-0.621792	0.372682	2.40507	0	0	0.2219
1350.41	0.920012	0.81534	0	-0.404971	-0.252991	2.36918	0.336908	-0.725467	0	1.2765	2.99817	2.78	-0.0196858	0.646657	25.8084	3.09354	1.86954	0	11.5891	27.151	0	4.24842	5.05241	4.22472	-0.613606	0.378408	2.36457	0	0	0.231193
1351.24	0.919802	0.816079	0	-0.401759	-0.252854	2.38034	0.333659	-0.7238	0	1.27893	2.9983	2.76829	-0.0242966	0.634167	27.1281	3.10206	1.87491	0	11.5831	27.1449	0	4.23831	5.04292	4.28751	-0.604069	0.384665	2.32406	0	0	0.240486
1352.07	0.916859	0.820622	0	-0.398989	-0.254338	2.39151	0.329564	-0.725887	0	1.28432	2.9968	2.75657	-0.0305696	0.619947	27.6412	3.10274	1.87884	0	11.5618	27.1424	0	4.23112	5.02273	4.3503	-0.592606	0.392919	2.33096	0	0	0.246003
1352.9	0.915015	0.821128	0	-0.39841	-0.2537	2.39959	0.325786	-0.7273	0	1.28303	2.99566	2.74418	-0.0343377	0.606468	28.1543	3.10172	1.88618	0	11.5329	27.1422	0	4.24176	4.99739	4.31409	-0.586281	0.403351	2.33786	0	0	0.25152
1353.73	0.91062	0.824036	0	-0.398618	-0.255111	2.40767	0.323765	-0.725173	0	1.2826	3.00071	2.73179	-0.0386495	0.592089	27.5758	3.10627	1.88628	0	11.4997	27.1528	0	4.26222	4.96792	4.27788	-0.57036	0.413578	2.30779	0	0	0.24787
1354.56	0.909461	0.825161	0	-0.398924	-0.254698	2.36662	0.318442	-0.721767	0	1.2872	2.99736	2.73791	-0.0446745	0.575877	26.9972	3.10782	1.88493	0	11.4525	27.1564	0	4.29602	4.93548	4.33605	-0.561112	0.420887	2.27771	0	0	0.24422
1355.39	0.905972	0.82868	0	-0.397389	-0.257403	2.32558	0.311642	-0.722534	0	1.28889	2.9923	2.74404	-0.0492206	0.559445	25.4675	3.10889	1.88478	0	11.3987	27.1271	0	4.33658	4.89283	4.39422	-0.549507	0.43087	2.21879	0	0	0.249777
1356.22	0.901481	0.830866	0	-0.396469	-0.258372	2.28722	0.310738	-0.72276	0	1.29474	2.9898	2.74401	-0.0551662	0.547096	23.9378	3.11541	1.88332	0	11.3298	27.0701	0	4.38654	4.85634	4.37859	-0.540804	0.435294	2.15988	0	0	0.255334
1357.05	0.893664	0.831371	0	-0.391862	-0.260364	2.24887	0.307855	-0.721108	0	1.29754	2.991	2.74398	-0.0591132	0.538133	22.2717	3.12379	1.87906	0	11.2737	26.9821	0	4.44934	4.81847	4.36296	-0.532169	0.443419	2.13582	0	0	0.262191
1357.88	0.894241	0.835302	0	-0.39055	-0.263294	2.245	0.304435	-0.723852	0	1.29988	2.98604	2.75365	-0.0628073	0.532314	20.6057	3.1335	1.87738	0	11.2083	26.8748	0	4.50257	4.78344	4.39368	-0.523746	0.451357	2.11175	0	0	0.269048
1358.71	0.89196	0.832795	0	-0.388746	-0.264229	2.24114	0.302034	-0.727075	0	1.29987	2.98511	2.76332	-0.0646912	0.525942	19.7685	3.13754	1.87573	0	11.1402	26.7572	0	4.55698	4.75596	4.4244	-0.513658	0.45989	2.13536	0	0	0.263384
1359.54	0.884147	0.835276	0	-0.387613	-0.26461	2.19313	0.292058	-0.728528	0	1.30164	2.98928	2.72412	-0.0699029	0.516181	18.9314	3.13859	1.87637	0	11.0622	26.6141	0	4.60649	4.73607	4.5552	-0.503006	0.470947	2.15896	0	0	0.25772
1360.37	0.879212	0.835623	0	-0.382116	-0.264793	2.14511	0.288073	-0.729098	0	1.30445	2.98721	2.68491	-0.0746088	0.505328	18.8625	3.14317	1.87969	0	10.9701	26.4629	0	4.65641	4.71837	4.686	-0.492194	0.477924	2.21462	0	0.025038	0.263836
1361.2	0.872927	0.836993	0	-0.382323	-0.268261	2.10728	0.274233	-0.731788	0	1.30546	2.98319	2.6736	-0.0806623	0.494671	18.7937	3.14502	1.87974	0	10.8841	26.3206	0	4.69521	4.69757	4.929	-0.480934	0.483695	2.27028	0	0.050076	0.269952
1362.03	0.869528	0.836432	0	-0.384067	-0.269447	2.06944	0.264019	-0.731007	0	1.3041	2.98486	2.66228	-0.0861936	0.483942	19.1421	3.14476	1.87935	0	10.8074	26.2106	0	4.72763	4.68464	5.172	-0.472969	0.491981	2.32411	0	0.152182	0.274156
1362.86	0.861596	0.837378	0	-0.386873	-0.273575	2.09071	0.260414	-0.726074	0	1.30538	2.99064	2.65937	-0.0905216	0.471582	19.4906	3.15018	1.8837	0	10.7309	26.1155	0	4.75561	4.67495	5.38875	-0.461916	0.49669	2.37795	0	0.254288	0.27836
1363.69	0.855151	0.837859	0	-0.384926	-0.273977	2.11199	0.256635	-0.728487	0	1.30043	2.99219	2.65645	-0.0942804	0.458907	19.9177	3.15303	1.88817	0	10.6783	26.0471	0	4.76491	4.67198	5.6055	-0.455188	0.504391	2.42473	0	0.390706	0.276373
1364.52	0.855812	0.840048	0	-0.385314	-0.273833	2.13289	0.24865	-0.725209	0	1.30419	2.99388	2.6631	-0.0956583	0.445897	20.3449	3.15384	1.89055	0	10.6452	25.9791	0	4.75805	4.66557	5.82693	-0.446416	0.511322	2.47151	0	0.527124	0.274386
1365.35	0.853193	0.843289	0	-0.383992	-0.274557	2.1538	0.237693	-0.723842	0	1.30829	2.99374	2.66975	-0.0951157	0.429419	20.2525	3.15571	1.89255	0	10.6255	25.9166	0	4.742	4.66835	6.04836	-0.436479	0.518112	2.50714	0	0.618754	0.288838
1366.18	0.843665	0.847406	0	-0.38267	-0.272689	2.19532	0.231855	-0.722445	0	1.30907	2.99497	2.66988	-0.0972451	0.418256	20.1602	3.15866	1.89564	0	10.6357	25.832	0	4.72858	4.67599	6.09003	-0.422907	0.523684	2.54278	0	0.710384	0.30329
1367.01	0.836481	0.856425	0	-0.382025	-0.273645	2.23684	0.21986	-0.719945	0	1.30977	2.99528	2.67001	-0.0972417	0.406495	18.9631	3.1605	1.89547	0	10.6722	25.7229	0	4.71488	4.68526	6.1317	-0.414977	0.526931	2.52814	0	0.736524	0.312035
1367.84	0.83089	0.862431	0	-0.384406	-0.273844	2.23379	0.204033	-0.717781	0	1.30979	2.99919	2.71097	-0.1003	0.396022	17.766	3.15709	1.89282	0	10.7323	25.5846	0	4.69855	4.70798	5.98869	-0.402117	0.534608	2.5135	0	0.762664	0.32078
1368.67	0.824601	0.869273	0	-0.386765	-0.277101	2.23075	0.196289	-0.709066	0	1.30899	2.99977	2.75193	-0.0955833	0.386002	16.0028	3.16178	1.89387	0	10.8045	25.4222	0	4.67107	4.73763	5.84568	-0.39252	0.543376	2.44107	0	0.737829	0.309383
1369.5	0.818034	0.86818	0	-0.386512	-0.277106	2.28274	0.186643	-0.70612	0	1.30685	3.00085	2.79288	-0.0907353	0.37532	14.2397	3.16318	1.89416	0	10.8839	25.2583	0	4.6488	4.77655	5.67633	-0.385016	0.551166	2.36864	0	0.712994	0.297986
1370.33	0.807337	0.874961	0	-0.382425	-0.278381	2.33474	0.178473	-0.703596	0	1.30986	3.00622	2.83384	-0.0910716	0.36547	12.4784	3.17012	1.89759	0	10.9696	25.0783	0	4.62567	4.81462	5.50698	-0.377139	0.557592	2.35609	0	0.610888	0.285817
1371.16	0.808363	0.879883	0	-0.384989	-0.277719	2.32761	0.166016	-0.703531	0	1.30866	3.00661	2.82855	-0.0920823	0.354514	10.7171	3.17598	1.90269	0	11.0446	24.8706	0	4.60771	4.86014	5.31738	-0.366314	0.562053	2.34354	0	0.508782	0.273648
1371.99	0.805013	0.882973	0	-0.385734	-0.278261	2.32048	0.15782	-0.696307	0	1.30894	3.00825	2.82326	-0.0921652	0.344063	9.57033	3.18492	1.90631	0	11.1157	24.6614	0	4.58699	4.89606	5.12778	-0.357751	0.569651	2.39177	0	0.372364	0.272978
1372.82	0.799489	0.884849	0	-0.380595	-0.280153	2.3349	0.149254	-0.692889	0	1.30906	3.0069	2.7782	-0.0953495	0.334958	8.42358	3.19985	1.90473	0	11.1761	24.4626	0	4.57432	4.92771	5.00166	-0.347344	0.574633	2.44001	0	0.235946	0.272308
1373.65	0.791015	0.890055	0	-0.380948	-0.281598	2.34932	0.136627	-0.691013	0	1.31142	3.00682	2.73313	-0.0975892	0.323725	7.8999	3.21425	1.90667	0	11.2265	24.2986	0	4.55139	4.94284	4.87554	-0.340836	0.58143	2.46601	0	0.144316	0.258444
1374.48	0.784076	0.891771	0	-0.38087	-0.280778	2.30021	0.123603	-0.682324	0	1.31008	3.00227	2.72851	-0.103488	0.316903	7.37622	3.23837	1.90772	0	11.2649	24.1694	0	4.53652	4.96292	4.81632	-0.332696	0.587084	2.492	0	0.052686	0.24458
1375.31	0.778841	0.894373	0	-0.37975	-0.287132	2.25109	0.112488	-0.677042	0	1.30855	3.0052	2.72388	-0.106724	0.305702	7.61649	3.2578	1.90842	0	11.2949	24.0776	0	4.51494	4.97609	4.7571	-0.321723	0.594659	2.5483	0	0.026546	0.237389
1376.14	0.771655	0.901076	0	-0.376222	-0.289373	2.27279	0.103698	-0.671246	0	1.30815	3.00812	2.72986	-0.1075	0.298874	7.85676	3.28145	1.91082	0	11.317	24.0052	0	4.49624	4.99116	4.73361	-0.312847	0.598244	2.60459	0	0.000406	0.230198
1376.97	0.765306	0.905573	0	-0.374944	-0.290989	2.29449	0.0902778	-0.666988	0	1.30553	3.00637	2.73584	-0.113518	0.300302	8.50848	3.29819	1.91116	0	11.3294	23.9816	0	4.47599	4.99732	4.71012	-0.304038	0.608345	2.6185	0	0.000203	0.236983
1377.8	0.760465	0.910564	0	-0.373529	-0.29273	2.17963	0.0823884	-0.666682	0	1.31043	3.00824	2.72308	-0.110696	0.297399	9.1602	3.31692	1.91333	0	11.3348	23.9554	0	4.45835	5.0051	4.65378	-0.290946	0.616318	2.63242	0	0	0.243768
1378.63	0.753544	0.919688	0	-0.369733	-0.296693	2.06477	0.0695099	-0.661725	0	1.30784	3.01417	2.71032	-0.110416	0.295577	10.3013	3.32979	1.91467	0	11.3423	23.9382	0	4.44042	5.02226	4.59744	-0.282715	0.634069	2.59575	0	0	0.256694
1379.46	0.750707	0.918849	0	-0.366704	-0.29913	2.0613	0.0588735	-0.661168	0	1.30543	3.01748	2.71884	-0.111403	0.296587	11.4424	3.33802	1.91647	0	11.3552	23.9409	0	4.42519	5.0417	4.56426	-0.273588	0.647223	2.55908	0	0	0.26962
1380.29	0.744256	0.922286	0	-0.365604	-0.300728	2.05783	0.0547233	-0.654031	0	1.3057	3.01737	2.72737	-0.111683	0.300357	12.5588	3.34963	1.91757	0	11.3671	23.943	0	4.40996	5.06228	4.53108	-0.264971	0.663071	2.53845	0	0	0.26877
1381.12	0.736688	0.92464	0	-0.359898	-0.304137	2.03055	0.0544084	-0.642868	0	1.30399	3.014	2.76055	-0.110098	0.29916	13.6751	3.35302	1.91969	0	11.3863	23.9571	0	4.39485	5.09617	4.53696	-0.254432	0.681944	2.51782	0	0	0.26792
1381.95	0.730328	0.922642	0	-0.360233	-0.30299	2.00327	0.0469022	-0.639449	0	1.30371	3.01886	2.79373	-0.108834	0.300279	14.6268	3.35963	1.92496	0	11.4073	23.9854	0	4.38375	5.14443	4.54284	-0.243032	0.69487	2.55794	0	0	0.266879
1382.78	0.722738	0.925031	0	-0.361213	-0.302865	1.98505	0.0446448	-0.635057	0	1.29998	3.02114	2.79213	-0.101573	0.297129	15.5785	3.36271	1.93003	0	11.426	24.0275	0	4.37243	5.19947	4.61106	-0.239858	0.713333	2.59807	0	0	0.265838
1383.61	0.719053	0.928322	0	-0.357895	-0.301488	1.96683	0.0441373	-0.629868	0	1.29934	3.02088	2.79052	-0.0994618	0.297121	16.2068	3.36806	1.92568	0	11.449	24.0907	0	4.35714	5.27094	4.67928	-0.232325	0.724312	2.60331	0	0	0.261383
1384.44	0.712942	0.933825	0	-0.358848	-0.305296	1.93502	0.0380976	-0.622244	0	1.29664	3.0245	2.766	-0.100751	0.303575	16.8352	3.37306	1.92811	0	11.461	24.1503	0	4.34467	5.34229	4.74492	-0.222788	0.735463	2.60855	0	0	0.256928
1385.27	0.711312	0.933878	0	-0.355526	-0.3066	1.90321	0.0328505	-0.615159	0	1.29385	3.02634	2.74148	-0.0961167	0.307547	17.4363	3.37994	1.92655	0	11.4691	24.2135	0	4.33969	5.42239	4.81056	-0.216497	0.750728	2.69511	0	0	0.251677
1386.1	0.706973	0.934394	0	-0.348651	-0.305234	1.96216	0.0266798	-0.605004	0	1.29378	3.02695	2.71815	-0.0942961	0.31391	18.0374	3.38611	1.92769	0	11.473	24.2768	0	4.34516	5.497	4.85961	-0.21185	0.759654	2.78167	0	0	0.246426
1386.93	0.699456	0.936756	0	-0.346457	-0.30624	2.0211	0.0250671	-0.600315	0	1.29124	3.0278	2.69482	-0.0881863	0.322543	18.2266	3.39258	1.92829	0	11.4766	24.3209	0	4.34169	5.58523	4.90866	-0.20409	0.770979	2.83356	0	0	0.241364
1387.76	0.69227	0.936678	0	-0.342349	-0.304095	1.98804	0.023316	-0.593959	0	1.28553	3.02997	2.72441	-0.0843378	0.328189	18.4157	3.40477	1.93358	0	11.4791	24.3476	0	4.33556	5.66331	5.0205	-0.199614	0.776404	2.88546	0	0	0.236302
1388.59	0.689614	0.937538	0	-0.336355	-0.307268	1.95497	0.0266322	-0.595109	0	1.28313	3.03156	2.75401	-0.0797819	0.337168	18.2997	3.41334	1.93482	0	11.4734	24.37	0	4.32281	5.74494	5.13234	-0.196804	0.783141	2.85581	0	0	0.23558
1389.42	0.683318	0.936891	0	-0.332847	-0.304458	1.93631	0.0251199	-0.590349	0	1.28135	3.03781	2.74032	-0.0713672	0.345702	18.1836	3.41965	1.94026	0	11.4636	24.4017	0	4.30256	5.8199	5.15829	-0.186899	0.789886	2.82617	0	0	0.234858
1390.25	0.677436	0.938062	0	-0.330466	-0.305499	1.91764	0.018722	-0.582812	0	1.27948	3.04237	2.72663	-0.0687892	0.353719	18.1431	3.4237	1.94325	0	11.4566	24.4362	0	4.27916	5.89366	5.18424	-0.17626	0.788227	2.77344	0	0	0.225416
1391.08	0.673751	0.941928	0	-0.32777	-0.306191	1.93726	0.0130252	-0.577137	0	1.27976	3.04378	2.71162	-0.0674284	0.363725	18.1027	3.42545	1.94755	0	11.4323	24.496	0	4.25826	5.96292	5.21319	-0.171151	0.788082	2.72071	0	0	0.215974
1391.91	0.661814	0.940439	0	-0.328128	-0.303546	1.95688	0.00931993	-0.57591	0	1.27706	3.04617	2.69661	-0.0642461	0.369515	18.1261	3.43077	1.94893	0	11.3995	24.5698	0	4.24188	6.02822	5.24214	-0.166734	0.787732	2.67822	0	0	0.216084
1392.74	0.657684	0.938914	0	-0.325901	-0.3047	1.91402	0.0107025	-0.573681	0	1.2706	3.04741	2.68703	-0.0645402	0.372093	18.1496	3.43778	1.95318	0	11.3605	24.6453	0	4.23595	6.08997	5.25798	-0.160577	0.786323	2.63573	0	0	0.216194
1393.57	0.647828	0.936982	0	-0.325388	-0.307166	1.87117	0.00752131	-0.568979	0	1.26434	3.05364	2.67745	-0.0610245	0.373029	17.721	3.44049	1.95135	0	11.3171	24.7095	0	4.23358	6.15121	5.27382	-0.154781	0.785457	2.58653	0	0	0.218433
1394.4	0.64456	0.933202	0	-0.321375	-0.306791	1.8389	0.00326948	-0.561287	0	1.26175	3.05888	2.67862	-0.0601005	0.376392	17.2923	3.44357	1.95332	0	11.2756	24.7465	0	4.22788	6.21428	5.28171	-0.152831	0.783333	2.53732	0	0	0.220672
1395.23	0.637717	0.931203	0	-0.316638	-0.310312	1.80664	-0.000934575	-0.554388	0	1.25554	3.06372	2.6798	-0.0607358	0.375841	17.0696	3.44792	1.95617	0	11.2475	24.767	0	4.21075	6.28768	5.2896	-0.144736	0.783951	2.58569	0	0	0.219806
1396.06	0.631749	0.932263	0	-0.309874	-0.311765	1.8479	-0.00650856	-0.549928	0	1.25437	3.06413	2.60974	-0.056899	0.382094	16.8469	3.45065	1.95913	0	11.2104	24.7752	0	4.18637	6.35848	5.16687	-0.14327	0.780794	2.63407	0	0	0.21894
1396.89	0.62619	0.93189	0	-0.307833	-0.310181	1.88917	-0.00722333	-0.54355	0	1.24755	3.06643	2.53968	-0.054723	0.385046	17.0552	3.45881	1.96369	0	11.1914	24.7742	0	4.16011	6.43159	5.04414	-0.135954	0.779871	2.65953	0	0	0.22305
1397.72	0.617762	0.930433	0	-0.303225	-0.307971	1.89663	-0.00906163	-0.539525	0	1.24163	3.07221	2.53233	-0.0539819	0.387302	17.2636	3.45516	1.96986	0	11.1668	24.7767	0	4.12599	6.5087	5.04804	-0.129531	0.776889	2.68499	0	0	0.22716
1398.55	0.611734	0.924788	0	-0.299751	-0.309738	1.9041	-0.0183086	-0.537977	0	1.2326	3.07886	2.52499	-0.0510284	0.385804	17.4969	3.45866	1.9722	0	11.1609	24.7821	0	4.08973	6.58183	5.05194	-0.119149	0.777729	2.63738	0	0	0.229716
1399.38	0.606468	0.92423	0	-0.29968	-0.313152	1.92803	-0.0229846	-0.532622	0	1.22584	3.07692	2.54521	-0.0467206	0.389448	17.7303	3.45873	1.97424	0	11.1584	24.7786	0	4.04528	6.6558	5.08176	-0.110994	0.775845	2.58978	0	0	0.232272
1400.21	0.600529	0.925701	0	-0.296345	-0.311931	1.95196	-0.023911	-0.523288	0	1.21931	3.08331	2.56544	-0.0456539	0.389455	17.8672	3.45407	1.97755	0	11.1708	24.8006	0	4.01427	6.73574	5.11158	-0.105083	0.775652	2.57402	0	0	0.238123
1401.04	0.59242	0.929354	0	-0.289173	-0.313618	1.97567	-0.0269886	-0.513609	0	1.21365	3.08539	2.60305	-0.043224	0.390936	18.0042	3.44929	1.98003	0	11.1949	24.828	0	3.97866	6.8116	5.15649	-0.103823	0.772955	2.55827	0	0	0.243974
1401.87	0.588548	0.931239	0	-0.283852	-0.315912	1.99937	-0.0272284	-0.50601	0	1.20669	3.08686	2.64066	-0.039175	0.391497	18.1609	3.45467	1.98471	0	11.2304	24.8749	0	3.94078	6.88375	5.2014	-0.099148	0.769299	2.54441	0	0	0.23894
1402.7	0.582618	0.937612	0	-0.284129	-0.31973	2.01554	-0.0292218	-0.499122	0	1.19819	3.09472	2.66877	-0.0331819	0.391044	18.3175	3.46401	1.98582	0	11.273	24.9454	0	3.89369	6.95262	5.31096	-0.0921995	0.769265	2.53056	0	0	0.233906
1403.53	0.580581	0.938152	0	-0.280677	-0.319173	2.03171	-0.0289866	-0.492436	0	1.19135	3.10567	2.69688	-0.0274628	0.394036	18.19	3.46898	1.99765	0	11.3216	25.0142	0	3.85336	7.03189	5.42052	-0.0874118	0.772748	2.48369	0	0	0.2292
1404.36	0.575196	0.939846	0	-0.277279	-0.318964	1.98515	-0.0329477	-0.481004	0	1.18531	3.10662	2.7101	-0.0235539	0.391038	18.0624	3.47829	2.00496	0	11.3734	25.1003	0	3.81207	7.10126	5.61795	-0.0831593	0.776685	2.43682	0	0	0.224494
1405.19	0.572424	0.939257	0	-0.270411	-0.320619	1.93859	-0.0410935	-0.47563	0	1.17654	3.11149	2.72333	-0.0158858	0.390519	17.4613	3.47743	2.00735	0	11.4233	25.1786	0	3.76861	7.16229	5.81538	-0.0839814	0.777722	2.4523	0	0	0.235038
1406.02	0.565397	0.940801	0	-0.272625	-0.321573	1.89263	-0.0478042	-0.465375	0	1.17295	3.1149	2.73472	-0.012876	0.38998	16.8602	3.48312	2.00757	0	11.4607	25.2592	0	3.73744	7.21019	5.79384	-0.0813456	0.783741	2.46778	0	0	0.245582
1406.85	0.563209	0.941345	0	-0.272592	-0.325278	1.84667	-0.0527554	-0.45868	0	1.16601	3.11853	2.74612	-0.00780735	0.387427	16.2977	3.49099	2.01081	0	11.4874	25.3071	0	3.72021	7.2613	5.7723	-0.0764873	0.787271	2.54153	0	0	0.254103
1407.68	0.558223	0.937852	0	-0.268231	-0.325538	1.80403	-0.0539024	-0.451458	0	1.16018	3.12127	2.72219	-0.00365637	0.383831	15.7352	3.49596	2.01679	0	11.4965	25.3444	0	3.71711	7.30634	5.78517	-0.0727064	0.785957	2.61529	0	0	0.262624
1408.51	0.557847	0.936182	0	-0.268325	-0.330888	1.76138	-0.0604663	-0.444642	0	1.15741	3.12502	2.69827	0.00390392	0.374974	15.3724	3.49727	2.02083	0	11.4942	25.3843	0	3.7209	7.34353	5.79804	-0.0705471	0.793159	2.73714	0	0	0.26
1409.34	0.556443	0.936901	0	-0.265463	-0.328517	1.77028	-0.065549	-0.43726	0	1.15358	3.12538	2.67185	0.00802843	0.358164	15.0095	3.50201	2.03076	0	11.4724	25.4209	0	3.72914	7.36742	5.82534	-0.0648118	0.801783	2.85898	0	0	0.257376
1410.17	0.553354	0.936365	0	-0.263943	-0.330268	1.77917	-0.0673898	-0.431825	0	1.14956	3.12708	2.64544	0.0133578	0.337683	14.9968	3.50929	2.04462	0	11.4383	25.4619	0	3.7345	7.38274	5.85264	-0.0640201	0.806119	2.912	0	0	0.2596
1411	0.553944	0.937793	0	-0.262204	-0.32852	1.74357	-0.0712027	-0.433563	0	1.14696	3.12824	2.60219	0.0157711	0.317533	14.984	3.51096	2.04791	0	11.3963	25.4956	0	3.75192	7.38835	5.8479	-0.0586382	0.806293	2.96503	0	0	0.261824
1411.83	0.551198	0.935684	0	-0.261563	-0.329419	1.70796	-0.0786571	-0.426539	0	1.14617	3.12543	2.55895	0.0126417	0.297828	15.1996	3.51237	2.05377	0	11.3481	25.5023	0	3.7663	7.39003	5.84316	-0.051124	0.812723	3.00571	0	0	0.266825
1412.66	0.554849	0.932735	0	-0.261376	-0.331759	1.66698	-0.0852624	-0.420119	0	1.14304	3.12414	2.57225	0.0107098	0.278829	15.4152	3.51684	2.05752	0	11.2927	25.4963	0	3.77385	7.38727	5.66724	-0.0524966	0.816757	3.0464	0	0	0.271826
1413.49	0.552122	0.930963	0	-0.257688	-0.336887	1.626	-0.0871252	-0.417473	0	1.13984	3.12611	2.58554	0.0115593	0.262866	15.8074	3.51772	2.05591	0	11.2547	25.4861	0	3.78004	7.37917	5.49132	-0.0514387	0.820227	3.0843	0	0	0.267334
1414.32	0.546771	0.928796	0	-0.255087	-0.34123	1.59793	-0.0946873	-0.410857	0	1.13592	3.13097	2.58126	0.0109338	0.248898	16.1995	3.51286	2.05537	0	11.2178	25.4751	0	3.78721	7.38083	5.49414	-0.0484814	0.824679	3.12219	0	0	0.262842
1415.15	0.545246	0.925897	0	-0.256908	-0.340538	1.56985	-0.0997497	-0.40609	0	1.13102	3.1318	2.57697	0.0103922	0.235931	16.699	3.509	2.05962	0	11.1831	25.4661	0	3.78859	7.38959	5.49696	-0.0433353	0.829827	3.17465	0	0	0.263655
1415.98	0.547001	0.921766	0	-0.255297	-0.346415	1.5714	-0.100822	-0.398015	0	1.12589	3.13685	2.57847	0.00967843	0.222973	17.1984	3.50384	2.05933	0	11.1553	25.4943	0	3.79874	7.40796	5.45415	-0.0387446	0.832536	3.22711	0	0	0.264468
1416.81	0.54289	0.921771	0	-0.252189	-0.349704	1.57295	-0.0998063	-0.396469	0	1.12298	3.13877	2.57996	0.0106083	0.216268	17.9974	3.49159	2.06153	0	11.1337	25.5261	0	3.80697	7.42845	5.41134	-0.0359152	0.837613	3.15157	0	0	0.264111
1417.64	0.54128	0.920893	0	-0.247597	-0.350853	1.54354	-0.103266	-0.396789	0	1.11871	3.13792	2.5887	0.010723	0.213024	18.7964	3.48431	2.06238	0	11.1184	25.5709	0	3.82526	7.47077	5.34501	-0.0331446	0.838779	3.07603	0	0	0.263754
1418.47	0.537909	0.915672	0	-0.24948	-0.352545	1.51412	-0.107329	-0.390323	0	1.11361	3.13526	2.59743	0.00830539	0.207351	19.9095	3.46802	2.06467	0	11.1083	25.6001	0	3.8516	7.50703	5.27868	-0.0305961	0.843468	3.06058	0	0	0.25847
1419.3	0.535055	0.909612	0	-0.247621	-0.357375	1.49585	-0.105601	-0.385093	0	1.11242	3.13781	2.63398	0.00894804	0.204108	21.0225	3.46124	2.07031	0	11.1028	25.5956	0	3.89479	7.55612	5.14866	-0.0238941	0.841728	3.04514	0	0	0.253186
1420.13	0.530666	0.902297	0	-0.25036	-0.359844	1.47757	-0.108459	-0.377935	0	1.10335	3.1386	2.67053	0.00462108	0.203118	22.2429	3.4497	2.07275	0	11.106	25.5494	0	3.94481	7.6076	5.01864	-0.0211941	0.841634	3.04827	0	0	0.256588
1420.96	0.531346	0.89708	0	-0.249023	-0.36019	1.57071	-0.114716	-0.37134	0	1.09888	3.13926	2.65945	0.00117647	0.202188	23.4633	3.4472	2.07194	0	11.1231	25.461	0	3.98753	7.64974	5.0514	-0.0191402	0.837759	3.05141	0	0	0.25999
1421.79	0.526912	0.892056	0	-0.245996	-0.359517	1.66386	-0.117511	-0.361369	0	1.09261	3.14246	2.64837	-0.00146716	0.204402	25.1291	3.44358	2.07412	0	11.1496	25.3226	0	4.0347	7.6891	5.08416	-0.0171843	0.834608	3.02746	0	0	0.253812
1422.62	0.523112	0.890646	0	-0.243774	-0.359247	1.7041	-0.121977	-0.359296	0	1.08632	3.14625	2.66529	0.000560784	0.200075	26.795	3.43755	2.07317	1.137	11.1905	25.1485	0	4.08346	7.72415	5.0856	-0.0181446	0.826561	3.00351	0	0	0.247634
1423.45	0.520998	0.891532	0	-0.246399	-0.361504	1.74433	-0.13029	-0.359082	0	1.08324	3.1478	2.68221	-0.00177941	0.199251	29.0364	3.43432	2.07015	1.1959	11.2234	24.9523	0	4.12439	7.75032	5.08704	-0.0198407	0.818764	2.94674	0	0	0.247516
1424.28	0.517291	0.889003	0	-0.24483	-0.36601	1.74546	-0.134803	-0.352527	0	1.08022	3.14835	2.72033	-0.00700343	0.197154	31.2779	3.43396	2.06872	1.2548	11.2617	24.7322	0	4.16024	7.77635	5.04255	-0.014924	0.810727	2.88997	0	0	0.247398
1425.11	0.514326	0.885712	0	-0.240808	-0.37018	1.74658	-0.142187	-0.348319	0	1.08097	3.14512	2.75846	-0.00976324	0.202709	33.3254	3.44332	2.06731	1.32346	11.3119	24.505	0	4.19228	7.80525	4.99806	-0.0121446	0.805748	2.91073	0	0	0.244366
1425.94	0.509391	0.882822	0	-0.241445	-0.370209	1.7656	-0.147698	-0.344067	0	1.07855	3.14618	2.78494	-0.0123029	0.199841	35.373	3.44606	2.06998	1.39212	11.3519	24.2508	0	4.22117	7.82746	5.00316	-0.00858039	0.803393	2.9315	0	0	0.241334
1426.77	0.505367	0.877015	0	-0.239591	-0.370121	1.78462	-0.142855	-0.34213	0	1.07997	3.14277	2.81142	-0.017326	0.196742	36.91	3.44727	2.0695	1.45422	11.4049	23.9994	0	4.24836	7.85609	5.00826	-0.00181029	0.805751	2.90744	0	0	0.244553
1427.6	0.498509	0.874544	0	-0.242416	-0.368647	1.83715	-0.14001	-0.340781	0	1.0803	3.14019	2.80912	-0.024202	0.196828	38.447	3.44498	2.07099	1.51632	11.449	23.7536	0	4.2674	7.88019	5.05683	0.000844118	0.800351	2.88338	0	0	0.247772
1428.43	0.496058	0.870693	0	-0.250318	-0.369147	1.88968	-0.128183	-0.339054	0	1.0738	3.14142	2.80682	-0.0295377	0.192572	39.3598	3.44641	2.0744	1.58625	11.4845	23.512	0	4.2747	7.9096	5.1054	0.0054348	0.803545	2.89261	0	0	0.25036
1429.26	0.492762	0.864959	0	-0.250473	-0.370789	1.86737	-0.120379	-0.337185	0	1.07251	3.14351	2.79652	-0.0358132	0.185138	40.2726	3.44527	2.07495	1.65618	11.5111	23.2709	0	4.27955	7.93926	5.04969	0.00757353	0.798796	2.90183	0	0	0.252948
1430.09	0.489844	0.860746	0	-0.251281	-0.372899	1.84507	-0.116928	-0.332525	0	1.07387	3.14162	2.78623	-0.0406956	0.180277	40.3873	3.44314	2.07402	1.74117	11.5209	23.0698	0	4.28286	7.97072	4.99398	0.0141137	0.798962	2.87782	0	0	0.2565
1430.92	0.485416	0.859868	0	-0.24967	-0.372526	1.90204	-0.113101	-0.325472	0	1.07302	3.14444	2.76832	-0.0449647	0.17232	40.5021	3.44285	2.07558	1.82616	11.5082	22.8692	0	4.28221	8.00838	4.84521	0.0196015	0.80564	2.85382	0	0	0.260052
1431.75	0.483227	0.858717	0	-0.24902	-0.379358	1.95901	-0.106771	-0.323156	0	1.07143	3.13907	2.75041	-0.0532691	0.168754	39.3516	3.43861	2.07599	1.82958	11.4611	22.6581	0	4.29062	8.04816	4.69644	0.0236667	0.807114	2.88302	0	0	0.260247
1432.58	0.482568	0.855637	0	-0.248775	-0.381259	2.01331	-0.0927944	-0.322865	0	1.06956	3.14007	2.72011	-0.0588627	0.155914	38.2012	3.4357	2.07312	1.833	11.4099	22.4572	0	4.30314	8.07857	4.64706	0.0241324	0.818762	2.91223	0	0	0.260442
1433.41	0.478378	0.853508	0	-0.248169	-0.385112	2.06761	-0.0835972	-0.321152	0	1.0678	3.14369	2.68981	-0.0631642	0.147714	36.311	3.43966	2.07347	1.9152	11.3622	22.2349	0	4.30992	8.10706	4.59768	0.0292387	0.823972	2.9094	0	0	0.270312
1434.24	0.475648	0.853198	0	-0.247776	-0.389387	2.12991	-0.0776925	-0.318635	0	1.06401	3.14361	2.69817	-0.0717495	0.14034	34.4208	3.44264	2.07422	1.9974	11.3251	22.0241	0	4.31583	8.12923	4.59678	0.0318152	0.83189	2.90656	0	0	0.280182
1435.07	0.468678	0.848559	0	-0.245394	-0.389254	2.19221	-0.0729709	-0.317696	0	1.06455	3.15227	2.70653	-0.0760892	0.132224	32.2751	3.44321	2.07744	2.02398	11.2988	21.8406	0	4.31487	8.1531	4.59588	0.0334294	0.842409	2.89792	0	0	0.290804
1435.9	0.467326	0.84617	0	-0.245114	-0.390703	2.2248	-0.064785	-0.322406	0	1.06633	3.14915	2.7184	-0.0816132	0.130269	30.1294	3.44296	2.07781	2.05056	11.2809	21.6692	0	4.30754	8.17689	4.56948	0.0347235	0.849622	2.88928	0	0	0.301426
1436.73	0.460955	0.839684	0	-0.24552	-0.393642	2.25739	-0.0522905	-0.323766	0	1.06011	3.14899	2.73026	-0.0837476	0.128078	28.3366	3.44678	2.08012	2.08608	11.2755	21.5453	0	4.29169	8.202	4.54308	0.0383299	0.856437	2.89113	0	0	0.296571
1437.56	0.460272	0.837009	0	-0.244927	-0.397394	2.27426	-0.0390012	-0.327051	0	1.06281	3.14901	2.77765	-0.0898328	0.128208	26.5438	3.44878	2.07934	2.1216	11.26	21.4531	0	4.26641	8.21537	4.61895	0.041249	0.859606	2.89298	0	0	0.291716
1438.39	0.457109	0.829226	0	-0.246815	-0.399773	2.29112	-0.0299543	-0.326777	0	1.06251	3.15623	2.82504	-0.0964696	0.122324	24.7976	3.45224	2.08088	2.14689	11.25	21.3874	0	4.23881	8.22831	4.69482	0.0455544	0.867116	2.89445	0	0	0.295289
1439.22	0.450769	0.826656	0	-0.247446	-0.403961	2.26031	-0.0120188	-0.327633	0	1.06308	3.15861	2.85231	-0.0983235	0.121058	23.0513	3.45256	2.07978	2.17218	11.2309	21.344	0	4.20043	8.23892	4.89993	0.0449726	0.870445	2.89592	0	0	0.298862
1440.05	0.44981	0.823467	0	-0.243151	-0.408123	2.2295	0.00868131	-0.331466	0	1.06347	3.16452	2.87958	-0.105627	0.123364	21.1649	3.46206	2.07742	2.21754	11.2073	21.3293	0	4.16293	8.24297	5.10504	0.046848	0.879662	2.8708	0	0	0.291882
1440.88	0.446189	0.823546	0	-0.242075	-0.411569	2.20778	0.0314763	-0.327621	0	1.0671	3.16344	2.93647	-0.111207	0.129001	19.2785	3.46642	2.08006	2.2629	11.1649	21.3078	0	4.12068	8.24022	5.2182	0.046251	0.885832	2.84568	0	0	0.284902
1441.71	0.444298	0.820287	0	-0.24071	-0.413192	2.18606	0.0484784	-0.327469	0	1.06716	3.17025	2.99336	-0.12071	0.128331	17.6359	3.47178	2.08329	2.27994	11.1122	21.2812	0	4.08117	8.23	5.33136	0.0455157	0.890076	2.81905	0	0	0.274407
1442.54	0.440825	0.81678	0	-0.238303	-0.417948	2.15913	0.0691015	-0.332103	0	1.07139	3.17126	2.97563	-0.124634	0.125739	15.9934	3.47146	2.08093	2.29698	11.0583	21.2236	0	4.0334	8.20787	5.22993	0.0464328	0.896556	2.79241	0	0	0.263912
1443.37	0.439409	0.815428	0	-0.243097	-0.417599	2.13219	0.0806769	-0.338912	0	1.07662	3.17398	2.9579	-0.133069	0.124802	15.075	3.47462	2.08135	2.2992	10.9914	21.1581	0	3.99376	8.18857	5.1285	0.0524848	0.90206	2.84162	0	0	0.261042
1444.2	0.436268	0.814241	0	-0.244001	-0.420463	2.07994	0.0853946	-0.342852	0	1.07973	3.17695	2.9341	-0.141814	0.121652	14.1566	3.47551	2.08103	2.30142	10.9153	21.0775	0	3.95508	8.15776	5.14077	0.0525172	0.907383	2.89082	0	0	0.258172
1445.03	0.4381	0.815726	0	-0.240812	-0.420155	2.02768	0.0865515	-0.348323	0	1.0867	3.17969	2.91029	-0.151426	0.119214	13.8759	3.4696	2.08423	2.27889	10.8518	20.9801	0	3.92304	8.12364	5.15304	0.0503323	0.911948	2.86663	0	0.006421	0.268505
1445.86	0.433744	0.823813	0	-0.243354	-0.421467	1.98088	0.0831118	-0.349579	0	1.09011	3.17896	2.92104	-0.159588	0.118899	13.5952	3.47307	2.07955	2.25636	10.7923	20.8858	0	3.89261	8.08664	5.11659	0.0528279	0.912108	2.84245	0	0.012842	0.278838
1446.69	0.429097	0.828776	0	-0.241015	-0.424552	1.93408	0.0815461	-0.353062	0	1.09358	3.18005	2.93179	-0.169669	0.115814	13.9258	3.47527	2.08042	2.22306	10.7305	20.7697	0	3.8686	8.06524	5.08014	0.0592299	0.912439	2.85757	0	0.016001	0.272174
1447.52	0.427554	0.835177	0	-0.243538	-0.425595	1.94597	0.0861663	-0.354645	0	1.09698	3.17872	2.93438	-0.179857	0.111948	14.2564	3.47719	2.07832	2.18976	10.669	20.6788	0	3.84905	8.04979	4.95108	0.0644897	0.915536	2.87269	0	0.01916	0.26551
1448.35	0.427711	0.837976	0	-0.2406	-0.427796	1.95785	0.0869837	-0.360566	0	1.09766	3.1791	2.93698	-0.188001	0.107516	15.5043	3.48241	2.07533	2.19174	10.6111	20.6116	0	3.82985	8.05086	4.82202	0.069474	0.911406	2.90452	0	0.01916	0.264133
1449.18	0.421618	0.845024	0	-0.23655	-0.428249	2.00889	0.085514	-0.363511	0	1.09913	3.17998	2.88828	-0.200148	0.103582	16.7522	3.48811	2.07022	2.19372	10.5585	20.5719	0	3.80771	8.04434	4.75191	0.0710995	0.912994	2.93635	0	0.01916	0.262756
1450.01	0.418118	0.849451	0	-0.238718	-0.428915	2.05993	0.0827788	-0.365384	0	1.10194	3.18477	2.83958	-0.210837	0.10233	18.5586	3.48883	2.06149	2.20812	10.51	20.5533	0	3.78484	8.03703	4.6818	0.0737515	0.916651	2.99484	0	0.01916	0.269143
1450.84	0.415443	0.854219	0	-0.238063	-0.425736	2.07496	0.0831026	-0.367422	0	1.09985	3.18395	2.8487	-0.224636	0.101746	20.365	3.49913	2.05737	2.22252	10.4605	20.5542	0	3.75572	8.03455	4.79178	0.0766917	0.910232	3.05334	0	0.01916	0.27553
1451.67	0.412089	0.850708	0	-0.238259	-0.426528	2.08999	0.0864473	-0.371125	0	1.10047	3.185	2.85781	-0.234595	0.0990711	22.0194	3.50723	2.05088	2.30484	10.4181	20.5822	0	3.72601	8.04225	4.90176	0.081498	0.90963	3.03987	0	0.01916	0.270389
1452.5	0.407387	0.847837	0	-0.239535	-0.427197	2.13108	0.0847901	-0.374631	0	1.10378	3.18651	2.84483	-0.245787	0.100274	23.6737	3.51272	2.04408	2.38716	10.3762	20.6242	0	3.69562	8.04791	4.88097	0.0871128	0.908229	3.0264	0	0.01916	0.265248
1453.33	0.402305	0.843613	0	-0.237475	-0.429089	2.17217	0.081604	-0.376747	0	1.10735	3.18706	2.83186	-0.255885	0.100655	24.9826	3.51555	2.03846	2.53008	10.3446	20.6817	0	3.66529	8.05694	4.86018	0.0913882	0.907167	3.03568	0	0.012739	0.246493
1454.16	0.401046	0.840072	0	-0.234821	-0.432126	2.25445	0.0827309	-0.380419	0	1.10396	3.18852	2.81802	-0.256599	0.09755	26.2915	3.51914	2.03334	2.673	10.3193	20.7533	0	3.6464	8.06643	4.86078	0.0922299	0.903671	3.04496	0	0.006318	0.227738
1454.99	0.392304	0.832821	0	-0.237658	-0.433421	2.33672	0.0838414	-0.381706	0	1.10488	3.19227	2.80418	-0.258334	0.0938328	27.0898	3.52392	2.02732	2.81346	10.2987	20.836	0	3.63628	8.07765	4.86138	0.0998397	0.905035	3.03356	0	0.003159	0.237381
1455.82	0.385139	0.831634	0	-0.240533	-0.433007	2.40421	0.0797876	-0.379626	0	1.10548	3.19509	2.82533	-0.262204	0.0910471	27.8881	3.53399	2.02285	2.95392	10.2811	20.9389	0	3.63354	8.08147	4.93593	0.106758	0.907925	3.02216	0	0	0.247024
1456.65	0.381319	0.829959	0	-0.241511	-0.436336	2.47171	0.0843472	-0.383818	0	1.10625	3.19331	2.84648	-0.265145	0.086101	28.1778	3.54693	2.01844	3.07731	10.2727	21.0496	0	3.63588	8.08178	5.01048	0.110659	0.908981	2.98924	0	0	0.251317
1457.48	0.377573	0.830673	0	-0.241359	-0.439424	2.41782	0.0843976	-0.385199	0	1.10538	3.19837	2.8744	-0.267594	0.0791574	28.4675	3.56271	2.01371	3.2007	10.2736	21.1575	0	3.64343	8.07405	5.05089	0.112823	0.90941	2.95631	0	0	0.25561
1458.31	0.372458	0.830903	0	-0.243007	-0.437263	2.36393	0.0808667	-0.388707	0	1.1054	3.19902	2.90231	-0.267796	0.0774485	28.5568	3.58474	2.01188	3.2328	10.2811	21.2424	0	3.64992	8.06607	5.0913	0.117698	0.91277	2.93869	0	0	0.255748
1459.14	0.371804	0.8277	0	-0.245717	-0.43941	2.32585	0.0785616	-0.385361	0	1.10276	3.20327	2.93853	-0.270226	0.0682554	28.646	3.60772	2.00689	3.2649	10.2947	21.3388	0	3.6573	8.04552	5.09964	0.122596	0.912624	2.92106	0	0	0.255886
1459.97	0.369914	0.823267	0	-0.252688	-0.438469	2.28778	0.0787761	-0.378856	0	1.1031	3.20851	2.97475	-0.270608	0.0634833	28.7349	3.62896	2.00489	3.16452	10.3163	21.4177	0	3.66328	8.01557	5.10798	0.128633	0.913558	2.89798	0	0	0.256896
1460.8	0.370746	0.824794	0	-0.25524	-0.439768	2.28619	0.0784378	-0.379758	0	1.10237	3.21621	3.0162	-0.272412	0.0597603	28.8237	3.65083	1.9982	3.06414	10.3457	21.4904	0	3.65373	7.9947	5.18208	0.134455	0.910929	2.8749	0	0	0.257906
1461.63	0.371884	0.823495	0	-0.253883	-0.438678	2.2846	0.0794072	-0.381085	0	1.09935	3.22055	3.05766	-0.269266	0.0502127	28.7662	3.66862	1.99224	2.95428	10.3833	21.5397	0	3.63379	7.96485	5.25618	0.141861	0.914747	2.81874	0	0	0.263956
1462.46	0.368852	0.824822	0	-0.256089	-0.436204	2.25713	0.0779268	-0.379251	0	1.09484	3.21999	3.07215	-0.271587	0.0438172	28.7086	3.68887	1.98674	2.84442	10.4223	21.6032	0	3.60382	7.93917	5.30535	0.146958	0.916305	2.76258	0	0	0.270006
1463.29	0.361821	0.82099	0	-0.257437	-0.438786	2.22967	0.0855814	-0.38281	0	1.09508	3.21697	3.08663	-0.269302	0.0353333	28.6764	3.70003	1.98501	2.68215	10.4485	21.6429	0	3.57715	7.91961	5.35452	0.152217	0.917547	2.77973	0	0	0.250591
1464.12	0.361078	0.82212	0	-0.259896	-0.442465	2.21825	0.0901171	-0.383025	0	1.09885	3.21689	3.10317	-0.26594	0.0239392	28.6441	3.71673	1.98062	2.51988	10.4623	21.6777	0	3.54976	7.90761	5.40339	0.157431	0.915987	2.79687	0	0	0.231176
1464.95	0.355223	0.82198	0	-0.260622	-0.444163	2.20683	0.096358	-0.382492	0	1.10043	3.21658	3.11971	-0.267865	0.0194157	28.6803	3.73247	1.98069	2.33355	10.4536	21.7108	0	3.53183	7.89525	5.45226	0.168357	0.915243	2.81054	0	0	0.221632
1465.78	0.354987	0.820127	0	-0.259111	-0.444925	2.21865	0.101437	-0.381306	0	1.10078	3.21845	3.11474	-0.270453	0.0129917	28.7165	3.74679	1.98286	2.14722	10.448	21.7462	0	3.51928	7.884	5.4507	0.178231	0.912391	2.82421	0	0	0.212088
1466.61	0.35515	0.822323	0	-0.260717	-0.446306	2.23047	0.109021	-0.384335	0	1.09646	3.22125	3.10976	-0.273089	0.00757304	28.1627	3.76085	1.98235	2.03991	10.4374	21.7878	0	3.5037	7.8626	5.44914	0.183721	0.914667	2.79435	0	0	0.21094
1467.44	0.355423	0.824337	0	-0.264112	-0.444981	2.26434	0.117867	-0.382892	0	1.0902	3.21988	3.09087	-0.279895	-0.00127892	27.6089	3.76588	1.98392	1.9326	10.4096	21.8291	0	3.48581	7.83221	5.42331	0.190822	0.909923	2.76449	0	0	0.209792
1468.27	0.353523	0.825682	0	-0.261598	-0.448402	2.29821	0.121765	-0.381597	0	1.08756	3.21934	3.07198	-0.281862	-0.00432549	26.2953	3.77968	1.98284	1.9512	10.3903	21.8726	0	3.46504	7.79164	5.39748	0.194198	0.908245	2.81733	0	0	0.211294
1469.1	0.355989	0.826523	0	-0.265779	-0.448016	2.31837	0.120383	-0.380079	0	1.08327	3.21817	3.08085	-0.281443	-0.012201	24.9818	3.79134	1.98219	1.9698	10.3732	21.9352	0	3.44557	7.73842	5.35632	0.193989	0.900264	2.87018	0	0	0.212796
1469.93	0.354854	0.827151	0	-0.263208	-0.448616	2.33853	0.116642	-0.375657	0	1.08028	3.21712	3.08972	-0.280265	-0.0191485	23.4836	3.80034	1.98455	1.9761	10.3596	21.9835	0	3.41898	7.68303	5.31516	0.202925	0.897026	2.94174	0	0	0.21104
1470.76	0.352536	0.826999	0	-0.261357	-0.450049	2.35267	0.108909	-0.377516	0	1.08023	3.20981	3.06993	-0.282028	-0.0258314	21.9855	3.81014	1.98652	1.9824	10.3591	22.0273	0	3.39095	7.62056	5.34297	0.210052	0.889593	3.0133	0	0	0.209284
1471.59	0.350046	0.830076	0	-0.262203	-0.448304	2.36681	0.102268	-0.374703	0	1.07444	3.20742	3.05014	-0.286727	-0.0316069	20.7925	3.81819	1.99278	2.01204	10.3588	22.0761	0	3.35883	7.553	5.37078	0.216552	0.889241	3.01059	0	0	0.215811
1472.42	0.348443	0.833488	0	-0.257935	-0.451968	2.33395	0.0963383	-0.379111	0	1.07322	3.20254	3.0502	-0.287873	-0.035849	19.5996	3.82376	1.99631	2.04168	10.3755	22.121	0	3.33233	7.4807	5.37501	0.219329	0.889752	3.00789	0	0	0.222338
1473.25	0.345238	0.835144	0	-0.264306	-0.452722	2.30109	0.0959016	-0.374764	0	1.06815	3.19757	3.05026	-0.29164	-0.044023	19.1575	3.83172	2.00184	2.07321	10.4063	22.1901	0	3.31728	7.40335	5.37924	0.225853	0.885495	3.04086	0	0	0.23629
1474.08	0.342217	0.838987	0	-0.263196	-0.449489	2.31735	0.0911981	-0.373315	0	1.0675	3.19492	3.10391	-0.294723	-0.0551524	18.7153	3.84287	2.0054	2.10474	10.4692	22.2835	0	3.29764	7.32615	5.41584	0.224558	0.884078	3.07384	0	0	0.250242
1474.91	0.342953	0.84785	0	-0.267474	-0.449835	2.33362	0.0810151	-0.370634	0	1.0629	3.18914	3.15755	-0.299281	-0.0583956	19.5821	3.8517	2.01156	2.12733	10.5312	22.3895	0	3.28422	7.26276	5.45244	0.2278	0.876548	3.08442	0	0	0.253818
1475.74	0.340984	0.849025	0	-0.266811	-0.44863	2.37753	0.0736038	-0.370518	0	1.05956	3.18201	3.22568	-0.29767	-0.0650387	20.4489	3.855	2.01566	2.14992	10.591	22.506	0	3.28143	7.20133	5.46408	0.226526	0.874581	3.095	0	0	0.257394
1476.57	0.342356	0.847959	0	-0.267408	-0.447248	2.42144	0.0709144	-0.368749	0	1.05703	3.17672	3.29381	-0.298758	-0.0714485	22.7622	3.85863	2.0222	2.13708	10.6433	22.6224	0	3.27924	7.14648	5.47572	0.235286	0.870824	3.07509	0	0	0.263219
1477.4	0.343088	0.849143	0	-0.269555	-0.450946	2.47085	0.0656926	-0.36523	0	1.05625	3.16696	3.34255	-0.302453	-0.0732338	25.0756	3.86397	2.02679	2.12424	10.681	22.7164	0	3.28456	7.09422	5.40405	0.239192	0.866367	3.05518	0	0	0.269044
1478.23	0.341894	0.850725	0	-0.271757	-0.449875	2.52026	0.0604385	-0.360257	0	1.0511	3.15865	3.39129	-0.303275	-0.0739299	28.0594	3.8759	2.03489	2.07297	10.7042	22.8195	0	3.28958	7.04192	5.33238	0.2442	0.862916	3.03351	0	0	0.274734
1479.06	0.338844	0.857079	0	-0.273252	-0.45069	2.53058	0.0537686	-0.357218	0	1.05114	3.15163	3.40454	-0.306463	-0.0749642	31.0433	3.87859	2.04267	2.0217	10.7094	22.9089	0	3.29923	6.99587	5.25573	0.249456	0.861318	3.01184	0	0	0.280424
1479.89	0.338763	0.863312	0	-0.276865	-0.448868	2.54089	0.0462278	-0.355394	0	1.04525	3.14359	3.41779	-0.304465	-0.0769676	33.8109	3.883	2.05244	1.93857	10.7088	23.005	0	3.31096	6.95843	5.17908	0.255027	0.859722	2.99274	0	0	0.290386
1480.72	0.337848	0.867273	0	-0.280337	-0.450602	2.55489	0.0429732	-0.357519	0	1.04195	3.13337	3.38061	-0.303589	-0.0770299	36.5785	3.8839	2.05846	1.85544	10.7107	23.0959	0	3.31734	6.93107	5.13936	0.256529	0.856142	2.97364	0	0	0.300348
1481.55	0.341409	0.872446	0	-0.280963	-0.450132	2.56889	0.0279461	-0.362155	0	1.03778	3.12426	3.34343	-0.30531	-0.0764353	38.3547	3.88775	2.06405	1.8261	10.7132	23.1984	0	3.32359	6.91418	5.09964	0.262606	0.857309	2.93017	0	0	0.298338
1482.38	0.342035	0.878167	0	-0.284959	-0.451515	2.58126	0.0120503	-0.357202	0	1.03495	3.10793	3.29994	-0.303414	-0.0799206	40.131	3.88473	2.07175	1.79676	10.7258	23.314	0	3.3238	6.90775	5.11071	0.268909	0.852572	2.8867	0	0	0.296328
1483.21	0.341107	0.881861	0	-0.284057	-0.451845	2.59364	-0.000557255	-0.356872	0	1.03065	3.09742	3.25646	-0.303776	-0.0811578	40.9465	3.88348	2.07411	1.8039	10.7563	23.4721	0	3.32559	6.91919	5.12178	0.274221	0.852326	2.91234	0	0	0.291585
1484.04	0.340727	0.883837	0	-0.282237	-0.452489	2.60078	-0.0128065	-0.352598	0	1.02871	3.08587	3.18207	-0.301443	-0.0802971	41.762	3.88177	2.07441	1.81104	10.8013	23.6722	0	3.3244	6.94438	5.1918	0.279191	0.857074	2.93798	0	0	0.286842
1484.87	0.340284	0.885785	0	-0.283169	-0.450627	2.60792	-0.0280535	-0.34872	0	1.02306	3.07378	3.10768	-0.300895	-0.0805647	41.3865	3.88944	2.08038	1.83207	10.8494	23.9143	0	3.32918	6.97248	5.26182	0.283596	0.849907	2.93572	0	0	0.281152
1485.7	0.335908	0.883292	0	-0.281714	-0.45346	2.62571	-0.0368239	-0.342682	0	1.0189	3.066	3.11536	-0.297499	-0.0842995	41.011	3.89456	2.08193	1.8531	10.906	24.1695	0	3.33689	6.99114	5.41464	0.28907	0.848487	2.93346	0	0	0.275462
1486.53	0.335252	0.883152	0	-0.281942	-0.45492	2.64349	-0.0328627	-0.340768	0	1.01673	3.05311	3.12305	-0.29719	-0.0841623	39.763	3.89264	2.08562	1.89003	10.9779	24.4185	0	3.34864	7.01072	5.56746	0.297011	0.847882	2.92493	0	0	0.27481
1487.36	0.327966	0.876594	0	-0.283663	-0.455835	2.69635	-0.0275365	-0.339088	0	1.01026	3.03622	3.16107	-0.294393	-0.082077	38.5149	3.90033	2.09095	1.92696	11.0404	24.6596	0	3.36058	7.02304	5.70876	0.306223	0.850087	2.9164	0	0	0.274158
1488.19	0.326183	0.869578	0	-0.279138	-0.459914	2.74921	-0.0127767	-0.337255	0	1.00439	3.0253	3.1991	-0.292042	-0.0836431	37.0395	3.90174	2.09739	2.02929	11.0993	24.8793	0	3.37749	7.01892	5.85006	0.310243	0.850097	2.94019	0	0	0.262084
1489.02	0.325723	0.863489	0	-0.281241	-0.463342	2.81951	-0.00268281	-0.337382	0	0.999532	3.01431	3.19778	-0.288916	-0.0795343	35.5642	3.90191	2.10296	2.13162	11.1578	25.1106	0	3.39477	6.99782	5.8413	0.309116	0.850021	2.96399	0	0	0.25001
1489.85	0.321616	0.857635	0	-0.28053	-0.46314	2.88982	0.00155974	-0.336871	0	0.997113	3.00141	3.19646	-0.290181	-0.0774922	34.3454	3.90334	2.11308	2.19444	11.2126	25.304	0	3.4103	6.97502	5.83254	0.311625	0.851532	2.98507	0	0	0.245154
1490.68	0.317081	0.85304	0	-0.28158	-0.465368	2.95024	0.00879562	-0.331875	0	0.996215	2.98801	3.21285	-0.288876	-0.0788113	33.1267	3.90401	2.12447	2.25726	11.2689	25.4738	0	3.4234	6.94367	5.88483	0.315835	0.855519	3.00614	0	0	0.240298
1491.51	0.317529	0.841653	0	-0.284612	-0.469716	3.01067	0.0143854	-0.327903	0	0.993762	2.97375	3.22923	-0.285912	-0.0772951	31.8637	3.90395	2.13529	2.29443	11.3216	25.6326	0	3.43364	6.92152	5.93712	0.321601	0.856471	2.93283	0	0	0.230224
1492.34	0.314943	0.835137	0	-0.285465	-0.473981	3.02135	0.0221515	-0.327419	0	0.991749	2.95642	3.25733	-0.288063	-0.0798123	30.6006	3.90723	2.14759	2.3316	11.3731	25.7809	0	3.44448	6.90487	5.97252	0.323858	0.856202	2.85952	0	0	0.22015
1493.17	0.311501	0.828955	0	-0.287017	-0.478669	3.03203	0.0291006	-0.326883	0	0.990146	2.95029	3.28544	-0.284898	-0.0812235	29.4193	3.90034	2.15662	2.36871	11.4205	25.9038	0	3.45516	6.8918	6.00792	0.32626	0.862065	2.84799	0	0	0.222523
1494	0.305282	0.82458	0	-0.288455	-0.484851	3.02073	0.0355079	-0.32244	0	0.984857	2.93767	3.25718	-0.286251	-0.079973	28.2379	3.90053	2.16256	2.40582	11.4634	25.9924	0	3.45977	6.87974	6.01221	0.327361	0.865807	2.83645	0	0	0.224896
1494.83	0.302264	0.82365	0	-0.286097	-0.489299	3.00943	0.0441344	-0.319113	0	0.980268	2.92184	3.22891	-0.280704	-0.0766603	27.4988	3.90029	2.16802	2.40825	11.5051	26.0445	0	3.46404	6.88245	6.0165	0.328164	0.865467	2.86783	0	0	0.225748
1495.66	0.299234	0.822958	0	-0.288309	-0.495979	2.93223	0.0498305	-0.316365	0	0.970723	2.90829	3.20991	-0.278727	-0.0763226	26.7598	3.89954	2.17869	2.41068	11.5332	26.0742	0	3.45925	6.88589	5.96238	0.329229	0.872507	2.89921	0	0	0.2266
1496.49	0.292953	0.825064	0	-0.289881	-0.499558	2.85504	0.0541994	-0.315292	0	0.966506	2.8994	3.19091	-0.283759	-0.076527	26.327	3.90421	2.1878	2.39907	11.5541	26.1083	0	3.44115	6.89363	5.90826	0.332822	0.874007	2.93756	0	0	0.223356
1497.32	0.291514	0.829557	0	-0.285766	-0.501599	2.81147	0.0603105	-0.311582	0	0.95619	2.88217	3.23721	-0.284523	-0.0748525	25.8942	3.90233	2.1942	2.38746	11.5673	26.1034	0	3.42738	6.90918	5.94138	0.335816	0.875863	2.97592	0	0	0.220112
1498.15	0.28983	0.829375	0	-0.281251	-0.505249	2.7679	0.0688914	-0.306636	0	0.949817	2.86892	3.28352	-0.285777	-0.0764284	25.4257	3.90162	2.20299	2.38554	11.5677	26.0719	0	3.40959	6.92231	5.9745	0.337136	0.879613	2.97431	0	0.019813	0.214146
1498.98	0.291048	0.834068	0	-0.282155	-0.503784	2.69837	0.0756529	-0.307175	0	0.945189	2.85519	3.27746	-0.286168	-0.0769387	24.9572	3.89737	2.21158	2.38362	11.5622	26.013	0	3.39188	6.92637	5.88618	0.34011	0.878947	2.9727	0	0.039626	0.20818
1499.81	0.285688	0.83204	0	-0.281025	-0.507111	2.62884	0.082845	-0.303506	0	0.943892	2.84455	3.2714	-0.285527	-0.0741632	24.4705	3.88758	2.22255	2.3352	11.553	25.9447	0	3.37441	6.93074	5.79786	0.342403	0.87988	3.02371	0	0.096634	0.210015
1500.64	0.282523	0.829622	0	-0.281521	-0.508396	2.57539	0.0899073	-0.297771	0	0.938516	2.82838	3.27798	-0.286369	-0.0719377	23.9839	3.8669	2.23101	2.28678	11.5499	25.8289	0	3.36805	6.93653	5.72673	0.346178	0.878493	3.07472	0	0.153642	0.21185
1501.47	0.28456	0.828079	0	-0.281635	-0.50912	2.52195	0.0931165	-0.30216	0	0.935949	2.81567	3.28455	-0.284577	-0.0674676	23.3914	3.84925	2.23793	2.21238	11.5402	25.6653	0	3.35754	6.95016	5.6556	0.348123	0.880266	3.07994	0	0.16213	0.196861
1502.3	0.28096	0.831967	0	-0.276212	-0.511785	2.4857	0.0988847	-0.300075	0	0.933196	2.79668	3.33305	-0.284659	-0.0653681	22.7989	3.83036	2.24634	2.13798	11.5338	25.4941	0	3.34529	6.96111	5.68653	0.351108	0.879602	3.08515	0	0.170618	0.181872
1503.13	0.276226	0.833899	0	-0.272827	-0.514793	2.44944	0.10477	-0.301366	0	0.929917	2.77893	3.38155	-0.283967	-0.0660873	22.2106	3.81433	2.25963	2.0781	11.5284	25.3188	0	3.34003	6.96504	5.71746	0.352066	0.878851	3.06612	0	0.170618	0.176635
1503.96	0.274316	0.840133	0	-0.272658	-0.518417	2.48647	0.106951	-0.298882	0	0.92429	2.76512	3.38582	-0.287397	-0.0608608	21.6223	3.8008	2.27188	2.01822	11.532	25.1641	0	3.34144	6.97867	5.79327	0.349896	0.876618	3.04709	0	0.170618	0.171398
1504.79	0.271604	0.843103	0	-0.266512	-0.524023	2.5235	0.112469	-0.301172	0	0.921755	2.75459	3.3901	-0.288361	-0.0565363	21.3324	3.78526	2.2849	1.9866	11.54	25.0151	0	3.3474	6.99257	5.86908	0.351232	0.877127	2.98907	0	0.170618	0.177746
1505.62	0.26896	0.848753	0	-0.261848	-0.528524	2.5064	0.116685	-0.299032	0	0.917535	2.74859	3.38017	-0.294824	-0.0512721	21.0425	3.78072	2.29779	1.95498	11.5546	24.921	0	3.3592	7.00701	5.87649	0.351482	0.873758	2.93106	0	0.170618	0.184094
1506.45	0.265421	0.851706	0	-0.261082	-0.53143	2.4893	0.122085	-0.30048	0	0.909488	2.74092	3.37024	-0.29918	-0.0428172	20.7657	3.76981	2.309	1.93827	11.5739	24.8661	0	3.36252	7.01584	5.8839	0.357612	0.875789	2.95057	0	0.150805	0.184473
1507.28	0.264182	0.854766	0	-0.25564	-0.53552	2.49807	0.125581	-0.298528	0	0.905057	2.72919	3.37263	-0.30019	-0.0350662	20.4889	3.76322	2.3161	1.92156	11.5955	24.8482	0	3.3632	7.02884	5.9022	0.357644	0.876133	2.97008	0	0.130992	0.184852
1508.11	0.258908	0.858565	0	-0.251973	-0.53902	2.50685	0.130073	-0.298735	0	0.896157	2.71669	3.37502	-0.301162	-0.0241726	20.332	3.75828	2.32083	1.96167	11.598	24.8563	0	3.36162	7.04828	5.9205	0.357907	0.878065	3.02962	0	0.073984	0.187756
1508.94	0.256464	0.861412	0	-0.249844	-0.542018	2.54532	0.129125	-0.296282	0	0.889819	2.70283	3.37871	-0.302542	-0.00933922	20.1752	3.75759	2.32606	2.00178	11.5979	24.8862	0	3.36262	7.06944	5.90949	0.35759	0.878731	3.08917	0	0.016976	0.19066
1509.77	0.248522	0.862008	0	-0.244615	-0.547885	2.58379	0.132038	-0.299292	0	0.888	2.69014	3.3824	-0.305585	9.41e-05	19.8802	3.75733	2.33343	2.04384	11.5946	24.9235	0	3.36741	7.08662	5.89848	0.361561	0.878398	3.0758	0	0.008488	0.189676
1510.6	0.244464	0.863545	0	-0.246647	-0.550252	2.5763	0.133789	-0.299466	0	0.885125	2.67297	3.32334	-0.305963	0.00954363	19.5852	3.75108	2.34179	2.0859	11.5673	24.9816	0	3.37289	7.1044	5.91411	0.36317	0.876365	3.06244	0	0	0.188692
1511.43	0.238448	0.86266	0	-0.243019	-0.556153	2.56882	0.140889	-0.298947	0	0.883998	2.66416	3.26428	-0.306123	0.0186588	18.9789	3.74759	2.35154	2.13567	11.517	25.0252	0	3.37293	7.12227	5.92974	0.364914	0.876415	3.05747	0	0	0.189824
1512.26	0.2364	0.862037	0	-0.242516	-0.559925	2.52613	0.148727	-0.303264	0	0.876609	2.65203	3.2898	-0.311178	0.029924	18.3727	3.74244	2.35751	2.18544	11.4533	25.0666	0	3.38251	7.1329	5.85258	0.365088	0.87644	3.05251	0	0	0.190956
1513.09	0.231927	0.865376	0	-0.239871	-0.564729	2.48344	0.155717	-0.300765	0	0.872519	2.64526	3.31532	-0.312293	0.0390976	17.882	3.74201	2.36368	2.21895	11.3827	25.1153	0	3.40193	7.13554	5.77542	0.365058	0.884157	3.10332	0	0	0.192607
1513.92	0.229393	0.86785	0	-0.233154	-0.570616	2.4703	0.161688	-0.297612	0	0.870495	2.63191	3.34407	-0.310538	0.0437534	17.3914	3.73801	2.37154	2.25246	11.3225	25.1764	0	3.42858	7.14098	5.81838	0.364067	0.885468	3.15414	0	0	0.194258
1514.75	0.226301	0.871001	0	-0.231695	-0.573373	2.45716	0.171247	-0.294386	0	0.864377	2.6202	3.37282	-0.31089	0.0463368	17.7268	3.73739	2.37675	2.30589	11.2714	25.2288	0	3.45944	7.15872	5.86134	0.37023	0.883338	3.13882	0	0	0.197002
1515.58	0.221429	0.878741	0	-0.223615	-0.575539	2.38431	0.174279	-0.296321	0	0.859586	2.60825	3.38878	-0.311823	0.0519245	18.0622	3.73917	2.37878	2.35932	11.2285	25.2673	0	3.48246	7.17335	5.92356	0.373543	0.879247	3.12349	0	0	0.199746
1516.41	0.215848	0.890608	0	-0.219038	-0.581913	2.31147	0.177334	-0.297627	0	0.85433	2.59722	3.40474	-0.310725	0.0539284	18.9987	3.73759	2.382	2.3568	11.1892	25.3162	0	3.50764	7.19023	5.98578	0.383642	0.877351	3.09404	0	0	0.195328
1517.24	0.210472	0.906578	0	-0.213931	-0.585382	2.22982	0.181252	-0.293895	0	0.850617	2.58212	3.39367	-0.30883	0.0532647	19.9353	3.73891	2.38857	2.35428	11.1577	25.3419	0	3.52729	7.20756	6.0603	0.391084	0.879899	3.06458	0	0	0.19091
1518.07	0.206264	0.925178	0	-0.208658	-0.589437	2.14816	0.188661	-0.293693	0	0.844351	2.56623	3.3826	-0.307514	0.0576667	21.383	3.74311	2.39109	2.33685	11.1528	25.3774	0	3.54415	7.23244	6.13482	0.402932	0.877747	3.09004	0	0	0.197365
1518.9	0.199298	0.945872	0	-0.201932	-0.592799	2.11076	0.197155	-0.292121	0	0.841113	2.55342	3.39658	-0.304501	0.0590098	22.8307	3.74578	2.3929	2.31942	11.1622	25.3929	0	3.55945	7.26417	6.15786	0.407553	0.878592	3.11549	0	0	0.20382
1519.73	0.19473	0.972483	0	-0.195644	-0.595871	2.07335	0.204803	-0.29117	0	0.83171	2.53839	3.41055	-0.300718	0.0592971	24.6469	3.75052	2.39366	2.31951	11.1836	25.4125	0	3.56516	7.30144	6.1809	0.416905	0.876194	3.15684	0	0	0.196024
1520.56	0.188816	0.99105	0	-0.188212	-0.602583	2.03775	0.209215	-0.292939	0	0.829446	2.52284	3.35426	-0.300214	0.0530265	26.4632	3.74578	2.39588	2.3196	11.2295	25.4173	0	3.58119	7.34051	6.26181	0.425919	0.876367	3.19819	0	0	0.188228
1521.39	0.183119	1.00431	0	-0.183786	-0.605679	2.00215	0.215992	-0.293462	0	0.824085	2.50875	3.29797	-0.297036	0.048173	27.8541	3.7499	2.39674	2.3199	11.2932	25.4164	0	3.59044	7.38337	6.34272	0.43252	0.875221	3.24301	0	0	0.176624
1522.22	0.175499	1.01485	0	-0.179902	-0.610353	1.99845	0.217362	-0.289544	0	0.820481	2.49299	3.25115	-0.297454	0.0423167	29.245	3.75171	2.39677	2.3202	11.365	25.4128	0	3.59682	7.41822	6.32997	0.44418	0.876808	3.28783	0	0	0.16502
1523.05	0.172139	1.0201	0	-0.174546	-0.612244	1.99476	0.219	-0.284135	0	0.81937	2.47927	3.20432	-0.299942	0.0389613	30.0989	3.75531	2.40396	2.27733	11.4428	25.4153	0	3.59896	7.44994	6.31722	0.455653	0.877315	3.31425	0	0	0.166341
1523.88	0.16228	1.02191	0	-0.167197	-0.614416	2.02958	0.223257	-0.276481	0	0.817906	2.46754	3.24054	-0.301212	0.0325701	30.9528	3.75598	2.41086	2.23446	11.5229	25.416	0	3.59926	7.46975	6.2796	0.46527	0.876124	3.34067	0	0	0.167662
1524.71	0.154281	1.02601	0	-0.164916	-0.618644	2.0644	0.230463	-0.273707	0	0.814936	2.45818	3.27676	-0.303083	0.0277181	31.1208	3.75862	2.41632	2.25525	11.5979	25.4195	0	3.59978	7.49207	6.24198	0.472925	0.879327	3.31334	0	0	0.172035
1525.54	0.149426	1.02861	0	-0.163885	-0.620028	2.07921	0.233348	-0.266062	0	0.809615	2.44863	3.25564	-0.305169	0.0197157	31.2887	3.75692	2.42973	2.27604	11.654	25.4078	0	3.59575	7.50405	6.17247	0.478707	0.879004	3.28601	0	0	0.176408
1526.37	0.140786	1.03631	0	-0.163261	-0.623151	2.09402	0.239865	-0.269655	0	0.808511	2.44006	3.23453	-0.308203	0.0113642	31.272	3.76479	2.44045	2.36721	11.6961	25.3931	0	3.58308	7.50573	6.10296	0.484268	0.87388	3.31598	0	0	0.178447
1527.2	0.135698	1.04204	0	-0.159951	-0.626444	2.13049	0.244309	-0.263374	0	0.803152	2.42974	3.26105	-0.313012	0.00475686	31.2552	3.76393	2.4506	2.45838	11.7396	25.3627	0	3.57017	7.49906	6.02415	0.492382	0.880452	3.34595	0	0	0.180486
1528.03	0.133046	1.05387	0	-0.158485	-0.628517	2.16695	0.247144	-0.262296	0	0.797505	2.42035	3.28756	-0.315178	-0.000203431	30.764	3.7625	2.45963	2.52762	11.7805	25.3287	0	3.54024	7.48937	5.94534	0.497673	0.885501	3.3582	0	0	0.181504
1528.86	0.129828	1.05874	0	-0.154148	-0.627677	2.25036	0.251668	-0.262624	0	0.795027	2.41317	3.34961	-0.317292	-0.00244412	30.2729	3.76152	2.46331	2.59686	11.8025	25.3168	0	3.51249	7.48377	5.9109	0.502951	0.888059	3.37046	0	0	0.182522
[truncated: 10,012 more rows]

## Sheet: Figureb 2b 
week	Gq-DREADD (hM3Dq)								Gq-DREADD (hM3Dq) during CNO								control (mCherry)						control (mCherry) during CNO
[truncated: 6 more rows]

[truncated: 46 more sheets: Figure 2d, Figure 2d is missing, Figure 2e, Figure 2f, Figure 2g, Figure 3b, Figure 3d, Figure 3e, Figure 3f, Figure 4b, Figure 4d, Figure 4e, Figure 4f, Figure 5c, Figure 5d, Figure 5e, Figure Supple 1c, Figure S1d, Figure s2d, Figure S3a …]
